# Supplementary material for: Phosphoglycolate salvage in a chemolithoautotroph using the Calvin cycle
Source: Proc Natl Acad Sci U S A. 2020 Aug 20;117(36):22452–61. doi: 10.1073/pnas.2012288117 (PMC7486775; doi:10.1073/pnas.2012288117)
Supplement: Supplementary File [file pnas.2012288117.sd01.xlsx]

## Sheet: RPKM_allGenes
			sample #	3840_A	3840_B	3840_C	3840_D
			conditions	ambient CO2 + 4% H2		10% CO2 + 4% H2
			strain	C. necator H16
			replicate	1	2	1	2
gene.id	gene.name	gene.description	kb.length	RPKM values
H16_A0001	dnaA	chromosomal replication initiator protein DnaA	1.767	165.423	166.312	172.223	157.86
H16_A0002	dnaN	DNA polymerase III beta subunit	1.116	385.376	443.386	599.013	469.643
H16_A0003	gyrB	DNA gyrase subunit B	2.526	82.3468	73.2775	226.423	198.452
H16_A0004	h16_A0004	Type I restriction-modification system methylation subunit	2.508	25.1682	21.7757	83.4127	75.2381
H16_A0005	h16_A0005	Type I restriction-modification system specificity subunit	1.269	31.9582	24.8399	100.127	83.6092
H16_A0006	h16_A0006	Type I restriction-modification system restriction subunit	3.321	26.4915	24.1706	84.1923	76.6353
H16_A0007	h16_A0007	predicted metal-dependent hydrolase	0.714	19.2386	17.4539	50.7108	52.6682
H16_A0008	h16_A0008	5-Methylcytosine-specific restriction enzyme B	2.379	35.4689	33.8954	104.846	93.0079
H16_A0009	h16_A0009	5-Methylcytosine-specific restriction enzyme C	1.353	18.1295	14.087	47.8228	45.4132
H16_A0010	h16_A0010	putative phage-related protein	0.582	212.98	214.755	232.144	196.725
H16_A0011	h16_A0011	conserved hypothetical protein	1.236	102.139	110.316	491.219	643.268
H16_A0012	h16_A0012	conserved hypothetical protein	0.474	35.1896	32.4776	70.0216	56.6683
H16_A0013	h16_A0013	conserved hypothetical protein	0.843	58.1951	55.6538	138.397	103.954
H16_A0014	h16_A0014	predicted restriction endonuclease	1.116	50.6996	44.0102	92.5255	72.8081
EBG00001193338	C4	NA	0.089	11.0244	4.11835	3.76691	3.77258
H16_A0015	h16_A0015	conserved hypothetical protein	0.33	7.92864	12.2178	21.3344	20.3491
H16_A0016	h16_A0016	putative signal transduction protein	1.062	14.1663	10.354	18.6253	16.4402
H16_A0017	h16_A0017	Hypothetical protein	0.939	71.4021	69.4812	125.676	114.065
H16_A0018	h16_A0018	chromosome segregation ATPase	4.419	56.9148	56.5683	98.7784	100.827
H16_A0019	h16_A0019	hypothetical integral membrane protein	0.741	60.9093	52.4325	65.1508	76.1237
H16_A0020	h16_A0020	conserved hypothetical protein	1.566	50.5413	57.812	82.6363	87.2633
H16_A0021	h16_A0021	Hypothetical protein	0.522	9.39817	4.91519	16.0563	17.3669
H16_A0022	h16_A0022	conserved hypothetical protein	0.615	2.1272	2.38395	9.26721	5.45951
H16_A0023	h16_A0023	conserved hypothetical protein	0.561	2.91494	1.96007	0	4.78802
H16_A0024	h16_A0024	Hypothetical protein	0.33	20.8127	16.6606	34.5414	25.4364
H16_A0025	h16_A0025	predicted signal transduction protein containing PAS, GGDEF and EAL domains	2.643	31.1836	30.7871	18.3927	19.9449
H16_A0026	h16_A0026	hypothetical integral membrane protein	0.762	13.7347	10.1013	11.8791	11.4564
H16_A0027	h16_A0027	Hypothetical protein	0.507	1.93525	4.33767	3.96751	3.31124
H16_A0028	h16_A0028	Hypothetical protein	0.519	1.8905	0.706229	0	0
H16_A0029	h16_A0029	hypothetical membrane anchored protein	2.562	6.63815	3.14743	4.44913	2.35897
H16_A0030	h16_A0030	hypothetical transmembrane protein	1.116	4.10286	4.26965	5.70774	4.81376
H16_A0031	h16_A0031	MFS transporter, ACS family	1.323	14.3381	11.913	17.9918	17.7651
H16_A0032	h16_A0032	Prokaryotic protein of unknown function,predicted cytosolic protein	0.933	8.06249	3.14283	10.4206	14.7547
H16_A0033	h16_A0033	short chain dehydrogenase	0.783	7.51854	5.14925	13.7013	15.0084
H16_A0034	h16_A0034	transcriptional regulator, GntR-family	0.783	78.1093	61.3229	70.2194	66.0371
H16_A0035	h16_A0035	transcriptional regulator, IclR-family	0.555	13.5537	4.62294	25.9747	20.5691
H16_A0036	h16_A0036	probable extra-cytoplasmic solute receptor	0.978	3.67855	7.12078	15.083	26.0918
H16_A0037	h16_A0037	Alpha-ketoglutarate-dependent taurine dioxygenase	0.876	10.8272	12.1341	38.2711	38.3288
H16_A0038	h16_A0038	Alpha-ketoglutarate-dependent taurine dioxygenase	0.852	10.3645	9.89466	11.0178	22.8569
H16_A0039	h16_A0039	N-Acetyltransferase (GNAT) family	0.585	20.1266	21.9293	102.009	83.7965
H16_A0040	h16_A0040	predicted membrane protein	0.399	9.01659	11.0235	63.8581	34.5016
H16_A0041	h16_A0041	conserved hypothetical protein	0.726	17.5691	19.6898	85.43	59.1973
H16_A0042	h16_A0042	glutathionylspermidine synthase	1.176	23.6393	19.6357	77.542	58.5296
H16_A0043	hss	homospermidine synthase	1.395	31.6506	35.4709	84.1141	60.172
H16_A0044	speB	Agmatinase	0.951	7.90988	3.08335	19.0366	19.4183
H16_A0045	hisP	ABC-type transporter, ATPase component: PAAT family	0.762	9.44258	10.5823	44.8766	41.4192
H16_A0046	hisM	ABC-type transporter, permease component: PAAT family	0.669	5.37761	10.9576	45.1016	29.1092
H16_A0047	hisJ	ABC-type transporter, periplasmic component: PAAT family	0.756	21.6307	21.3326	91.3525	73.2809
H16_A0048	h16_A0048	transcriptional regulator, IclR-family	0.795	12.7531	13.3704	25.724	27.4521
H16_A0049	h16_A0049	Putative protein-S-isoprenylcysteine methyltransferase	0.66	13.8751	16.6606	23.8742	43.7505
H16_A0050	h16_A0050	predicted pyrophosphatase	0.39	41.0917	33.8338	50.718	26.6886
H16_A0051	h16_A0051	Hypothetical protein with NC domain	0.531	6.15926	10.354	10.7332	5.69085
H16_A0052	h16_A0052	conserved hypothetical protein	0.978	4.68179	1.49911	3.08517	4.80638
H16_A0053	h16_A0053	predicted membrane protein	0.504	3.24461	5.81798	5.32151	8.66047
H16_A0054	h16_A0054	SAM-dependent methyltransferase	0.891	4.77187	3.70235	9.03044	12.8124
H16_A0055	h16_A0055	transcriptional regulator, SoxR-family	0.435	28.5704	37.9172	50.8663	43.9961
H16_A0056	tar1	Methyl-accepting chemotaxis protein, contains Cache domain	1.8	5.08755	3.05444	8.94013	8.02093
H16_A0057	h16_A0057	conserved hypothetical protein	1.2	177.428	170.438	532.497	488.81
H16_A0058	h16_A0058	conserved hypothetical protein	0.906	88.8034	100.331	183.539	170.104
H16_A0059	dbpA	ATP-dependent RNA helicase	1.41	81.1842	72.0068	159.543	147.163
H16_A0060	h16_A0060	conserved hypothetical protein	1.116	10.5502	10.1815	11.1151	14.4413
H16_A0061	h16_A0061	transcriptional regulator, TetR/AcrR-family	0.714	74.2061	65.1956	121.143	104.866
H16_A0062	h16_A0062	Inosine-5'-monophosphate dehydrogenase	0.441	845.452	717.274	1615.46	2615.27
H16_A0063	h16_A0063	conserved hypothetical protein	1.041	37.701	45.7726	52.1722	52.8959
H16_A0064	h16_A0064	MFS transporter, DHA2 family	1.566	7.10084	8.6601	7.49293	6.64659
H16_A0065	h16_A0065	glutathione peroxidase	0.609	91.2966	80.6492	123.312	138.384
H16_A0066	h16_A0066	Glutathione S-transferase	0.627	10.4324	6.4304	16.5756	16.0651
H16_A0067	h16_A0067	hydantoin racemase	0.738	3.10216	2.97994	3.17992	1.81984
H16_A0068	h16_A0068	D-Hydantoinase	1.422	2.75997	2.06207	4.24373	4.01401
H16_A0069	h16_A0069	maleate cis-trans isomerase	0.729	4.48637	4.02231	3.67907	6.90864
H16_A0070	h16_A0070	MFS transporter, ACS family	1.299	1.51065	1.97516	4.64556	6.72037
H16_A0071	h16_A0071	transcriptional regulator, GntR-family	0.759	76.2701	76.7835	67.1393	63.2591
H16_A0072	h16_A0072	2-Keto-4-pentenoate hydratase/2-oxohepta-3-ene-1,7-dioic acid hydratase	0.849	110.174	116.133	137.024	123.784
H16_A0073	h16_A0073	putative peptidase, M20D subfamily	1.248	94.3432	104.556	208.997	256.663
H16_A0074	h16_A0074	transcriptional regulator, AraC-family	0.876	18.2943	9.20516	35.5921	40.6285
H16_A0075	h16_A0075	MFS transporter, fosmidomycin resistance family	1.233	16.7109	52.6166	44.32	47.6545
H16_A0076	h16_A0076	transcriptional regulator, MarR-family	0.456	32.9925	45.0128	88.225	86.1489
H16_A0077	h16_A0077	Predicted PecM protein	0.915	6.79134	4.4064	9.89277	5.87121
H16_A0078	h16_A0078	conserved hypothetical protein	0.3	11.9921	13.4395	21.2328	19.0264
H16_A0079	h16_A0079	probable extra-cytoplasmic solute receptor	0.942	22.9148	18.2877	40.5722	38.4948
H16_A0080	h16_A0080	response regulator, OmpR-family	0.681	9.60518	18.838	65.4756	28.1032
H16_A0081	h16_A0081	response regulator, OmpR-family	0.738	3.98849	5.46323	7.72267	10.919
H16_A0082	h16_A0082	fragment of signal transduction histidine kinase	0.726	5.85638	1.5146	3.69427	3.69983
H16_A0083	h16_A0083	outer membrane protein (porin)	1.098	1376.14	1582.3	4023.67	4056.03
H16_A0084	h16_A0084	cell division inhibitor MinE	0.255	348.86	333.473	679.713	607.001
H16_A0085	h16_A0085	cell division inhibitor MinD	0.816	269.741	280.29	560.402	449.326
H16_A0086	h16_A0086	cell division inhibitor MinC	0.813	144.42	134.801	174.432	125.549
H16_A0087	corA1	Putative Mg2+ and Co2+ transporter	0.972	47.7799	47.1364	90.0221	83.5945
H16_A0088	h16_A0088	FOG: TPR repeat, SEL1 subfamily	0.705	24.1233	22.8758	20.9237	30.4803
H16_A0089	h16_A0089	transcriptional regulator, MerR-family	0.831	20.4656	25.5823	46.3951	54.5458
H16_A0090	h16_A0090	transcriptional regulator, LysR-family	0.945	12.1132	13.9632	21.286	29.1347
H16_A0091	h16_A0091	probable extra-cytoplasmic solute receptor	0.969	12.1507	17.3999	33.2141	31.1851
H16_A0092	h16_A0092	predicted succinylglutamate desuccinylase	0.975	15.0949	9.39828	34.0413	31.3376
H16_A0093	h16_A0093	conserved hypothetical protein	0.543	21.081	23.6255	43.2189	56.2691
H16_A0094	h16_A0094	Hypothetical protein	0.204	24.0483	8.98365	44.372	39.5012
H16_A0095	h16_A0095	Hypothetical protein	0.57	14.9184	17.3621	22.9385	30.0417
H16_A0096	h16_A0096	Glycosyltransferase	1.278	23.544	26.099	41.9724	37.8321
H16_A0097	h16_A0097	transcriptional regulator, LysR-family	0.957	29.0489	26.8101	35.3822	39.2948
H16_A0098	h16_A0098	probable extra-cytoplasmic solute receptor	0.975	2.3481	2.63152	4.81392	6.54301
H16_A0099	h16_A0099	bile acid-inducible operon protein F, predicted acyl-CoA transferase/carnitine dehydratase	1.179	6.10283	5.28504	7.39324	3.70219
H16_A0100	h16_A0100	Enoyl-CoA hydratase/carnithine racemase	0.783	5.43006	4.21302	6.85067	7.28981
H16_A0101	h16_A0101	Acyl-CoA dehydrogenase	2.355	5.97173	5.91433	5.83671	7.55638
H16_A0102	h16_A0102	probable extra-cytoplasmic solute receptor	0.996	7.22414	2.94404	9.76144	5.05662
H16_A0103	h16_A0103	Predicted GTPase	1.467	123.064	116.931	146.488	137.554
H16_A0104	h16_A0104	conserved hypothetical protein	0.954	105.933	112.957	95.2349	117.551
H16_A0105	paaI2	phenylacetic acid degradation protein	0.438	86.6177	118.83	202.837	229.973
H16_A0106	h16_A0106	lactoylglutathione lyase or related lyase	0.387	222.263	151.538	386.366	459.826
H16_A0107	h16_A0107	Trans-aconitate 6-methyltransferase	0.771	142.106	144.521	263.073	292.647
H16_A0108	gatB	Glutamyl-tRNA(Gln) amidotransferase subunit B	1.458	125.618	141.284	194.761	195.284
H16_A0109	h16_A0109	dienelactone hydrolase or related enzyme	1.032	72.5736	58.2475	66.5962	86.2174
H16_A0110	h16_A0110	conserved hypothetical protein	0.471	94.4367	98.0534	127.411	129.029
H16_A0111	gatA1	Glutamyl/Aspartyl-tRNA(Gln/Asp) amidotransferase subunit A	1.506	105.544	117.553	140.023	115.487
H16_A0112	gatC	Glutamyl-tRNA(Gln) amidotransferase subunit C	0.3	184.242	169.827	179.92	129.827
H16_A0113	mreB	rod shape-determining protein MreB	1.044	142.539	159.744	286.765	197.468
H16_A0114	mreC	rod shape-determining protein MreC	0.966	19.6369	23.5249	48.9347	39.6238
H16_A0115	mreD	rod shape-determining protein MreD	0.513	12.7507	7.14489	36.597	31.4161
H16_A0116	ftsI2	cell elongation specific D,D-transpeptidase	2.307	13.8932	14.7757	26.5937	21.6854
H16_A0117	rodA	rod shape-determining protein RodA	1.143	5.72277	10.2616	29.6244	29.3753
H16_A0118	h16_A0118	Conserved protein of unknown function	0.687	68.5533	74.1602	227.895	156.395
H16_A0119	h16_A0119	Site-specific recombinase XerC/Integrase	1.08	21.1981	21.3811	66.4301	62.4886
H16_A0120	h16_A0120	transcriptional regulator, LysR-family	0.957	20.1634	22.5971	44.1401	44.2066
H16_A0121	h16_A0121	conserved hypothetical protein	0.369	63.8159	68.5386	202.607	251.137
H16_A0122	lipB	Lipoate-protein ligase B	0.807	153.599	167.597	157.449	128.146
H16_A0123	lipA	lipoate synthase	0.996	247.919	268.643	317.752	258.225
H16_A0124	h16_A0124	allophanate hydrolase subunit 1	0.648	67.1273	69.5734	56.9106	89.6396
H16_A0125	h16_A0125	allophanate hydrolase subunit 2	1.02	39.1185	23.3575	27.6092	30.6134
H16_A0126	h16_A0126	lactam utilization protein LamB	0.741	45.9027	39.5717	53.8399	62.9833
H16_A0127	h16_A0127	conserved membrane protein of unknown function	0.729	18.3941	19.106	23.454	23.4894
H16_A0128	h16_A0128	conserved membrane protein of unknown function	0.951	9.28551	8.09378	20.4467	27.1856
H16_A0129	pcp	Pyroglutamyl-peptidase I	0.651	19.5932	12.3867	25.7492	25.2722
H16_A0130	h16_A0130	predicted integral membrane protein	1.251	24.3136	22.5604	40.4664	29.7916
H16_A0131	h16_A0131	ABC-type transporter, auxiliary component	0.69	30.3357	21.7795	53.4464	47.201
H16_A0132	h16_A0132	ABC-type transporter, periplasmic component	0.942	35.761	38.1319	51.6051	42.0591
H16_A0133	h16_A0133	ABC-type transporter, ATPase component	0.855	57.3783	50.1571	83.5196	64.0104
H16_A0134	h16_A0134	putative uncharacterized transport protein	1.137	81.6922	69.6316	80.2017	80.9131
H16_A0135	birA	Biotin-(acetyl-CoA carboxylase) ligase	0.924	36.4576	47.9983	96.8756	85.0301
H16_A0136	h16_A0136	transcriptional regulator, BAF-family	0.843	26.3818	30.8705	42.9508	48.9899
H16_A0137	h16_A0137	conserved hypothetical protein	0.717	26.0003	24.5378	66.8639	51.5113
H16_A0138	hldC	D-beta-D-heptose 1-phosphate adenylyltransferase	0.495	116.287	126.62	121.911	129.556
H16_A0139	h16_A0139	conserved hypothetical protein	0.864	198.354	204.902	473.78	377.341
H16_A0140	h16_A0140	predicted esterase of the alpha-beta hydrolase superfamily	1.266	79.8266	86.5666	130.553	135.259
H16_A0141	h16_A0141	hypothetical membrane associated protein	0.792	126.363	115.236	192.602	178.054
H16_A0142	h16_A0142	Enoyl-CoA hydratase	0.834	41.9605	48.3437	99.2901	90.9853
H16_A0143	mhpD2	2-Oxopent-4-enoate hydratase	0.981	51.0088	54.5502	108.334	107.813
H16_A0144	h16_A0144	probable extra-cytoplasmic solute receptor	0.999	13.4227	9.90629	48.325	47.3895
H16_A0145	h16_A0145	transcriptional regulator, IclR-family	0.834	37.6468	43.0698	76.377	56.7652
H16_A0146	h16_A0146	conserved hypothetical protein	0.939	20.2016	20.2979	28.5627	35.7572
H16_A0147	h16_A0147	predicted hydrolase or acyltransferase (alpha/beta hydrolase superfamily)	0.843	112.511	114.351	99.8209	119.487
H16_A0148	h16_A0148	conserved hypothetical protein	0.258	324.521	257.141	457.402	438.57
H16_A0149	pspE1	Rhodanese-related sulfurtransferase	0.519	159.432	119.353	136.944	199.256
H16_A0150	bhmT	Betainehomocysteine S-methyltransferase	0.96	73.247	80.9427	96.0366	56.6595
H16_A0151	metH	methionine synthase, cobalamine dependent	2.748	87.2389	93.7673	122.976	120.228
H16_A0152	h16_A0152	conserved hypothetical protein	0.462	19.8216	23.0075	219.149	134.449
H16_A0153	h16_A0153	response regulator, NarL-family	0.633	104.369	84.5399	72.5591	87.5203
H16_A0154	h16_A0154	response regulator without effector domain	0.408	67.3352	78.1577	53.4107	73.2417
H16_A0155	h16_A0155	signal transduction histidine kinase containing a CHASE3 sensory domain	1.404	30.0501	29.7612	37.2505	38.5024
H16_A0156	h16_A0156	small integral membrane protein	0.168	3.89353	6.54523	19.9556	5.99571
H16_A0157	h16_A0157	uncharacterized conserved protein	0.429	304.948	281.094	621.277	593.254
H16_A0158	h16_A0158	conserved hypothetical protein	0.321	322.981	329.994	451.184	653.738
H16_A0159	argS	Arginyl-tRNA synthetase	1.788	99.1413	99.628	133.502	120.746
H16_A0160	h16_A0160	cell division protein ftsN	0.726	103.613	95.9246	218.424	170.655
H16_A0161	h16_A0161	Thiol:disulfide interchange protein DsbA	0.636	132.674	119.872	540.309	442.929
H16_A0162	h16_A0162	Dehydrogenase/reductase oxidoreductase protein	0.807	41.7433	29.9767	90.98	81.5476
H16_A0163	h16_A0163	putative periplasmic metal ion binding protein	0.834	31.3723	28.5667	71.9552	61.9988
H16_A0164	h16_A0164	Zn-dependent hydrolase including glyoxylase	1.077	52.2319	56.154	49.1832	49.569
H16_A0165	h16_A0165	transcriptional regulator, MerR-family	0.465	42.2008	38.6239	70.6559	68.5961
H16_A0166	h16_A0166	Uncharacterized protein, possibly involved in aromatic compounds catabolism	0.477	22.6265	16.9051	57.6329	45.0495
H16_A0167	ivd1	Isovaleryl-CoA dehydrogenase	1.182	48.1454	37.8316	168.478	156.233
H16_A0168	aceK	isocitrate dehydrogenase kinase/phosphatase	1.842	75.9936	65.4665	92.823	96.7907
H16_A0169	can	carbonic anhydrase	0.672	97.8249	81.2699	155.155	126.909
H16_A0170	h16_A0170	Acetyl-CoA acetyltransferase	1.179	249.661	208.293	558.474	531.406
H16_A0171	h16_A0171	dehydrogenase with different specificities (related to short-chain alcohol dehydrogenases)	0.681	132.071	113.028	217.596	217.923
H16_A0172	h16_A0172	Acyl-CoA dehydrogenase, short-chain specific	1.131	70.2694	76.8066	127.462	119.639
H16_A0173	h16_A0173	2-Hydroxychromene-2-carboxylate isomerase	0.657	78.6528	60.8099	149.002	135.939
H16_A0174	h16_A0174	phosphoglycolate phosphatase	0.687	84.7395	56.5538	141.52	115.341
H16_A0175	h16_A0175	conserved hypothetical protein	0.438	44.0556	41.8416	75.0114	58.2597
H16_A0176	h16_A0176	Glutathione S-transferase	0.678	54.027	50.8172	119.663	104.987
H16_A0177	h16_A0177	Carboxyltransferase	1.608	77.8996	69.5227	139.481	140.735
H16_A0178	h16_A0178	dienelactone hydrolase or related enzyme	0.843	54.3154	54.3495	109.365	86.8276
H16_A0179	h16_A0179	Enoyl-CoA hydratase/carnithine racemase	0.789	89.9509	73.3995	202.683	198.732
H16_A0180	bioA	Adenosylmethionine-8-amino-7-oxononanoate aminotransferase	1.503	34.3812	31.9466	361.353	329.728
H16_A0181	bioF	8-Amino-7-oxononanoate synthase	1.215	28.8025	27.7539	310.421	292.926
H16_A0182	bioD	dethiobiotin synthetase	0.738	20.3856	24.8328	179.439	152.411
H16_A0183	bioB	biotin synthase	1.032	40.8821	40.8443	229.351	243.361
H16_A0184	accC1	biotin carboxylase	2.028	54.9932	41.75	273.263	233.939
H16_A0185	h16_A0185	D-3-Phosphoglycerate dehydrogenase	0.942	92.7007	101.166	233.468	163.603
H16_A0186	h16_A0186	Hydroxymethylglutaryl-CoA lyase	0.936	129.285	118.262	392.563	318.183
H16_A0187	h16_A0187	uncharacterized conserved protein containing prolyl-tRNA synthetase domain	0.501	84.865	96.5715	243.578	226.521
H16_A0188	h16_A0188	predicted thioesterase	0.429	80.8112	62.3704	189.9	151.835
H16_A0189	h16_A0189	Predicted Fe-S protein	0.261	25.0618	22.4694	43.6731	33.4473
H16_A0190	gloB1	hydroxyacylglutathione hydrolase	0.957	34.8587	32.9382	108.599	94.3776
H16_A0191	h16_A0191	outer membrane receptor, TonB dependent	2.253	6.53242	5.20597	27.3799	22.2052
H16_A0192	h16_A0192	conserved hypothetical protein	0.471	21.526	25.6806	37.0133	24.2374
H16_A0193	h16_A0193	Putative GTPase (G3E family)	1.269	52.8342	48.5244	69.4815	66.9403
H16_A0194	dksA1	DnaK suppressor protein	0.687	863.105	838.17	2117.91	1819.07
H16_A0195	h16_A0195	Putative GTPase (G3E family)	1.101	172.588	174.111	257.607	257.08
H16_A0196	h16_A0196	transcriptional regulator, Fur-family	0.537	59.6863	52.5568	66.8013	48.1443
H16_A0197	h16_A0197	predicted hydrolase or acyltransferase	0.9	74.1328	74.1211	124.044	141.019
H16_A0198	h16_A0198	probable extra-cytoplasmic solute receptor	0.987	606.396	522.504	2337.27	1852.63
H16_A0199	clpY	ATP-dependent protease HslVU, peptidase subunit	0.537	137.644	133.098	297.172	226.341
H16_A0200	clpQ	ATP-dependent protease HslVU, ATP-binding subunit	1.332	118.595	115.023	294.984	207.455
H16_A0201	h16_A0201	conserved hypothetical protein	0.297	12.1132	22.2141	37.2505	15.8271
H16_A0202	h16_A0202	response regulator containing a Fis-type DNA-binding domain	0.612	33.1332	36.5335	106.274	55.96
H16_A0203	h16_A0203	signal transduction histidine kinase	1.389	15.7759	14.5135	29.9292	19.0965
H16_A0204	h16_A0204	Uncharacterized protein conserved in bacteria	0.489	42.8049	40.476	122.721	76.9021
H16_A0205	h16_A0205	transcriptional regulator, LysR-family	0.936	48.5693	59.914	108.886	87.5271
H16_A0206	h16_A0206	Uncharacterized protein conserved in bacteria	0.531	8.00703	10.354	12.6273	15.1756
H16_A0207	h16_A0207	conserved hypothetical protein	0.231	79.2864	61.8822	105.946	59.5937
H16_A0208	argB	acetylglutamate kinase	0.918	333.469	389.291	630.703	499.982
H16_A0209	h16_A0209	haloacid dehalogenase-like hydrolase	0.939	59.9081	51.135	75.3342	72.2295
H16_A0210	h16_A0210	transcriptional regulator, TetR/AcrR-family	0.672	76.8972	87.8151	178.104	144.397
H16_A0211	metX	Homoserine O-acetyltransferase	1.182	48.9755	46.2042	72.6102	62.4934
H16_A0212	metW	methionine biosynthesis protein MetW	0.612	44.3557	44.9182	62.4494	72.4188
H16_A0213	h16_A0213	conserved hypothetical protein	0.429	7.62369	9.39828	42.1999	38.3502
H16_A0214	h16_A0214	transcriptional regulator, TetR/AcrR-family	0.573	12.5571	15.3522	25.7438	23.4387
H16_A0215	h16_A0215	transcriptional regulator, LysR-family	0.915	8.22109	7.61106	26.0143	19.8153
H16_A0216	h16_A0216	integral membrane protein	0.888	13.6274	14.0339	24.1625	19.2835
H16_A0217	h16_A0217	hypothetical membrane associated protein	0.849	14.2533	14.6786	26.852	18.5874
H16_A0218	h16_A0218	MFS transporter, PAT family	1.26	21.5442	23.8537	46.031	38.639
H16_A0219	h16_A0219	peptidase family M48	0.963	90	87.5416	180.683	174.679
H16_A0220	argC1	N-Acetyl-gamma-glutamyl-phosphate reductase	0.948	244.947	299.644	457.262	421.825
H16_A0221	h16_A0221	conserved hypothetical protein	0.222	19.152	3.3021	12.0813	15.1243
H16_A0222	h16_A0222	transcriptional regulator, XRE-family	0.402	56.9501	54.7064	98.4082	90.2041
H16_A0223	h16_A0223	Exodeoxyribonuclease III	0.777	72.3986	62.2681	117.792	78.6465
H16_A0224	pyrE	orotate phosphoribosyltransferase	0.684	163.528	161.296	298.985	221.876
H16_A0225	h16_A0225	predicted esterase of the alpha-beta hydrolase superfamily	1.35	108.534	98.5566	199.663	193.746
H16_A0226	h16_A0226	conserved hypothetical protein	0.81	91.6566	93.217	222.675	210.161
H16_A0227	dapF	diaminopimelate epimerase	0.867	117.318	112.877	187.542	133.994
H16_A0228	h16_A0228	Lauroyl/myristoyl acyltransferase	0.894	27.0718	14.3497	23.2503	21.7831
H16_A0229	h16_A0229	Lauroyl/myristoyl acyltransferase	0.897	36.4611	46.9914	43.3551	39.6773
H16_A0230	metK1	S-Adenosylmethionine synthetase	1.164	270.018	300.091	377.018	313.837
H16_A0231	h16_A0231	conserved hypothetical protein	0.942	109.713	130.349	149.121	165.385
H16_A0232	h16_A0232	NAD-dependent aldehyde dehydrogenase	1.404	22.8287	27.1506	45.8468	53.5685
H16_A0233	betA2	choline dehydrogenase	1.68	30.5642	20.072	25.5432	25.5817
H16_A0234	aidB	Acyl-CoA dehydrogenase, short-chain specific (probable AidB protein)	1.764	138.684	128.827	123.345	188.627
H16_A0235	thiC	thiamine biosynthesis protein ThiC	1.881	298.02	406.089	499.407	494.983
H16_A0236	thiO	thiamine biosynthesis oxidoreductase	1.194	69.027	96.0844	105.855	98.4221
H16_A0237	thiS	thiamine biosynthesis sulfur transfer protein	0.198	26.4288	25.9165	27.0913	27.1321
H16_A0238	thiG	thiazole biosynthesis protein	0.837	88.3092	108.602	116.558	144.012
H16_A0239	thiE	thiamine monophosphate synthase	1.137	64.7209	89.296	109.982	95.0877
H16_A0240	h16_A0240	Acetyltransferase (GNAT) family	0.51	23.0863	25.8729	47.3301	42.1346
H16_A0241	h16_A0241	Uncharacterized protein, possibly involved in aromatic compounds catabolism	0.453	38.9869	38.0288	81.4085	57.813
H16_A0242	h16_A0242	conserved hypothetical protein	0.435	40.6001	26.9633	68.5924	50.9429
H16_A0243	h16_A0243	Hydroxymethylpyrimidine/phosphomethylpyrimidine kinase	0.873	60.3163	42.4053	100.615	105.766
H16_A0244	ahcY	Adenosylhomocysteinase	1.419	308.157	307.898	427.869	441.528
H16_A0245	h16_A0245	hypothetical membrane spanning protein	0.351	159.335	140.974	278.902	256.364
H16_A0246	h16_A0246	5,10-Methylenetetrahydrofolate reductase	0.831	120.826	107.622	152.902	159.193
H16_A0247	h16_A0247	regulator of competence-specific genes	0.36	93.5745	80.4336	123.858	110.055
H16_A0248	h16_A0248	uncharacterized conserved protein	0.759	60.3266	43.4624	57.4218	72.1065
H16_A0249	h16_A0249	5-Formyltetrahydrofolate cyclo-ligase	0.585	25.7173	18.17	33.812	26.9756
H16_A0250	h16_A0250	soluble lytic murein transglycosylase	1.953	104.162	96.8412	133.381	126.705
H16_A0251	h16_A0251	predicted nucleoside-diphosphate-sugar epimerase	1.023	141.309	132.926	96.6766	118.484
H16_A0252	h16_A0252	Glutathione S-transferase	0.699	110.89	101.727	140.049	119.125
H16_A0253	cca	tRNA nucleotidyltransferase	1.236	89.1732	83.0333	125.042	100.511
H16_A0254	h16_A0254	universal stress protein, UspA family	0.438	27.6281	16.7367	41.3328	37.5622
H16_A0255	h16_A0255	Hypothetical protein	0.288	26.1191	34.3624	33.7583	38.4725
H16_A0256	h16_A0256	hypothetical membrane spanning protein	0.195	36.8987	41.3524	34.3851	36.1588
H16_A0257	h16_A0257	uncharacterized conserved protein	1.2	51.2388	52.8418	56.9933	48.4054
H16_A0258	h16_A0258	short chain dehydrogenase	0.855	97.5432	97.3134	109.791	88.3579
H16_A0259	folB	dihydroneopterin aldolase	0.402	76.4759	75.6772	115.921	102.732
H16_A0260	h16_A0260	Predicted ATPase of the PP-loop superfamily implicated in cell cycle control	0.945	92.4064	102.784	143.326	111.92
H16_A0261	h16_A0261	conserved hypothetical protein	0.828	73.0742	65.9582	80.9794	70.5582
H16_A0262	glmU	UDP-N-acetylglucosamine pyrophosphorylase/Glucosamine-1-phosphate acetyltransferase	1.365	161.731	180.715	256.66	180.056
H16_A0263	glmS	Glutamine-fructose-6-phosphate transaminase (isomerizing)	1.839	144.41	144.7	224.232	203.756
H16_A0264	h16_A0264	Hypothetical protein	0.558	13.4808	5.25495	12.0163	13.8396
H16_A0265	h16_A0265	transcriptional regulator, LysR-family	0.942	18.4013	17.8986	26.3364	15.3266
H16_A0266	h16_A0266	probable extra-cytoplasmic solute receptor	0.993	15.1507	15.5029	25.3214	23.3307
H16_A0267	bfr1	Bacterioferritin (cytochrome b1)	0.477	406.592	381.133	224.909	339.983
EBG00001193307	tRNA	NA	0.072	27.2547	40.7259	37.2505	9.32666
H16_A0268	tRNA-Cys	NA	0.073	322.576	281.176	87.2581	165.58
H16_A0269	h16_A0269	N-Acetylglutamate synthase or related acetyltransferase	0.444	184.153	143.641	255.217	210.228
H16_A0270	czcD1	Co/Zn/Cd efflux system component	0.99	135.778	126.991	112.768	142.104
H16_A0271	h16_A0271	transcriptional regulator, MocR family	1.461	12.0883	7.77722	11.4735	15.1678
H16_A0272	aptA	Omega-amino acid-pyruvate aminotransferase	1.332	64.3309	65.7668	101.936	113.937
H16_A0273	mmsA1	Methylmalonate-semialdehyde dehydrogenase	1.518	91.7826	77.7494	119.702	101.303
H16_A0274	h16_A0274	lactoylglutathione lyase	0.351	120.2	96.0713	137.54	136.791
H16_A0275	h16_A0275	transcriptional regulator, AraC-family	0.978	4.34738	4.49733	10.2839	12.3593
H16_A0276	h16_A0276	Transporter, MFS superfamily	1.251	4.18298	4.10189	6.96773	3.48911
H16_A0277	h16_A0277	APC transporter, CAT family	1.398	17.0781	14.6823	24.4607	17.0522
H16_A0278	h16_A0278	transcriptional regulator, MocR family	1.407	31.8456	30.4793	47.1787	40.3294
H16_A0279	h16_A0279	Hypothetical protein	0.435	30.0742	35.3894	37.7643	56.3459
H16_A0280	sbm1	Methylmalonyl-CoA mutase	3.291	60.4225	46.9999	80.7831	82.2311
H16_A0281	h16_A0281	diadenosine tetraphosphate (Ap4A) hydrolase	0.438	139.634	128.872	161.504	95.8219
H16_A0282	paaH1	3-Hydroxyacyl-CoA dehydrogenase	0.855	344.652	311.231	534.055	330.655
H16_A0283	h16_A0283	hypothetical membrane associated protein	0.423	51.0301	42.4589	86.3896	72.232
H16_A0284	crp1	transcriptional regulator, CRP-family	0.669	69.4201	63.0064	114.257	90.339
H16_A0285	h16_A0285	Long-chain acyl-CoA synthetase (AMP-forming)	1.959	70.7871	59.4984	96.0071	77.984
H16_A0286	h16_A0286	ABC-type transporter, ATPase component: HAAT family	0.981	41.3405	34.0005	69.3749	59.896
H16_A0287	h16_A0287	ABC-type transporter, permease component: HAAT family	0.915	40.0331	26.839	63.0206	50.6392
H16_A0288	h16_A0288	ABC-type transporter, permease component: HAAT family	1.077	24.2939	26.5455	40.7785	41.1516
H16_A0289	h16_A0289	ABC-type transporter, periplasmic component: HAAT family	1.338	97.2859	64.924	268.855	235.132
H16_A0290	h16_A0290	ABC-type transporter, ATPase component: HAAT family	0.819	68.6859	47.8865	92.103	84.0425
H16_A0291	h16_A0291	Coenzyme F390 synthetase	1.251	27.4508	18.7515	40.7344	38.1118
H16_A0292	h16_A0292	hypothetical membrane spanning protein	0.369	27.4763	19.8663	76.3182	52.7753
H16_A0293	nppD	Putative 2-nitropropane dioxygenase	0.978	51.8341	44.9733	100.439	122.219
H16_A0294	h16_A0294	signal transduction histidine kinase	1.437	7.96588	6.3767	12.365	8.87883
H16_A0295	h16_A0295	response regulator, OmpR-family	0.699	22.9267	16.2554	34.5327	21.1351
H16_A0296	h16_A0296	putative membrane associated dehydrogenase (flavoprotein)	1.128	7.24859	5.84893	18.1299	13.6923
H16_A0297	gltR1	response regulator of C4-dicarboxylate transportsystem	1.338	14.1773	9.58793	35.079	30.8658
H16_A0298	gltS1	signal transduction histidine kinase regulating C4-dicarboxylate transport system	1.998	8.83936	7.33799	8.89315	9.24264
H16_A0299	gltP1	Sodium:dicarboxylate symporter: DAACS family	1.299	2.51776	2.25732	1.29043	1.80933
H16_A0300	h16_A0300	Ferredoxin	0.321	149.774	170.135	228.725	70.0807
H16_A0301	h16_A0301	predicted hydrolase of the alpha/beta superfamily	0.642	47.8868	58.8051	87.2081	47.5921
H16_A0302	dac	D-Alanyl-D-alanine carboxypeptidase (serine-type)	1.2	64.5937	62.0051	128.235	116.117
H16_A0303	h16_A0303	conserved hypothetical protein	0.306	81.2297	95.8256	158.863	149.227
H16_A0304	asmT	putative acetylserotonin O-methyltransferase	1.197	22.1316	13.7794	57.1362	47.9657
H16_A0305	uvrD1	Superfamily I DNA and RNA helicase	2.1	49.8372	49.5692	58.1108	52.6024
H16_A0306	bcp	Peroxiredoxin	0.537	87.0932	84.637	136.724	79.4069
H16_A0307	h16_A0307	Thioredoxin-related protein, possibly truncated	0.525	44.8535	46.0784	86.2084	66.5124
H16_A0308	h16_A0308	conserved hypothetical protein	0.603	30.9158	29.7846	35.5826	24.4999
H16_A0309	h16_A0309	putative threonine efflux protein	0.648	51.9858	62.2201	103.474	86.5307
H16_A0310	h16_A0310	transcriptional regulator, GntR-family	0.723	25.3322	21.2924	57.4988	49.6906
H16_A0311	nagF	Protein-N(pi)-phosphohistidine-sugar phosphotransferase II ABC	2.553	4.86806	4.30708	3.93954	5.52366
H16_A0312	nagE	Protein-N(pi)-phosphohistidine-sugar phosphotransferase II ABC, N-acetylglucosamine-specific	1.71	4.39901	5.35867	11.3712	7.26498
H16_A0313	nagC	outer membrane protein (porin)	1.065	5.22062	1.37665	3.14793	4.41374
H16_A0314	nagA	N-Acetylglucosamine-6-phosphate deacetylase	1.104	13.6274	12.2842	17.0057	23.7222
H16_A0315	nagB	Glucosamine-6-phosphate deaminase	1.032	13.6274	13.4964	18.8418	14.6407
H16_A0316	zwf1	Glucose-6-phosphate 1-dehydrogenase	1.488	17.1441	13.3016	26.5861	20.985
H16_A0317	h16_A0317	Predicted ATPase with chaperone activity/Magnesium chelatase, subunit ChlI	1.545	2.96362	1.8979	4.33987	4.12909
H16_A0318	h16_A0318	conserved hypothetical protein	0.279	181.698	181.296	364.094	433.239
H16_A0319	h16_A0319	hypothetical membrane associated protein	0.798	4.09845	3.2152	8.40238	4.62827
H16_A0320	glnK	nitrogen regulatory protein PII	0.339	5.78861	2.16244	3.95581	1.98088
H16_A0321	amtB	ammonium transporter	1.548	5.07064	4.26201	6.06404	8.67597
H16_A0322	gshA	Gamma-glutamate-cysteine ligase	1.296	186.24	184.398	236.179	248.452
H16_A0323	gshB	glutathione synthase	0.954	153.243	166.746	190.118	160.841
H16_A0324	fruA	phosphotransferase system, fructose-specific component IIA	0.456	146.315	163.171	191.889	138.427
H16_A0325	ptsH	Phosphocarrier protein (HPr)	0.27	95.6943	126.25	130.377	118.138
H16_A0326	ptsI	Phosphoenolpyruvate-protein kinase (PTS system EI component)	1.761	83.2035	82.8393	155.158	134.8
H16_A0327	bfd	Bacterioferritin-associated ferredoxin	0.306	115.432	112.595	359.358	265.536
H16_A0328	bfr2	Bacterioferritin (cytochrome b1)	0.48	1563.74	1641.76	1937.49	1635.43
H16_A0329	h16_A0329	Predicted ATPase	1.104	54.8057	64.7408	112.055	89.7184
H16_A0330	thiF	Dinucleotide-utilizing enzyme involved in molybdopterin thiamine biosynthesis family 2	0.765	92.3454	75.2231	154.261	122.454
H16_A0331	ctp	C-terminal processing peptidase-3, periplasmic	1.608	180.613	176.2	284.8	261.216
H16_A0332	pgam1	phosphoglycerate mutase 1	0.747	140.105	168.792	258.061	147.429
H16_A0333	h16_A0333	Rhodanese-related sulfurtransferase	0.414	68.7293	92.9612	110.942	74.6133
H16_A0334	h16_A0334	Glutaredoxin-related protein	0.258	116.625	140.646	244.294	166.579
H16_A0335	secB	preprotein translocase subunit SecB	0.519	230.011	308.622	698.932	298.885
H16_A0336	gpsA	Glycerol-3-phosphate dehydrogenase [NAD(P)+]	1.017	52.7407	47.5736	116.367	102.016
H16_A0337	h16_A0337	probable extra-cytoplasmic solute receptor	0.978	26.4187	30.7318	78.5004	48.7504
H16_A0338	h16_A0338	predicted rRNA methylase (SpoU class)	0.471	36.8025	47.4703	118.158	66.2965
H16_A0339	h16_A0339	predicted amidophosphoribosyltransferase	0.858	26.3017	22.2141	39.074	30.915
H16_A0340	h16_A0340	predicted methyltransferase	0.954	23.9979	39.189	40.7647	40.1222
H16_A0341	h16_A0341	hypothetical membrane spanning protein	0.51	1000.41	1063.66	1046.52	899.968
H16_A0342	ctaC	aa3-type cytochrome oxidase, subunit II	1.263	680.267	758.314	1340.49	945.604
H16_A0343	ctaD	aa3-type cytochrome oxidase, subunit I	1.608	662.859	719.845	1441.93	1489.62
H16_A0344	h16_A0344	Hypothetical protein	0.132	200.694	177.713	195.565	216.209
H16_A0345	ctaG	cytochrome oxidase assembly protein	0.612	195.058	206.624	245.963	218.354
H16_A0346	h16_A0346	hypothetical membrane associated protein	0.225	338.685	338.839	497.667	482.002
H16_A0347	ctaE	aa3-type cytochrome oxidase, subunit III	0.861	687.54	751.797	1979.99	1742.36
H16_A0348	h16_A0348	Hypothetical protein	0.21	14.0167	24.4355	35.1219	19.1863
H16_A0349	surf1	cytochrome oxidase assembly protein, SurF1 related	0.81	92.0603	99.0996	131.205	103.215
H16_A0350	sco1	cytochrome oxidase assembly protein, Sco1/SenC family	0.699	63.6333	60.3022	81.5355	55.7198
H16_A0351	ctaA	putative hemeA synthase	1.113	37.613	35.2372	50.0021	40.4239
H16_A0352	ctaB	Protoheme IX farnesyltransferase (heme O synthase)	0.924	54.1555	49.9817	76.5571	57.4135
H16_A0353	sco2	cytochrome oxidase assembly protein, Sco1/SenC family	0.621	47.3995	54.3012	211.086	113.542
H16_A0354	rpoH	DNA-directed RNA polymerase sigma subunit (RpoH)	0.927	544.741	560.673	726.928	595.82
H16_A0355	h16_A0355	Pirin-like protein	0.876	163.902	173.643	435.142	420.466
H16_A0356	trpD2	anthranilate phosphoribosyltransferase	1.053	109.64	94.6789	178.93	221.289
H16_A0357	h16_A0357	ABC-type transporter, ATPase component: NitT family	0.804	3.25429	1.36766	2.5019	2.92328
H16_A0358	h16_A0358	ABC-type transporter, permease component: NitT family	0.906	1.44396	2.42737	1.48015	0
H16_A0359	h16_A0359	ABC-type transporter, periplasmic component: NitT family	1.311	4.24101	0.838748	2.0458	1.28055
H16_A0360	h16_A0360	response regulator with putative antiterminator output	0.579	20.3351	9.49567	8.68536	17.9768
H16_A0361	h16_A0361	putative fumarylacetoacetat hydroxylase	0.702	253.911	288.214	400.205	290.801
H16_A0362	h16_A0362	maleylacetoacetate isomerase	0.648	309.391	301.485	413.378	331.097
H16_A0363	ftsY	signal recognition particle receptor FtsY	1.161	75.2145	78.6104	122.147	107.582
H16_A0364	h16_A0364	Predicted Zn-dependent peptidase, M16B subfamily	1.548	174.937	167.165	329.841	301.924
H16_A0365	h16_A0365	Predicted Zn-dependent peptidase	1.383	101.215	102.831	264.471	245.447
H16_A0366	h16_A0366	Methyltransferase	0.693	97.2202	112.128	172.707	121.61
H16_A0367	h16_A0367	phosphopantetheine adenylyltransferase	0.486	438.094	420.834	827.1	610.724
H16_A0368	h16_A0368	Ferredoxin	0.261	448.606	462.028	847.771	798.877
H16_A0369	rfbB1	dTDP-D-glucose 4,6-dehydratase	1.851	4.41729	2.77226	2.35457	2.17673
H16_A0370	pth1	Peptidyl-tRNA hydrolase	0.597	58.0703	62.6237	71.8804	67.4894
H16_A0371	rplY	LSU ribosomal protein L25	0.618	392.15	470.324	1052.96	1007.82
H16_A0372	prsA	Ribose-phosphate pyrophosphokinase	0.954	145.358	202.477	510.262	380.457
H16_A0373	tRNA-Gln	NA	0.077	399.264	585.5	600.846	239.828
EBG00001193322	tRNA	NA	0.074	8.83936	4.95315	0	0
H16_A0374	h16_A0374	4-Diphosphocytidyl-2-C-methyl-D-erythritol 2-phosphate kinase	0.879	63.6253	71.722	116.71	79.4517
H16_A0375	lolB	outer membrane lipoprotein involved in outer membrane biogenesis	0.594	33.5866	28.3847	49.6674	28.2626
H16_A0376	h16_A0376	O-linked N-acetylglucosamine transferase OGT	1.956	104.337	95.381	121.521	122.734
H16_A0377	h16_A0377	Formamidopyrimidine-DNA glycosylase	0.879	32.3708	27.5212	48.4384	51.5672
H16_A0378	h16_A0378	Predicted GTPase	1.953	222.894	223.523	525.628	574.729
H16_A0379	mutY	A/G-specific adenine glycosylase	1.179	49.9323	57.5136	139.05	105.655
H16_A0380	h16_A0380	Uncharacterized protein, similar to the N-terminal domain of Lon protease	0.66	215.064	201.593	301.729	285.905
H16_A0381	h16_A0381	Predicted P-loop-containing kinase	0.885	124.54	137.087	234.868	226.496
H16_A0382	h16_A0382	hypothetical membrane associated protein	0.402	410.855	394.798	3217.45	2975.9
H16_A0383	hprK	serine kinase of the HPr protein	0.972	214.336	197.219	273.86	281.872
H16_A0384	h16_A0384	phosphotransferase system mannitol/fructose-specific IIA domain protein (Ntr-type)	0.456	247.444	229.083	411.717	393.192
H16_A0385	h16_A0385	Hypothetical protein	0.3	17.443	15.8831	26.8204	29.0992
H16_A0386	h16_A0386	Sigma54 (RpoN) modulation protein	0.351	3016.19	2467.57	5599.04	6241.69
H16_A0387	rpoN	DNA-directed RNA polymerase sigma subunit (RpoN)	1.482	273.871	261.173	344.756	380.845
H16_A0388	h16_A0388	ABC-type transporter, ATPase component: HAAT family	0.801	100.853	96.5523	193.787	178.569
H16_A0389	h16_A0389	OstA-like protein	0.651	94.4495	92.9	160.675	109.857
H16_A0390	h16_A0390	Uncharacterized protein conserved in bacteria	0.63	66.9687	97.1603	72.3725	63.4213
H16_A0391	gutQ	predicted sugar phosphate isomerase involved in capsule formation	1.002	162.223	158.026	170.639	149.785
H16_A0392	kefC1	Kef-type K+ transport system, membrane and NAD-binding component	1.98	27.2547	26.842	39.7904	28.6583
H16_A0393	h16_A0393	Uncharacterized protein related to arylsulfate sulfotransferase involved in siderophore biosynthesis	0.375	152.626	116.313	239.596	286.515
H16_A0394	thiJ	putative intracellular protease/amidase/DJ-1/PfpI family	0.579	94.3323	47.4783	204.395	191.946
H16_A0395	apt	Adenine/guanine phosphoribosyltransferase	0.573	25.1143	33.263	46.807	31.6423
H16_A0396	h16_A0396	putative threonine efflux protein	0.612	49.1654	40.7259	98.0566	76.2592
H16_A0397	nptA1	Na+/phosphate symporter	1.68	72.225	64.5796	116.142	131.506
H16_A0398	h16_A0398	uncharacterized conserved protein	0.486	55.1824	37.7091	57.2555	84.9763
H16_A0399	h16_A0399	phosphoglycerate mutase family protein	0.594	21.4734	21.597	44.5878	26.0016
H16_A0400	uvrA1	Excinuclease ABC, ATPase subunit (A)	2.862	35.4254	42.3908	58.1015	47.3959
H16_A0401	h16_A0401	MFS transporter, Sugar (and other) family	1.251	36.3396	41.0189	47.1662	34.6227
H16_A0402	h16_A0402	Single-strand binding protein	0.54	188.966	173.764	436.452	294.101
H16_A0403	h16_A0403	outer membrane protein (porin)	1.077	2.12572	1.02098	3.42414	3.11755
H16_A0404	h16_A0404	probable extra-cytoplasmic solute receptor	0.987	2.98228	0.742721	2.37769	0.680364
H16_A0405	h16_A0405	ABC-type transporter, periplasmic component	0.936	1.7471	1.56638	1.43271	2.86974
H16_A0406	h16_A0406	Hypothetical protein with GGDEF domain	1.173	10.874	28.4352	36.5837	35.78
H16_A0407	h16_A0407	hypothetical membrane associated protein	0.339	465.983	428.162	668.532	729.956
H16_A0408	h16_A0408	hypothetical membrane associated protein	0.294	21.1363	19.9474	30.7887	52.5339
H16_A0409	h16_A0409	hypothetical membrane associated protein	0.972	4.37421	3.39382	2.7593	2.76346
H16_A0410	h16_A0410	hypothetical membrane spanning protein	0.501	40.4741	24.8745	54.8721	58.3056
H16_A0411	h16_A0411	conserved hypothetical protein	0.324	17.1604	2.26255	23.799	22.7985
H16_A0412	h16_A0412	Hypothetical protein	0.351	171.448	184.833	367.73	322.368
H16_A0413	h16_A0413	transcriptional regulator, GlvR-family	0.909	40.2974	40.7259	74.5011	94.5594
H16_A0414	pilE1	Type IV pilus assembly protein PilE	0.522	52.6298	80.0474	89.2729	81.0455
H16_A0415	fimT1	Type IV pilus transmembrane protein FimT	0.495	17.8394	16.2903	31.155	37.985
H16_A0416	pilV3	Type IV pilus assembly protein PilV	0.624	17.8204	15.8596	22.5652	33.8988
H16_A0417	pilW	Type IV pilus assembly protein PilW	1.044	20.676	16.501	26.9745	29.9096
H16_A0418	h16_A0418	hypothetical membrane associated protein	0.558	26.3755	18.3923	45.662	49.9428
H16_A0419	pilY1	Type IV pilus assembly protein, tip-associated adhesin PilY1	3.273	33.1753	30.0125	80.8176	100.636
H16_A0420	opcM	outer membrane exporter of multiple drugs	1.491	11.6257	12.2915	17.9882	15.0878
H16_A0421	h16_A0421	ABC-type transporter, permease component	1.164	6.18148	5.03825	10.9447	14.7111
H16_A0422	h16_A0422	ABC-type transporter, ATPase component	0.969	16.5385	14.7521	26.2945	29.1061
H16_A0423	h16_A0423	multidrug resistance efflux pump	0.981	10.3351	9.71443	18.7961	17.7977
H16_A0424	h16_A0424	transcriptional regulator, TetR/AcrR-family	0.696	16.9167	22.1184	34.1999	37.1458
H16_A0425	oprB	Carbohydrate-selective porin	1.449	9.4799	6.07094	16.6586	12.5128
H16_A0426	h16_A0426	enzyme related to GTP cyclohydrolase I	0.834	65.0976	84.3816	129.841	119.569
H16_A0427	h16_A0427	threonine dehydratase	1.539	44.4151	59.0644	82.1255	59.1234
H16_A0428	otsB	Trehalose-6-phosphatase	0.804	41.0855	38.2945	24.1851	30.068
H16_A0429	h16_A0429	Glucoamylase	1.866	42.4157	37.1247	48.5096	45.3438
H16_A0430	h16_A0430	Trehalose-6-phosphate synthase	1.392	28.8994	26.858	46.9646	38.1107
H16_A0431	h16_A0431	Pterin-4a-carbinolamine dehydratase	0.345	22.7518	39.3093	41.7854	53.5269
H16_A0432	h16_A0432	Uncharacterized MobA-related protein	0.489	108.35	104.188	172.084	190.195
H16_A0433	coxF	xanthine and CO dehydrogenase, maturation factor	1.038	97.3607	87.2193	176.025	198.609
H16_A0434	coxG1	carbon monoxide dehydrogenase homolog, subunit G	0.558	77.9543	59.1182	139.389	148.625
H16_A0435	coxE1	protein containing von Willebrand factor type A(vWA) domain	1.257	25.4984	18.662	43.7405	56.3606
H16_A0436	coxR	putative chaperone-like ATPase, involved in protein complex assembly	0.897	69.6408	54.3466	122.964	139.619
H16_A0437	coxM1	carbon monoxide dehydrogenase homolog, medium chain	0.801	124.535	104.789	313.909	404.086
H16_A0438	coxL1	Aerobic-type carbon monoxide dehydrogenase homolog, large subunit	2.376	147.01	114.31	352.187	452.484
H16_A0439	coxS1	Aerobic-type carbon monoxide dehydrogenase homolog, 2Fe-2S iron-sulfur subunit	0.489	233.421	236.86	556.701	768.334
H16_A0440	h16_A0440	hypothetical membrane spanning protein	0.579	54.7918	48.1114	77.5892	64.9484
H16_A0441	glpCD	Dehydrogenase (FAD/FMN-containing) and Fe-S oxidoreductase (two domain protein)	3.975	183.398	185.433	187.827	194.952
H16_A0442	h16_A0442	diadenosine tetraphosphate (Ap4A) hydrolase or other HIT family hydrolase	0.438	161.288	174.898	162.269	187.044
H16_A0443	h16_A0443	ABC-type transporter, ATPase and permease components	1.866	26.1154	25.5355	45.9942	43.1845
H16_A0444	h16_A0444	Uncharacterized protein conserved in bacteria	0.423	101.287	122.178	186.253	115.095
H16_A0445	ubiE1	methylase involved in ubiquinone/menaquinone biosynthesis	0.732	90.7001	106.154	196.023	156.413
H16_A0446	h16_A0446	hypothetical membrane spanning protein	0.99	274.199	285.451	556.726	461.585
H16_A0447	h16_A0447	protein of unknown function	0.756	66.6226	59.1495	92.2394	81.7193
H16_A0448	aarF	predicted unusual protein kinase	1.578	32.9544	32.9833	56.9381	51.4917
H16_A0449	h16_A0449	Thiopurine S-methyltransferase (TPMT)	0.621	63.1993	82.6322	145.763	140.576
H16_A0450	h16_A0450	APC transporter, SSS family	1.437	14.111	20.1504	39.8946	23.8326
H16_A0451	h16_A0451	conserved hypothetical protein	0.405	57.3358	58.8262	99.3348	46.4261
H16_A0452	h16_A0452	hypothetical membrane spanning protein	0.714	79.7028	88.8098	143.681	95.9314
H16_A0453	aspS	Aspartyl-tRNA synthetase	1.809	91.4818	99.4846	203.303	190.617
H16_A0454	h16_A0454	hypothetical membrane associated protein	0.912	58.0956	51.8451	38.2308	30.1889
H16_A0455	h16_A0455	dATP pyrophosphohydrolase	0.489	107.681	116.931	127.52	85.8282
H16_A0456	h16_A0456	Metal-dependent hydrolase	0.783	70.5907	70.6851	91.1996	88.3353
H16_A0457	mobB2	Molybdopterin-guanine dinucleotide biosynthesis protein	0.516	114.723	82.3988	186.469	150.311
H16_A0458	h16_A0458	Phosphatidylserine/phosphatidylglycerophosphate cardiolipin synthase or related enzyme	1.356	18.5718	14.3261	25.2183	28.4752
H16_A0459	h16_A0459	transcriptional regulator, TetR/AcrR-family	0.642	52.4717	47.9576	92.9523	74.7876
H16_A0460	acaD	Acyl-CoA dehydrogenase	1.788	48.1073	37.1043	76.6886	80.9354
H16_A0461	h16_A0461	two domain protein: 3-hydroxyacyl-CoA dehydrogenase	2.424	26.0404	20.867	40.2472	38.2301
H16_A0462	h16_A0462	Acetyl-CoA C-acyltransferase	1.197	28.9624	22.0471	55.1756	55.5392
H16_A0463	h16_A0463	hypothetical membrane associated protein	0.957	12.6448	8.42604	17.8662	11.2271
H16_A0464	h16_A0464	Enoyl-CoA hydratase/carnithine racemase	0.777	25.6762	21.6995	66.4469	78.2143
H16_A0465	h16_A0465	Acyl-CoA hydrolase	0.339	60.7804	82.1725	121.641	81.2163
H16_A0466	h16_A0466	ABC-type transporter, ATPase and permease components: HMT family	1.899	33.0673	34.7424	24.5395	22.9851
H16_A0467	h16_A0467	ABC-type transporter, periplasmic component: TauT family	1.143	6.58119	8.0169	2.6398	1.46877
H16_A0468	h16_A0468	ABC-type transporter, ATPase component: TauT family	0.855	2.67766	1.71477	1.17633	0.392702
H16_A0469	h16_A0469	ABC-type transporter, permease component: TauT family	0.774	5.91575	1.89423	3.03202	3.47039
H16_A0470	h16_A0470	transcriptional regulator, LysR-family	0.984	35.5641	26.0745	50.7652	57.6661
H16_A0471	gdhA1	glutamate dehydrogenase	1.308	427.824	544.475	244.264	235.135
H16_A0472	h16_A0472	ABC-type transporter, periplasmic component: PAAT family	0.9	1678.53	1541.47	4573.99	3978.01
H16_A0473	h16_A0473	ABC-type transporter, permease component: PAAT family	0.729	148.499	154.859	503.112	401.162
H16_A0474	h16_A0474	ABC-type transporter, permease component: PAAT family	0.684	121.929	103.958	416.618	446.698
H16_A0475	h16_A0475	ABC-type transporter, ATPase component: PAAT family	0.735	362.209	324.643	1050.92	989.007
H16_A0476	h16_A0476	predicted glutamine amidotransferase class II	0.831	55.0998	56.8986	98.0348	108.688
H16_A0477	leuB1	3-Isopropylmalate dehydrogenase	1.074	72.4762	70.3033	112.688	107.856
H16_A0478	ldhA	dehydrogenase related to lactate dehydrogenases	1.308	44.2576	45.116	95.0914	81.8864
H16_A0479	pyrC	Dihydroorotase	1.035	58.7754	66.2238	101.71	105.107
H16_A0480	h16_A0480	hypothetical membrane associated protein	0.828	15.7998	15.9362	22.6742	15.0038
EBG00001193288	RNaseP_bact_a	NA	0.341	58.5057	56.9684	77.669	60.0626
H16_A0481	h16_A0481	predicted redox protein, regulator of disulfide-bond formation	0.423	80.411	108.313	169.609	133.351
EBG00001193277	Betaproteobacteria_toxic_sRNA	NA	0.064	56.2128	28.6354	78.5754	47.2162
H16_A0482	rplM	LSU ribosomal protein L13	0.429	907.982	1171.37	2195.18	1832.98
H16_A0483	rpsI	SSU ribosomal protein S9	0.393	853.01	1030.58	2374.08	2332.38
H16_A0484	h16_A0484	integral membrane protein involved in cell shape determination	0.489	52.8373	47.9716	126.149	87.8881
H16_A0485	h16_A0485	iron sulfur cluster assembly protein	0.369	1480.17	1405.54	2050.6	1797.09
H16_A0486	h16_A0486	putative phytanoyl-CoA dioxygenase	0.798	22.1316	28.0182	26.4675	45.4412
H16_A0487	h16_A0487	transcriptional regulator, LysR-family	0.906	13.3566	17.3961	21.0922	25.9417
H16_A0488	h16_A0488	conserved hypothetical protein	1.131	46.5571	48.2877	53.9491	62.9364
H16_A0489	nlpD	membrane associated metalloendopeptidase	1.392	114.893	133.5	127.406	84.1812
H16_A0490	tyrS	Tyrosyl-tRNA synthetase	1.242	193.021	197.727	271.821	240.06
H16_A0491	dtd	D-Tyrosyl-tRNA(Tyr) deacylase	0.462	100.524	105.517	132.796	122.094
H16_A0492	h16_A0492	Phospholipid-binding protein	0.648	193.811	190.054	400.961	382.393
H16_A0493	pgam2	phosphoglycerate mutase 2 protein	0.675	129.369	98.2851	260.754	232.794
H16_A0494	h16_A0494	conserved hypothetical protein	0.726	22.975	24.2336	44.793	43.0106
H16_A0495	h16_A0495	conserved hypothetical protein	0.585	225.865	190.472	862.493	860.923
H16_A0496	h16_A0496	conserved hypothetical protein	0.594	41.8456	43.1941	110.623	133.965
H16_A0497	ruvB	holliday junction resolvasome, helicase subunit RuvB	1.059	89.5622	85.1436	135.811	110.018
H16_A0498	ruvA	holliday junction resolvasome, DNA-binding subunit RuvA	0.582	26.9737	20.153	74.3091	53.0754
H16_A0499	gdpD	glycerophosphoryl diester phosphodiesterase	1.233	24.4032	18.4307	57.9151	34.3112
H16_A0500	ruvC	crossover junction endodeoxyribonuclease RuvC	0.546	47.3214	42.2922	117.892	74.4083
H16_A0501	purH	phosphoribosylaminoimidazole carboxamide formyltransferase and imp cyclohydrolase	1.575	122.101	116.127	252.452	268.182
H16_A0502	h16_A0502	DNA-binding protein Fis (Factor for inversion stimulation)	0.234	26.5559	21.9293	47.2795	24.3928
H16_A0503	dus1	transfer RNA-dihydrouridine synthase	1.062	90.5411	82.4871	135.744	76.1941
H16_A0504	ubiH	2-Polyprenyl-6-methoxyphenol hydroxylase or related FAD-dependent oxidoreductase	1.239	95.5564	90.8197	137.728	145.252
H16_A0505	h16_A0505	Hypothetical protein	0.48	88.5778	97.7421	178.104	146.195
H16_A0506	pepQ	Peptidase D ( Xaa-Pro aminopeptidase)	1.404	124.393	131.054	198.67	195.382
H16_A0507	h16_A0507	Nucleoside-diphosphate-sugar pyrophosphorylase	0.744	63.7408	68.9712	110.85	106.956
H16_A0508	h16_A0508	predicted membrane protein	0.324	22.2075	16.9691	20.6947	24.8711
H16_A0509	h16_A0509	predicted branched-chain amino acid permease (azaleucine resistance)	0.804	26.0343	31.0003	42.1154	32.1561
H16_A0510	h16_A0510	predicted phosphotransferase to Ser/Thr protein kinases	1.035	75.5232	75.4314	153.861	118.732
H16_A0511	ostA	organic solvent tolerance protein	2.442	118.93	124.129	175.041	148.631
H16_A0512	h16_A0512	Peptidyl-prolyl cis-trans isomerase (rotamase c)protein	1.476	103.258	109.265	214.645	194.04
H16_A0513	pdxA1	4-Hydroxythreonine-4-phosphate dehydrogenase	1.104	66.3593	66.7329	107.804	100.363
H16_A0514	ksgA	dimethyladenosine transferase (rRNA methylation)	0.843	70.6101	76.524	146.351	104.352
H16_A0515	trpS	Tryptophanyl-tRNA synthetase	1.035	133.667	133.51	285.372	213.459
H16_A0516	h16_A0516	predicted permease, DMT superfamily	0.906	94.2183	103.972	105.461	94.502
H16_A0517	gloA1	lactoylglutathione lyase (methylglyoxalase)	0.408	138.678	169.791	178.31	111.097
H16_A0518	h16_A0518	conserved hypothetical protein	0.861	16.7137	20.4339	45.1679	35.8768
H16_A0519	plsC1	1-Acylglycerol-3-phosphate O-acyltransferase	0.765	26.079	19.1651	53.4655	29.8453
H16_A0520	h16_A0520	histidinol phosphatase or related phosphatase	0.588	40.6039	48.6217	87.8049	74.8036
H16_A0521	glyS	Glycyl-tRNA synthetase beta subunit	2.124	54.6634	56.9472	102.597	101.171
H16_A0522	h16_A0522	conserved hypothetical protein	0.63	34.7822	48.871	58.5366	46.3668
H16_A0523	glyQ	Glycyl-tRNA synthetase alpha subunit	1.029	113.786	116.122	154.432	100.826
H16_A0524	lnt	Apolipoprotein N-acyltransferase	1.611	17.8653	22.0693	34.5452	35.6393
H16_A0525	corC	Putative Mg2+ and Co2+ transporter	0.888	152.847	187.394	213.687	196.616
H16_A0526	h16_A0526	diacylglycerol kinase	0.747	45.0961	43.6699	78.9891	57.9826
H16_A0527	phoH	phosphate starvation-inducible protein PhoH,predicted ATPase	0.999	39.6134	41.8266	62.7554	61.8417
H16_A0528	miaB	2-Methylthioadenine synthetase	1.353	58.9814	72.6022	99.3623	90.5782
H16_A0529	h16_A0529	Hypothetical protein	0.402	69.1537	92.0891	87.5666	69.3236
H16_A0530	eriC	chloride channel protein	1.686	23.0841	26.9573	34.4004	28.677
H16_A0531	rhlE1	ATP-dependent RNA helicase	1.563	34.5261	43.6181	48.4758	35.8745
H16_A0532	h16_A0532	conserved hypothetical protein	1.047	14.0569	14.7033	25.6164	24.0516
H16_A0533	h16_A0533	universal stress protein, UspA family	0.486	99.5974	91.2561	240.749	302.598
H16_A0534	caiB	Predicted L-carnitine dehydratase/alpha-methylacyl-CoA racemase	1.068	31.2357	28.8284	61.5262	68.8496
H16_A0535	h16_A0535	putative carboxymuconolactone decarboxylase	0.378	31.1482	30.0596	58.5366	47.9657
H16_A0536	h16_A0536	response regulator, NarL-family	0.627	9.38918	9.35331	11.7633	8.56803
H16_A0537	h16_A0537	Uncharacterized protein conserved in bacteria	1.593	83.3553	80.0712	95.7571	100.327
H16_A0538	h16_A0538	Uncharacterized protein conserved in bacteria	0.588	177.434	189.5	301.045	235.831
H16_A0539	tRNA-Met	NA	0.077	0	0	0	8.72104
EBG00001193294	tRNA	NA	0.074	4.41968	9.90629	22.6524	9.07459
H16_A0540	h16_A0540	Putative MFS transporter, MHS family	1.698	51.235	54.3971	303.862	259.235
H16_A0541	h16_A0541	predicted membrane protein	0.336	35.0418	20.7266	57.8714	57.9585
H16_A0542	h16_A0542	signal transduction histidine kinase	1.452	40.5442	38.8747	59.801	52.2601
H16_A0543	h16_A0543	response regulator, OmpR-family	0.69	234.627	215.67	437.289	524.564
H16_A0544	cA	Recobination protein RecA	1.065	320.607	307.337	612.903	494.339
H16_A0545	h16_A0545	Uncharacterized protein conserved in bacteria,putative regulatory protein	0.477	17.1413	14.5998	36.5477	34.4911
H16_A0546	h16_A0546	conserved hypothetical protein	0.696	171.517	195.379	208.089	123.015
H16_A0547	sucC	Succinyl-CoA synthetase beta chain	1.167	554.342	581.678	1696.1	1319.16
H16_A0548	sucD	Succinyl-CoA synthetase alpha chain	0.882	542.128	520.709	1880.01	1743.9
H16_A0549	h16_A0549	integral membrane protein	0.696	54.9793	53.716	523.595	423.077
H16_A0550	pilA	Type IV pilus structural subunit PilA	0.495	300.628	205.851	2392.16	2568.05
H16_A0551	h16_A0551	O-antigen ligase and related enzymes	1.8	13.8091	11.6069	59.9734	43.4622
H16_A0552	h16_A0552	Hypothetical protein	0.516	8.23979	12.0757	15.5933	17.5688
H16_A0553	h16_A0553	Hypothetical protein	0.435	69.9224	81.7326	104.815	115.007
H16_A0554	moaC	molybdenum cofactor biosynthesis protein C	0.48	87.2151	86.2879	177.406	148.993
H16_A0555	h16_A0555	zinc metalloprotease	1.734	56.5842	50.5198	87.0039	92.9439
H16_A0556	h16_A0556	conserved hypothetical protein	0.591	25.4562	34.7307	65.803	49.4266
H16_A0557	h16_A0557	predicted hydrolase of the alpha/beta-hydrolase fold	1.095	42.1141	34.8122	66.1325	56.7266
H16_A0558	h16_A0558	conserved hypothetical protein	0.441	80.0955	86.4386	220.462	191.863
H16_A0559	rfaF3	ADP-heptose:LPS heptosyltransferase III	1.023	48.9146	53.7438	114.373	68.5961
H16_A0560	h16_A0560	conserved hypothetical protein	0.195	296.867	327.06	476.234	340.925
H16_A0561	h16_A0561	Branched-chain amino acid aminotransferase	0.921	434.655	456.077	642.117	383.153
H16_A0562	h16_A0562	Superfamily II DNA/RNA helicase, SNF2 family	3.072	23.7414	21.5958	35.6863	34.4285
H16_A0563	h16_A0563	probable extra-cytoplasmic solute receptor	1.02	93.3073	93.7893	241.909	215.611
H16_A0564	h16_A0564	transcriptional regulator, LuxR-family	1.143	65.2396	63.1732	124.364	145.702
H16_A0565	h16_A0565	transcriptional regulator, LuxR-family	1.107	59.6797	55.9567	110.54	117.379
H16_A0566	pgk	phosphoglycerate kinase	1.197	209.841	261.503	289.602	166.898
H16_A0567	pyk1	pyruvate kinase	1.437	158.407	176.252	208.805	192.297
H16_A0568	fba	Fructose-bisphosphate aldolase	1.065	557.071	542.056	899.05	822.533
H16_A0569	purC	Phosphoribosylaminoimidazole-succinocarboxamide synthase (SAICAR synthetase)	0.909	186.735	182.662	317.552	274.075
H16_A0570	purE	phosphoribosylaminoimidazole carboxylase catalytic subunit	0.498	133.318	128.066	164.935	166.532
H16_A0571	purK	phosphoribosylaminoimidazole carboxylase ATPase subunit	1.245	82.4865	92.7372	167.493	163.7
H16_A0572	sua	putative translation factor (SUA5)	0.978	62.2009	57.7158	104.21	79.9919
H16_A0573	h16_A0573	predicted membrane protein	0.327	10.0017	4.48358	11.2777	15.4018
H16_A0574	h16_A0574	Branched-chain amino acid transport protein	0.807	4.86329	5.90449	11.2167	8.32119
H16_A0575	dacB	D-Alanyl-D-alanine carboxypeptidase, S13 family	1.602	19.803	14.1854	33.0651	26.6177
H16_A0576	h16_A0576	transcriptional regulator, MarR-family	0.588	30.0358	25.5576	95.217	78.2298
H16_A0577	h16_A0577	ABC-type transporter, periplasmic component: HAAT family	1.185	15.7318	13.6097	26.877	31.1676
H16_A0578	h16_A0578	2-Polyprenyl-6-methoxyphenol hydroxylase or related FAD-dependent oxidoreductase	1.254	13.5622	14.3223	17.1103	9.90679
H16_A0579	h16_A0579	hypothetical membrane spanning protein	0.453	41.1528	25.0828	42.1844	29.6477
H16_A0580	h16_A0580	transcriptional regulator, LysR-family	0.906	32.1281	27.5102	38.484	41.8773
H16_A0581	acrC1	Cation/multidrug efflux system outer membrane porin	1.494	17.5131	17.9096	34.1089	35.5087
H16_A0582	acrB1a	Cation/multidrug efflux pump	3.3	10.5055	7.44173	10.5656	9.25883
H16_A0583	acrB1b	Cation/multidrug efflux pump	3.123	7.22603	7.39403	11.4865	13.224
H16_A0584	acrA1	Cation/multidrug efflux system, mebrane-fusion component	1.452	19.3711	19.4373	27.9379	24.5114
H16_A0586	h16_A0586	response regulator, OmpR-family	0.744	29.8923	28.0811	35.5983	35.6519
H16_A0587	h16_A0587	signal transduction histidine kinase	1.272	13.3702	14.984	16.0775	14.254
H16_A0588	h16_A0588	predicted membrane protein	0.609	54.7779	64.399	160.196	117.433
H16_A0589	ebsC	uncharacterized conserved protein	0.492	30.5785	29.7994	52.4688	44.3585
H16_A0590	xerD1	Site-specific recombinase XerD	0.939	41.4481	44.4992	71.7638	85.1021
H16_A0591	h16_A0591	Methylated-DNA [protein]-cysteine S-methyltransferase	0.48	49.0585	50.3983	87.306	54.561
H16_A0592	h16_A0592	probable extra-cytoplasmic solute receptor	0.969	293.98	281.803	1301.23	1006.93
H16_A0593	h16_A0593	conserved hypothetical protein	0.564	160.629	174.168	385.186	335.76
H16_A0594	h16_A0594	predicted permease	0.894	30.3643	37.3093	43.1256	34.5525
H16_A0595	h16_A0595	Uncharacterized Fe-S protein	1.206	31.187	21.5786	49.2041	49.2782
H16_A0596	h16_A0596	Predicted ATPase or kinase	0.513	85.43	97.885	144.428	83.1218
H16_A0597	amiC	N-Acetylmuramoyl-L-alanine amidase	1.503	131.649	135.103	195.175	181.172
H16_A0598	h16_A0598	putative sodium-dependent transporter	1.026	40.8024	45.37	44.4392	60.2142
H16_A0599	h16_A0599	transcriptional regulator, LysR-family	0.918	92.2741	78.6568	89.1091	103.873
H16_A0600	h16_A0600	SAM-dependent methyltransferase	0.78	13.4177	9.86819	27.0783	26.6886
H16_A0601	h16_A0601	hypothetical membrane associated protein	0.813	20.5165	14.8777	34.2265	34.6911
H16_A0602	h16_A0602	Short-chain alcohol dehydrogenase/3-hydroxyacyl-CoA dehydrogenase	0.759	130.564	104.31	283.134	246.401
H16_A0603	adk	adenylate kinase	0.666	792.105	817.269	1412.5	794.027
H16_A0604	kdsB	3-Deoxy-manno-octulosonate cytidylyltransferase	0.81	125.574	109.507	214.398	189.435
H16_A0605	h16_A0605	conserved hypothetical protein	0.207	14.2198	10.6241	32.3918	22.7084
H16_A0606	lpxK	Tetraacyldisaccharide-1-P 4'-kinase	1.104	47.6957	51.4607	86.5468	74.8161
H16_A0607	tolR	biopolymer transport protein	0.432	56.7806	43.2712	74.5011	55.96
H16_A0608	tolQ	biopolymer transport channel protein	0.72	74.4962	88.5788	91.7295	56.4263
H16_A0609	xseA	Exodeoxyribonuclease VII, large subunit	1.431	30.3973	36.8838	57.8672	57.2505
H16_A0610	sodA	superoxide dismutase	0.582	2557.45	2362.94	3182.04	2735.69
H16_A0611	acrB2	Cation/multidrug efflux pump	3.102	3.47932	3.07216	3.99885	4.22135
H16_A0612	acrA2	Cation/multidrug efflux system, mebrane-fusion component	1.188	10.1861	7.09617	7.05503	7.63091
H16_A0613	h16_A0613	transcriptional regulator, TetR/AcrR-family	0.618	98.4345	110.909	97.6471	82.0384
H16_A0614	tolC	outer membrane protein	1.557	3.99106	2.3541	4.52174	2.58774
H16_A0615	hpaI1	2,4-dihydroxyhept-2-ene-1,7-dioic acid aldolase	0.825	101.09	67.9752	122.724	193.316
H16_A0616	h16_A0616	Putative NADPH-quinone reductase	0.582	7.86734	11.3361	6.91247	2.30763
H16_A0617	h16_A0617	carboxylesterase type B	1.344	3.40684	2.18174	2.49446	2.99786
H16_A0618	h16_A0618	NADPH:quinone reductase or related Zn-dependent oxidoreductase	1.056	3.71655	7.6361	6.98448	6.67704
H16_A0619	h16_A0619	YcaC related amidohydrolase	0.627	143.446	128.023	164.152	181.535
H16_A0620	h16_A0620	Hypothetical protein	0.312	121.598	122.178	61.2485	64.5692
H16_A0621	h16_A0621	outer membrane protein (porin)	1.095	2.98682	2.34313	3.06169	1.22652
H16_A0622	h16_A0622	probable extra-cytoplasmic solute receptor	0.981	2.33374	1.49453	1.36699	1.71131
H16_A0623	h16_A0623	predicted metal-dependent hydrolase with the TIM-barrel fold	1.71	2.29513	0.857387	1.7645	1.1781
H16_A0624	hpaF	5-Carboxymethyl-2-hydroxymuconate isomerase	0.393	0.832205	0.932653	2.5592	0
H16_A0625	h16_A0625	outer membrane protein (porin)	1.092	2.99502	1.67826	2.45608	2.76725
H16_A0626	h16_A0626	VgrG protein, uncharacterized protein conserved in bacteria	2.61	4.00989	2.66825	6.80786	4.50253
H16_A0627	h16_A0627	conserved hypothetical protein	1.827	4.83335	5.0155	7.52351	6.43218
H16_A0628	h16_A0628	conserved hypothetical protein	1.212	7.01606	6.35082	13.0008	8.86495
H16_A0629	h16_A0629	hypothetical membrane associated protein	0.441	3.70812	7.48026	15.9645	9.89768
H16_A0630	h16_A0630	transcriptional regulator, LysR-family	0.948	4.48495	2.70647	3.1828	3.54177
H16_A0631	h16_A0631	transcriptional regulator, LacI-family	1.014	10.9664	8.31386	32.0707	18.2118
H16_A0632	h16_A0632	NADPH:quinone reductase or related Zn-dependent oxidoreductase	0.942	5.20791	2.7237	5.69435	4.2772
H16_A0633	pcaH2	Protocatechuate 3,4-dioxygenase beta subunit	0.978	9.36358	7.12078	16.797	13.7325
H16_A0634	h16_A0634	Hypothetical protein	0.555	11.1965	11.8875	17.5178	18.1492
H16_A0635	h16_A0635	Uracil-DNA glycosylase	0.705	5.10301	3.11943	1.90216	0.95251
H16_A0636	pinR	Site-specific recombinase, DNA invertase Pin homolog	0.696	12.6875	4.73965	3.8535	5.30655
H16_A0637	h16_A0637	conserved hypothetical protein	0.468	27.9535	18.7966	17.9089	14.3487
H16_A0638	h16_A0638	Ferredoxin	0.33	40.6343	45.5389	16.2548	35.6109
H16_A0639	fdsR	transcriptional regulator of formate dehydrogenase operon	1.095	31.9589	32.8038	35.5156	36.1823
H16_A0640	fdsG	NAD-dependent formate dehydrogenase gamma subunit	0.531	69.5996	80.7615	53.666	55.0115
H16_A0641	fdsB	NAD-dependent formate dehydrogenase beta subunit	1.563	67.7967	84.6566	51.6932	38.0227
H16_A0642	fdsA	NAD-dependent formate dehydrogenase alpha subunit	2.88	96.9813	104.742	56.5743	53.3951
H16_A0643	fdsC	Uncharacterized protein required for formate dehydrogenase activity	0.867	58.0931	66.3733	50.2689	38.3394
H16_A0644	fdsD	NAD-dependent formate dehydrogenase delta subunit	0.225	78.4936	68.4195	44.7007	37.3067
H16_A0645	h16_A0645	Uncharacterized protein conserved in bacteria,ImpA-related	1.047	6.87225	7.35166	8.00513	6.09306
H16_A0646	h16_A0646	protein of unknown function	1.041	1.88505	1.76048	2.57641	1.29014
H16_A0647	h16_A0647	Uncharacterized protein conserved in bacteria	1.911	5.30547	2.49342	4.38586	4.04107
H16_A0648	h16_A0648	Uncharacterized protein conserved in bacteria	0.522	1.87963	2.10651	1.2845	0.643218
H16_A0649	impE	ImpE family protein	0.837	4.68898	2.18956	0.801087	2.80803
H16_A0650	h16_A0650	Hypothetical protein	0.603	5.42382	3.03924	4.44783	5.01134
H16_A0651	clpC1	ATP-dependent protease Clp, ATPase subunit	2.715	4.09573	3.10507	2.71661	2.10236
H16_A0652	h16_A0652	conserved hypothetical protein	0.534	1.22493	1.37278	3.13909	2.51506
H16_A0653	h16_A0653	conserved hypothetical protein	1.494	1.97022	2.20803	4.93682	5.61847
H16_A0654	h16_A0654	Hemolysin-coregulated protein	0.486	8.74842	6.03346	23.454	22.1076
H16_A0655	h16_A0655	hypothetical membrane associated protein	1.095	5.37627	2.67787	5.20487	4.29282
H16_A0656	h16_A0656	conserved hypothetical protein	2.595	5.16737	3.95488	4.26336	2.97591
H16_A0657	h16_A0657	conserved hypothetical protein	2.349	5.15159	4.68113	5.56617	7.00393
H16_A0658	h16_A0658	Hypothetical protein	1.461	5.82031	5.51932	6.65461	2.75778
H16_A0659	h16_A0659	Hypothetical protein	1.458	6.72956	3.26812	5.97848	5.52691
H16_A0660	h16_A0660	Uncharacterized protein conserved in bacteria	0.507	10.9664	5.06061	12.5638	7.94698
H16_A0661	h16_A0661	Bacterial protein of unknown function	1.344	5.84029	8.72697	9.22949	7.24482
H16_A0662	h16_A0662	outer membrane protein	1.278	7.93329	5.44924	7.60751	6.56807
H16_A0663	h16_A0663	protein of unknown function, ImcF-related	3.822	10.2686	9.68598	9.91204	10.1027
H16_A0664	h16_A0664	conserved hypothetical protein	1.098	3.87225	4.33964	7.63331	7.33901
H16_A0665	h16_A0665	putative bifunctional transglycosylase and transpeptidase	0.696	11.7477	10.0059	13.969	9.16586
H16_A0666	ldh	L-Lactate dehydrogenase	1.05	6.54113	9.42513	9.57871	11.192
H16_A0667	h16_A0667	Sodium:sulfate symporter transmembrane region	1.542	7.21136	4.99169	13.6972	10.8872
H16_A0668	h16_A0668	Hypothetical protein	0.246	6.64749	8.93982	17.7167	9.55414
H16_A0669	h16_A0669	protein tyrosine/serine phosphatase	0.822	84.7482	76.6954	109.305	85.7781
H16_A0670	ackA2	acetate kinase	1.464	2.68079	2.00291	3.20599	1.83475
H16_A0671	h16_A0671	conserved hypothetical protein	2.286	6.43812	4.00845	8.35937	9.98761
H16_A0672	h16_A0672	transcriptional repressor-molybdenum-binding protein	0.795	25.5063	17.9809	32.4712	28.2967
H16_A0673	lysE	lysine efflux permease	0.669	9.2886	7.12246	18.0406	9.53578
H16_A0674	h16_A0674	adenylate cyclase, class 2	0.54	14.5358	16.9691	33.5255	30.4671
H16_A0675	modC	ABC-type transporter, ATPase component: MolT family	0.723	11.7614	8.61834	13.4473	7.43037
H16_A0676	modB	ABC-type transporter, permease component: MolT family	0.711	9.1999	4.12414	13.6743	11.8059
H16_A0677	modA	ABC-type transporter, periplasmic component: MolT family	0.774	23.2404	21.31	28.5876	21.6899
H16_A0678	h16_A0678	conserved hypothetical protein	0.195	70.4429	69.5472	84.2435	158.41
H16_A0679	h16_A0679	lactate dehydrogenase or related dehydrogenase	0.942	21.8732	18.6768	41.6399	41.3462
H16_A0680	h16_A0680	Nucleoside 2-deoxyribosyltransferase	0.687	38.0852	28.2769	74.1758	68.4227
H16_A0681	h16_A0681	conserved hypothetical protein	0.606	55.5888	52.0162	91.8355	87.5414
H16_A0682	pqiB	Paraquat-inducible protein B	1.656	31.5997	36.9631	75.7158	70.3555
H16_A0683	pqiA1	uncharacterized paraquat-inducible protein A	0.753	27.3633	30.1793	39.1799	37.0094
H16_A0684	pqiA2	uncharacterized paraquat-inducible protein A	0.69	22.7518	20.7171	29.1526	23.8438
H16_A0685	h16_A0685	hypothetical membrane spanning protein/Predictedpermease	1.158	73.9972	63.9375	136.071	151.933
H16_A0686	h16_A0686	CBS-domain-containing membrane protein	1.14	11.7626	14.7899	36.7604	39.4665
H16_A0687	h16_A0687	transcriptional regulator, AsnC-family	0.465	23.9138	25.2238	45.4216	47.6562
H16_A0688	h16_A0688	Amidinotransferase	0.879	16.3714	14.5946	60.262	43.9276
H16_A0689	h16_A0689	predicted ornithine cyclodeaminase	1.086	9.03471	7.42516	37.6622	25.6612
H16_A0690	h16_A0690	Hypothetical protein	0.597	168.185	130.773	234.173	226.652
H16_A0691	gltR2	response regulator of C4-dicarboxylate transportsystem	1.32	26.5114	25.8239	48.0024	42.4787
H16_A0692	gltS2	signal transduction histidine kinase regulating C4-dicarboxylate transport system	1.95	14.424	13.9094	17.5364	20.3178
H16_A0693	gltP2	Sodium:dicarboxylate symporter: DAACS family	1.311	5.73783	3.91416	6.39311	7.17107
H16_A0694	h16_A0694	MFS transporter, MHS family	1.299	12.337	9.31146	16.7756	14.9916
H16_A0695	hutU2	urocanate hydratase	1.698	8.47496	8.85032	12.4388	14.2372
H16_A0696	h16_A0696	predicted signal transduction protein containinga membrane domain, an EAL and a GGDEF domain	3.399	3.17531	2.91156	3.35354	4.44519
H16_A0697	h16_A0697	conserved hypothetical protein	0.399	14.7544	13.7794	27.7278	31.9771
H16_A0698	h16_A0698	diheme cytochrome c-type	0.888	7.73444	3.71486	9.06094	11.3432
H16_A0699	h16_A0699	acyltransferase family protein	1.065	12.898	13.0782	5.66628	8.82749
H16_A0700	coxS2	Aerobic-type carbon monoxide dehydrogenase homolog, 2Fe-2S iron-sulfur subunit	0.465	206.784	201.79	407.353	361.754
H16_A0701	coxL2	Aerobic-type carbon monoxide dehydrogenase homolog, large subunit	2.259	279.424	282.647	609.662	681.924
H16_A0702	h16_A0702	conserved hypothetical protein	0.294	451.649	451.309	761.736	819.985
H16_A0703	h16_A0703	putative transglycosylase	1.575	9.75978	6.74886	7.87583	7.67451
H16_A0704	h16_A0704	hypothetical membrane associated protein	0.42	39.714	55.8526	19.1574	26.3811
H16_A0705	groES	Co-chaperonin GroES (HSP10)	0.291	3442.52	3339.1	5712.01	3868.74
H16_A0706	groEL	Chaperonin GroEL (HSP60 family)	1.644	4220.1	3806.01	7656.82	6475.02
H16_A0707	hifD	Fimbrial protein	0.96	7.83573	4.96346	9.77827	10.4925
H16_A0708	h16_A0708	conserved hypothetical protein	0.786	84.8849	85.3378	192.366	186.248
H16_A0709	tadC1	flp pilus assembly protein TadC	0.975	18.1139	16.165	20.2872	19.9734
H16_A0710	tadB1	flp pilus assembly protein TadB	0.978	4.34738	4.12256	8.22711	6.52294
H16_A0711	cpaF1	flp pilus assembly ATPase CpaF	1.371	6.20238	6.41633	8.55866	9.55116
H16_A0712	cpaE1	flp pilus assembly ATPase	1.194	6.30008	3.37677	6.73879	2.53085
H16_A0713	tadG1a	flp pilus assembly protein TadG	0.459	1.42508	0.798546	1.46081	0.731503
H16_A0714	tadG1b	flp pilus assembly protein TadG	0.51	4.48901	3.59346	1.97209	3.29176
H16_A0715	tadG1c	flp pilus assembly protein TadG	1.254	5.99864	3.50749	3.47553	5.08727
H16_A0716	h16_A0716	conserved hypothetical protein	0.336	0.973382	0	0.997782	0
H16_A0717	cpaC1	flp pilus assembly protein secretin	1.857	5.81199	3.35544	4.33286	1.98888
H16_A0718	cpaB1	flp pilus assembly protein	0.843	4.65561	3.91316	3.18154	0.398292
H16_A0719	h16_A0719	Predicted ATPase with chaperone activity	1.419	4.37919	2.06643	1.89009	2.12956
H16_A0720	cpaA1	flp pilus assembly leader peptidase CpaA	0.534	4.28726	4.11835	2.51127	1.88629
H16_A0721	h16_A0721	flp pilus assembly protein, pilin Flp	0.174	1.87963	0	0	0
H16_A0722	h16_A0722	flp pilus assembly protein, pilin Flp	0.189	5.19137	1.93933	28.3814	14.2121
H16_A0723	h16_A0723	hypothetical membrane protein	1.47	3.78229	1.49605	1.59645	1.59886
H16_A0724	h16_A0724	hypothetical membrane protein	1.206	5.69501	3.64709	4.16984	5.28975
H16_A0725	h16_A0725	glucosyl transferase	1.023	9.9108	6.09096	7.20978	9.18991
H16_A0726	gtrA	predicted membrane protein	0.39	5.03164	0.939828	2.57888	7.7483
H16_A0727	h16_A0727	Methyltransferase	0.735	4.00477	4.48816	14.14	8.22269
H16_A0728	h16_A0728	response regulator containing CheY-like receiver, AAA-type ATPase, and DNA-binding domains	1.377	7.12541	5.85601	16.0689	15.6054
H16_A0729	h16_A0729	transcriptional regulator, LysR-family	0.975	20.7974	16.541	38.5113	37.8806
H16_A0730	h16_A0730	Putative MFS transporter	1.206	29.831	26.4414	27.2429	27.284
H16_A0731	h16_A0731	conserved hypothetical protein	0.504	86.9555	87.997	172.949	139.234
H16_A0732	h16_A0732	Beta-propeller domains of methanol dehydrogenase-type (homolog)	0.861	79.39	64.2816	179.114	143.897
H16_A0733	h16_A0733	LemA like protein	0.627	166.397	156.668	327.234	257.041
H16_A0734	hemL	Glutamate-1-semialdehyde 2,1-aminomutase	1.293	76.1361	88.1606	122.901	114.257
H16_A0735	h16_A0735	Rubredoxin	0.171	185.523	190.769	284.28	176.716
H16_A0736	pilG	Type IV pilus response regulator PilG	0.492	285.842	333.008	542.404	504.322
H16_A0737	pilH	Type IV pilus response regulator PilH	0.372	85.2809	73.8977	187.454	200.373
H16_A0738	pilI	Type IV pilus signal transduction protein PilI	0.561	75.7885	96.0433	167.329	214.862
H16_A0739	pilJ	Type IV pilus transmembrane protein PilJ	2.214	74.4519	66.0554	190.795	190.628
H16_A0740	pilL2	Type IV pilus protein histidine kinase/response regulator hybrid PilL	5.826	49.7939	38.3142	141.502	152.492
H16_A0741	h16_A0741	conserved hypothetical protein	0.774	6.3383	7.10335	16.4595	9.97736
H16_A0742	h16_A0742	MFS transporter, ACS family	1.308	82.5142	72.0175	361.399	391.463
H16_A0743	h16_A0743	short chain dehydrogenase	0.759	118.068	120.246	285.784	238.438
H16_A0744	h16_A0744	conserved hypothetical protein	0.243	55.1824	42.2342	49.6674	59.4143
H16_A0745	h16_A0745	NAD-dependent aldehyde dehydrogenase	1.437	79.8864	78.816	126.45	110.051
H16_A0746	ppa	inorganic pyrophosphatase	0.528	498.637	463.719	1014.02	709.038
H16_A0747	cybB	cytochrome b561	0.573	22.2604	24.3076	52.6578	57.4249
H16_A0748	h16_A0748	conserved hypothetical protein	1.254	39.6432	36.8287	51.8656	38.2884
H16_A0749	nadE	NAD synthase	2.049	79.6492	81.0343	98.9894	111.756
H16_A0750	h16_A0750	nitrogen regulatory protein PII	0.339	393.625	361.127	602.272	532.858
H16_A0751	h16_A0751	predicted membrane protein	0.642	35.1509	26.2625	45.4317	31.9024
H16_A0752	h16_A0752	Uncharacterized protein conserved in bacteria	0.675	74.6173	86.8818	141.055	101.474
H16_A0753	h16_A0753	thioredoxin reductase	0.993	214.415	203.014	273.133	218.768
H16_A0754	ftsK	DNA segregation ATPase ftsk/spoIIIE proteins	2.34	84.4197	79.2588	106.594	96.1364
H16_A0755	h16_A0755	outer membrane lipoprotein-sorting protein	0.636	46.2816	54.1731	91.7207	59.1275
H16_A0756	h16_A0756	Hypothetical protein	0.438	73.177	67.7835	112.517	127.251
H16_A0757	adh	alcohol dehydrogenase	1.101	15.7439	13.6493	23.4465	24.3967
H16_A0758	h16_A0758	conserved hypothetical protein	0.327	137.024	153.563	286.043	265.938
H16_A0759	h16_A0759	ABC-type transporter, periplasmic component: FeTfamily	1.038	79.0859	104.522	594.609	531.458
H16_A0760	h16_A0760	Hypothetical protein	0.672	3.89353	5.45436	8.98004	11.4918
H16_A0761	h16_A0761	ABC-type transporter, permease component: FeT family	1.644	18.3024	18.9509	25.4908	18.7895
H16_A0762	h16_A0762	ABC-type transporter, ATPase component	1.257	23.6771	19.5368	60.2765	75.8598
H16_A0763	h16_A0763	ATPase related to the helicase subunit of the Holliday junction resolvase	1.368	60.2472	59.4812	93.1264	66.2684
H16_A0764	serS1	Seryl-tRNA synthetase	1.305	142.351	168.521	218.108	171.353
H16_A0765	tRNA-Ser	NA	0.088	81.7641	87.468	129.53	144.987
EBG00001193320	tRNA	NA	0.087	11.2778	4.21302	3.8535	3.85931
H16_A0766	h16_A0766	conserved hypothetical protein	0.93	35.8707	39.4121	54.0734	62.0975
H16_A0767	pgpB	putative membrane-associated phospholipid phosphatase, PAP2 superfamily	1.131	16.1938	16.8521	28.1602	29.687
H16_A0768	corB	Putative Mg2+ and Co2+ transporter	1.32	24.5292	16.6606	49.5263	49.6009
H16_A0769	h16_A0769	transcriptional regulator, LysR-family	0.945	13.4976	14.7389	35.1219	37.3067
H16_A0770	dadA2	D-amino-acid dehydrogenase	1.29	14.1978	10.2288	18.452	16.9181
H16_A0771	h16_A0771	ABC-type transporter, periplasmic component: PAAT family	0.912	41.2407	23.3102	108.443	102.716
H16_A0772	h16_A0772	ABC-type transporter, periplasmic component: PAAT family	0.822	63.6606	70.8987	170.075	203.008
H16_A0773	h16_A0773	ABC-type transporter, permease component: PAAT family	0.66	19.8216	15.5499	57.9077	30.5236
H16_A0774	cphA	cyanophycin synthetase	2.571	57.6261	61.8729	279.835	302.328
H16_A0775	cphAprime	cyanophycin synthetase	2.634	96.6021	99.078	343.91	332.701
H16_A0776	h16_A0776	ABC-type transporter, ATPase and permease components: Prot2E family	2.292	46.5185	44.1375	80.4495	85.5514
H16_A0777	h16_A0777	conserved hypothetical protein	0.495	83.2507	85.1541	174.062	145.835
H16_A0778	h16_A0778	conserved hypothetical protein	0.402	112.273	134.031	176.801	130.295
H16_A0779	h16_A0779	hypothetical fimbrial protein	1.044	23.8087	19.3097	27.2957	22.8342
H16_A0780	h16_A0780	signal transduction histidine kinase containing PAS/PAC sensor domain	1.068	61.2465	47.361	60.8984	52.1874
H16_A0781	h16_A0781	response regulator, NarL-family	0.651	20.0956	14.6388	35.0189	34.5559
H16_A0782	ssnA	cytosine deaminase or related metal-dependent hydrolase	1.269	7.73183	6.93206	11.3601	5.29172
H16_A0783	h16_A0783	Hypothetical protein	0.537	6.09044	2.04767	6.86742	6.87776
H16_A0784	ggt2a	Gamma-glutamyltransferase 2	1.722	3.41871	2.97994	7.59288	7.60432
H16_A0785	h16_A0785	Hypothetical protein	0.222	69.2417	90.8077	70.9774	78.6465
EBG00001193337	tmRNA	NA	0.359	32.7967	37.7764	49.4945	47.6985
H16_A0786	h16_A0786	predicted phosphatase	0.675	103.689	100.457	117.712	127.34
H16_A0787	ubiG	2-Polyprenyl-3-methyl-5-hydroxy-6-metoxy-1,4-ben zoquinol methylase	0.759	136.166	128.455	201.418	154.388
H16_A0788	h16_A0788	outer membrane protein or related peptidoglycan-associated (lipo)protein	0.654	6569.13	7056.04	13180.5	10833.1
H16_A0789	gyrA	DNA gyrase subunit A	2.667	281.07	292.731	380.634	331.228
H16_A0790	h16_A0790	conserved hypothetical protein	0.564	672.089	697.322	1541.34	1003.11
H16_A0791	serC	phosphoserine aminotransferase	1.197	215.852	220.165	218.462	168.862
H16_A0792	pheA	prephenate dehydratase, Chorismate mutase	1.161	137.189	149.644	157.088	131.007
H16_A0793	hisC1	Histidinol-phosphate transaminase	1.128	115.977	127.702	163.169	141.091
H16_A0794	tyrA	prephenate dehydrogenase	0.897	113.759	104.607	174.542	138.871
H16_A0795	aroA	3-Enolpyruvylshikimate-5-phosphate synthetase	1.305	145.609	150.826	206.805	176.756
H16_A0796	h16_A0796	Membrane protein	0.237	6.89993	12.3724	24.0478	19.8339
H16_A0797	cmk	cytidylate kinase	0.669	120.263	121.63	166.375	132.497
H16_A0798	rpsA	SSU ribosomal protein S1	1.695	1468.18	1588.52	2189.54	1944.04
H16_A0799	ihfB	integration host factor beta subunit	0.423	859.006	832.714	1547.88	1836.76
H16_A0800	h16_A0800	Hypothetical protein	0.357	76.9545	77.0027	65.7363	39.5012
H16_A0801	h16_A0801	N-Acetylglucosaminyl transferase	1.239	73.6471	62.7159	78.4697	69.3741
H16_A0802	ugd	UDP-glucose 6-dehydrogenase	1.383	111.384	102.566	144.235	109.007
H16_A0803	hldA	D-beta-D-heptose 7-phophosphate kinase	0.948	129.374	129.91	186.371	158.317
H16_A0804	hldD	ADP-D-beta-D-heptose 6-epimerase	0.996	155.319	152.722	249.758	225.525
H16_A0805	h16_A0805	conserved hypothetical protein	0.369	28.3626	13.9064	47.2446	32.7571
H16_A0806	h16_A0806	Nucleobase:cation symporter 2 (NCS2) family transporter	1.302	28.8875	37.4415	140.591	91.8053
H16_A0807	cysK1	cysteine synthase	0.903	163.709	174.539	280.679	177.733
H16_A0808	mltB	Membrane-bound lytic murein transglycosylase B	1.107	61.7478	57.2811	149.911	97.6646
H16_A0809	h16_A0809	Deacetylase, histone deacetylase family	0.924	125.655	122.178	164.725	143.534
H16_A0810	h16_A0810	Enoyl-CoA hydratase/carnithine racemase	0.81	146.166	133.038	197.014	188.191
H16_A0811	h16_A0811	ABC-type transporter, ATPase component: MUT family	1.035	16.4318	19.4776	40.8136	27.8989
H16_A0812	h16_A0812	ABC-type transporter, permease component: MUT family	0.654	14.5025	14.5716	38.9593	31.8304
H16_A0813	h16_A0813	ABC-type transporter, periplasmic component: MUTfamily	0.798	32.3778	26.6402	133.178	99.7182
H16_A0814	fixA	electron transfer flavoprotein beta-subunit	0.75	1275.96	1184.15	1616.38	1431.68
H16_A0815	fixB	electron transfer flavoprotein alpha subunit	0.936	1237.64	1121.14	1550.2	1554.32
H16_A0816	h16_A0816	Acyl-CoA dehydrogenase	1.785	114.516	112.732	193.265	199.387
H16_A0817	dadA1	D-amino-acid dehydrogenase	1.305	16.0396	13.2008	39.0488	56.6032
H16_A0818	h16_A0818	transcriptional regulator, AsnC-family	0.483	16.2513	13.6596	38.176	29.8917
H16_A0819	h16_A0819	Hypothetical protein, truncated	0.423	27.8346	30.3278	30.91	23.8128
H16_A0820	xerD2	Site-specific recombinase XerD	1.242	8.95324	5.9023	14.3064	14.3279
H16_A0821	h16_A0821	Hypothetical protein	1.863	7.89991	7.47625	18.5353	16.5807
H16_A0822	h16_A0822	putative phage integrase	2.094	18.4301	15.5785	33.7817	37.1998
H16_A0823	h16_A0823	Hypothetical protein	0.48	14.3087	15.2722	42.6053	33.576
H16_A0824	h16_A0824	Hypothetical protein	0.531	6.77518	2.76108	10.1018	12.014
H16_A0825	h16_A0825	Hypothetical protein	0.324	8.07547	6.78764	16.5558	13.4718
H16_A0826	h16_A0826	Hypothetical protein	0.87	4.1352	3.37042	8.86306	3.08745
H16_A0827	cycR1	response regulator containing an adenylate cyclase effector domain	1.173	4.46113	4.68712	6.85944	4.57984
H16_A0828	cycS1	signal transduction histidine kinase containing a receiver domain (hybrid) and a PAS sensor domain	1.71	10.7106	5.78736	11.1752	13.5482
H16_A0829	h16_A0829	Membrane protein related to metalloendopeptidases	1.317	4.22169	2.78309	2.80015	2.54943
H16_A0830	h16_A0830	cytochrome c553	0.675	4.36075	3.25807	3.97339	1.49227
H16_A0831	maoB	monoamine oxidase (Flavin containing)	1.494	2.62696	0.490673	2.01961	1.34843
H16_A0832	h16_A0832	putative phytanoyl-CoA dioxygenase	0.834	2.35292	0	2.41191	0.80518
H16_A0833	yjgF	putative translation initiation inhibitor, yjgF family	0.402	7.32216	4.55887	8.33967	7.51701
H16_A0834	h16_A0834	conserved hypothetical protein	1.365	2.39602	0.805567	1.22804	1.96782
H16_A0835	h16_A0835	protein of unknown function	1.947	2.68768	0.941276	1.54971	0.862249
H16_A0836	h16_A0836	predicted exporter of the RND superfamily	2.379	3.16196	1.07849	0.845536	0.28227
H16_A0837	h16_A0837	conserved hypothetical protein	0.981	3.6673	2.61542	2.05049	2.05358
H16_A0838	h16_A0838	conserved hypothetical protein	1.134	6.92183	4.84832	12.4168	4.73735
H16_A0839	h16_A0839	Acyl-CoA synthetase (AMP-forming)/AMP-acid ligase II	1.557	3.99106	2.58951	5.16771	6.46936
H16_A0840	paaJ	3-Ketoacyl-CoA-thiolase P-44/SCP2	1.242	3.4233	4.13161	4.58884	4.59575
H16_A0841	dadA3	D-amino-acid dehydrogenase	1.35	7.51019	10.3172	5.46341	7.46133
H16_A0842	h16_A0842	transcriptional regulator, TetR/AcrR-family	0.672	113.886	103.087	158.647	125.91
H16_A0843	h16_A0843	Acyl-CoA dehydrogenase	1.29	5.32418	5.96681	7.27685	9.63032
H16_A0844	h16_A0844	Hypothetical protein	0.369	1.77266	0.993314	6.35985	2.72976
H16_A0845	lao1	L-Amino-acid oxidase	1.419	3.68774	1.80813	3.0714	3.78588
H16_A0846	h16_A0846	cytochrome c553	0.66	1.48662	1.11071	0.507962	0
H16_A0847	h16_A0847	putative transport system permease	0.672	1.46007	1.63631	1.49667	1.99857
H16_A0848	h16_A0848	predicted aminoglycoside phosphotransferase	1.077	5.46612	5.44524	4.04672	4.98808
H16_A0849	h16_A0849	dehydrogenase with different specificities (related to short-chain alcohol dehydrogenases)	0.699	11.2294	7.86551	15.3479	9.60686
H16_A0850	pntAa1	NAD(P) transhydrogenase subunit alpha 1	1.119	6.72234	4.91331	6.89085	4.5008
H16_A0851	pntAb1	NAD(P) transhydrogenase subunit alpha 2	0.351	0.931785	7.30977	3.82057	1.91316
H16_A0852	pntB1	NAD(P) transhydrogenase subunit beta	1.473	10.2136	7.71386	11.38	9.80154
H16_A0853	h16_A0853	Lactamase B	0.936	38.4361	41.5091	51.2195	44.481
H16_A0854	h16_A0854	outer membrane protein (porin)	1.239	3.43159	3.54995	3.24702	3.25191
H16_A0855	h16_A0855	transcriptional regulator, TetR/AcrR-family	0.66	65.4113	54.9799	106.164	82.4138
H16_A0856	lao2	L-Amino-acid oxidase	1.305	6.01483	4.21302	7.45011	3.34473
H16_A0857	dadA4	D-amino-acid dehydrogenase	1.362	5.04272	3.76759	4.18453	4.19084
H16_A0858	h16_A0858	MFS transporter, AAHS family	1.434	3.87724	2.04481	2.80548	2.80971
H16_A0859	yjgH	putative translation factor YjgH (putative endoribonuclease)	0.408	1.60322	1.79673	1.64341	0
H16_A0860	h16_A0860	putative phytanoyl-CoA dioxygenase	0.837	4.29823	1.31374	3.60489	2.40688
H16_A0861	h16_A0861	alcohol dehydrogenase, class IV	1.101	2.67349	4.32782	3.3495	3.35455
H16_A0862	h16_A0862	putative acyl-CoA dehydrogenase	0.987	6.95865	6.68449	10.5298	10.5456
H16_A0863	h16_A0863	Acyl-CoA dehydrogenase	1.176	14.4617	14.9605	20.5258	20.2712
H16_A0864	h16_A0864	transcriptional regulator, LuxR-family	2.712	47.5148	41.8972	49.9421	47.2936
H16_A0865	h16_A0865	Enoyl-CoA hydratase/carnithine racemase	0.786	4.57713	1.86531	3.41226	4.69893
H16_A0866	h16_A0866	Acyl-CoA synthetase (AMP-forming)/AMP-acid ligase II	1.572	3.32882	3.73061	4.90513	4.05817
H16_A0867	h16_A0867	Acetyl-CoA acetyltransferase	1.176	4.44975	4.67516	5.70161	5.42469
H16_A0868	h16_A0868	Acetyl-CoA acetyltransferase	1.2	7.08622	3.35988	5.58758	3.6374
H16_A0869	h16_A0869	protein of unknown function	0.525	1.24593	3.49079	5.10865	4.4768
H16_A0870	h16_A0870	protein of unknown function	0.477	7.54218	3.07365	4.91988	9.85459
H16_A0871	h16_A0871	Acyl-CoA synthetase (AMP-forming)/AMP-acid ligase II	1.557	9.24244	7.06229	10.5507	8.62582
H16_A0872	h16_A0872	Acetyl-CoA acetyltransferase	1.197	5.4646	4.59314	5.88166	5.89052
H16_A0873	h16_A0873	Enoyl-CoA hydratase/carnithine racemase	0.78	10.9019	6.57879	7.73665	4.30461
H16_A0874	h16_A0874	short chain dehydrogenase	0.825	4.36075	7.10851	9.3465	5.69774
H16_A0875	h16_A0875	Hypothetical protein	0.705	7.42256	4.15924	6.65754	2.38128
H16_A0876	h16_A0876	secretory lipase	1.227	6.13064	3.58467	4.64493	7.11472
H16_A0877	h16_A0877	Hypothetical protein	1.188	34.4125	33.9382	40.0726	34.1978
H16_A0878	h16_A0878	Hypothetical protein	0.633	6.7168	8.68561	12.1815	4.24341
H16_A0879	h16_A0879	Hypothetical protein	0.795	6.58227	6.45467	8.01238	2.53404
H16_A0880	rvt	reverse transcriptase like protein	3.555	7.26792	7.52655	19.9927	17.2838
H16_A0881	h16_A0881	ISAE1 Orf2 fusion protein	1.662	0	0.220537	1.61374	1.61617
H16_A0882	h16_A0882	Transposase	1.011	0.323498	0	0	0.332107
H16_A0883	h16_A0883	Hypothetical protein	1.206	82.9845	99.3833	219.333	272.561
H16_A0884	h16_A0884	conserved hypothetical protein	0.846	103.607	130.409	130.773	138.908
H16_A0885	h16_A0885	Hypothetical protein	0.786	204.306	231.764	284.497	375.06
H16_A0886	h16_A0886	Hypothetical protein	0.663	21.2118	20.4551	22.7549	31.3984
H16_A0887	splB1	DNA repair photolyase	1.086	43.9689	34.0882	40.1318	33.0813
H16_A0889	h16_A0889	transcriptional regulator, LysR-family	0.909	20.8683	17.742	15.8591	21.793
H16_A0890	h16_A0890	predicted membrane protein	0.492	125.638	137.077	229.636	217.016
H16_A0891	h16_A0891	Hypothetical protein	0.156	77.5711	72.8366	189.118	150.661
H16_A0892	h16_A0892	Hypothetical protein	0.402	123.663	116.707	109.25	101.897
H16_A0893	h16_A0893	Glucose/sorbosone dehydrogenase	1.128	44.6513	42.5672	60.9284	72.6289
H16_A0894	rpsP	SSU ribosomal protein S16	0.255	261.645	379.469	443.062	330.493
H16_A0895	rimM	RimM protein required for 16S rRNA processing	0.669	338.301	348.453	518.668	290.088
H16_A0896	trmD	tRNA (guanine-N1-)-methyltransferase	0.783	124.891	160.563	233.779	168.952
H16_A0897	rplS	LSU ribosomal protein L19	0.393	708.206	789.025	1706.13	1678.8
H16_A0898	h16_A0898	NTP pyrophosphohydrolase (oxidative damage repair enzyme)	0.681	111.9	138.863	124.551	108.962
H16_A0899	h16_A0899	predicted sulfurtransferase	0.849	72.0372	70.3708	97.5359	55.3668
H16_A0900	dnaE1	DNA polymerase III alpha subunit	3.522	113.848	108.753	127.458	127.173
H16_A0901	h16_A0901	Glycosyltransferase	1.074	23.7527	30.0325	47.1355	40.6413
H16_A0902	h16_A0902	glycosyltransferase involved in cell wall biogenesis	0.687	164.242	169.661	198.127	131.958
H16_A0903	h16_A0903	glycosyltransferase involved in LPS biosynthesis	0.774	71.4116	71.9806	99.1904	67.6725
H16_A0904	h16_A0904	ABC-type transporter, ATPase and permease components: LipidE family	1.743	27.9584	27.7581	67.8973	54.3226
H16_A0905	rfaF2	ADP-heptose:LPS heptosyltransferase II	0.987	51.0301	57.9322	84.2383	50.6872
H16_A0906	h16_A0906	uncharacterized conserved protein	0.591	177.64	177.995	269.452	285.765
H16_A0907	h16_A0907	conserved hypothetical protein	0.513	14.6634	8.57387	15.6844	22.9076
H16_A0908	h16_A0908	Membrane protein	0.315	31.1482	38.3987	48.9579	27.7135
H16_A0909	cafA1	Ribonuclease G and E	1.467	94.0817	95.1936	142.832	138.012
H16_A0910	maf	Nucleotide-binding protein implicated in inhibition of septum formation	0.615	12.2314	17.2837	21.8052	28.3895
H16_A0911	h16_A0911	uncharacterized conserved protein	0.48	22.4851	32.8352	41.2084	27.98
H16_A0912	h16_A0912	uncharacterized conserved protein	0.738	163.528	154.957	289.373	247.043
H16_A0913	nadD	nicotinic acid mono-nucleotide adenylyltransferase	0.735	43.1626	38.3987	62.4897	50.2498
H16_A0914	hemF	Coproporphyrinogen III oxidase	0.912	64.5506	55.8641	94.8418	86.5171
H16_A0915	purD	Phosphoribosylamine-glycine ligase	1.269	156.956	177.923	275.02	241.303
H16_A0916	h16_A0916	conserved hypothetical protein	0.726	200.018	208.51	253.981	135.969
H16_A0917	h16_A0917	Predicted ATPase	1.527	106.234	106.575	186.838	215.924
H16_A0918	upp1	uracil phosphoribosyltransferase	0.651	60.2869	52.9249	152.95	107.278
H16_A0919	h16_A0919	MFS transporter, SP family	1.401	10.7385	6.54056	41.6377	33.3124
H16_A0920	h16_A0920	Aerobic-type carbon monoxide dehydrogenase homolog, large subunit	2.928	12.0636	8.88792	21.0679	14.4487
H16_A0921	h16_A0921	Aerobic-type carbon monoxide dehydrogenase homolog, small subunit	0.531	16.63	9.66376	19.5723	15.8079
H16_A0922	h16_A0922	2-Polyprenyl-6-methoxyphenol hydroxylase or related FAD-dependent oxidoreductase	1.161	14.3668	7.5769	19.3472	19.3763
H16_A0923	h16_A0923	maleate cis-trans isomerase	0.753	17.8079	12.1691	16.0281	16.9441
H16_A0924	h16_A0924	hydrolase or acyltransferase (alpha/beta-hydrolase superfamily)	0.831	11.02	11.909	12.9099	9.69704
H16_A0925	h16_A0925	conserved hypothetical protein	1.08	17.2613	8.48455	16.4523	13.99
H16_A0926	h16_A0926	N-Carbamoylsarcosine amidohydrolase (CSHase)	0.636	11.3133	5.76309	18.4496	7.39094
H16_A0927	h16_A0927	transcriptional regulator, TetR/AcrR-family	0.756	46.2897	45.5742	76.7184	63.9543
H16_A0928	h16_A0928	Aerobic-type carbon monoxide dehydrogenase homolog, large subunit	2.28	31.845	30.7052	31.908	33.1342
H16_A0929	h16_A0929	transcriptional regulator, MarR-family	0.477	93.2488	105.273	154.625	118.959
H16_A0930	h16_A0930	permease of the drug/metabolite transporter (DMT) superfamily	1.008	27.2547	30.5444	21.6186	23.6498
H16_A0931	h16_A0931	dehydrogenase with different specificities (related to short-chain alcohol dehydrogenases)	0.789	109.019	108.706	147.444	155.752
H16_A0932	mgsA	methylglyoxal synthase	0.399	83.6084	87.2697	159.645	141.373
H16_A0933	h16_A0933	Zinc-binding dehydrogenase	0.978	151.155	133.796	348.967	340.91
H16_A0934	h16_A0934	conserved hypothetical protein	0.294	81.2079	72.3092	136.839	93.6473
H16_A0935	h16_A0935	ABC-type transporter, periplasmic component	1.146	159.818	148.084	848.669	698.474
H16_A0936	h16_A0936	ABC-type transporter, permease component	0.921	18.1106	17.5108	49.8696	39.7371
H16_A0937	h16_A0937	ABC-type transporter, permease component	1.11	21.5091	19.1522	49.8352	40.2307
H16_A0938	h16_A0938	ABC-type transporter, ATPase component: CUT2 family	1.563	44.9886	44.5561	71.2122	56.7118
H16_A0939	h16_A0939	Pirin-related protein	0.921	32.315	27.4601	39.3133	59.0587
H16_A0940	h16_A0940	ABC-type transporter, permease component: QAT family	0.717	13.2282	14.8249	8.41644	2.80971
H16_A0941	h16_A0941	ABC-type transporter, periplasmic component: QATfamily	0.957	6.15153	2.68101	4.20382	2.45592
H16_A0942	h16_A0942	ABC-type transporter, permease component: QAT family	0.651	4.01913	2.81515	6.6948	4.64184
H16_A0943	h16_A0943	ABC-type transporter, ATPase component: QAT family	1.17	8.94513	9.085	6.30394	8.03528
H16_A0944	h16_A0944	Hypothetical protein	0.372	14.0669	23.6473	23.4318	17.149
H16_A0945	tRNA-Ser	NA	0.09	10.9019	16.2903	22.3503	3.73067
EBG00001193319	tRNA	NA	0.087	3.75927	0	3.8535	0
H16_A0946	h16_A0946	Hypothetical protein	0.498	477.45	458.534	475.281	436.892
H16_A0947	h16_A0947	Coproporphyrinogen III oxidase, Fe-S oxidoreductase	1.233	27.0558	28.2406	51.3894	55.0069
H16_A0948	h16_A0948	xanthosine triphosphate pyrophosphatase	0.618	29.107	29.0617	53.7059	43.4641
H16_A0949	h16_A0949	Ribonuclease PH	0.72	55.8721	52.4345	113.614	62.955
H16_A0950	h16_A0950	Serine/threonine protein phosphatase	0.915	67.9134	59.2862	195.291	173.935
H16_A0951	h16_A0951	Serine/threonine protein kinase	1.047	108.082	104.674	210.695	202.033
H16_A0952	h16_A0952	Stress-induced protein	0.936	172.264	153.505	187.327	146.716
H16_A0953	gmk	guanylate kinase	0.663	146.016	153.689	192.658	154.46
H16_A0954	rpoZ	DNA-directed RNA polymerase omega subunit	0.204	692.59	794.154	790.478	553.016
H16_A0955	spoT1	GTP pyrophosphokinase	2.28	152.483	150.471	168.069	162.578
H16_A0956	h16_A0956	transcription elongation factor	0.564	237.174	232.007	128.99	107.753
H16_A0957	tRNA-Arg	NA	0.075	13.0823	14.6613	0	0
EBG00001193282	tRNA	NA	0.074	4.41968	0	13.5914	13.6119
H16_A0958	h16_A0958	Hypothetical protein	0.261	53.8829	51.9606	43.6731	97.7692
H16_A0959	h16_A0959	Hypothetical protein	0.24	29.9802	25.9627	20.9534	37.773
EBG00001193339	tRNA	NA	0.073	483.864	276.155	477.623	574.931
H16_A0960	h16_A0960	Hypothetical protein	0.282	451.152	475.713	290.079	444.108
H16_A0962	h16_A0962	Hypothetical protein	0.309	598.016	548.02	528.379	474.845
H16_A0963	h16_A0963	transcriptional regulator, MocR family	1.449	9.02847	5.81798	13.8822	17.8423
H16_A0964	h16_A0964	conserved hypothetical protein	0.483	25.7312	38.7022	53.4464	70.9058
H16_A0965	h16_A0965	conserved hypothetical protein	1.353	49.0706	44.4282	125.38	165.026
H16_A0966	h16_A0966	conserved hypothetical protein	0.312	154.094	151.547	219.205	260.429
H16_A0967	aspH	Aspartyl/Asparaginyl beta-hydroxylase	0.903	173.488	182.658	161.502	104.112
H16_A0968	h16_A0968	putative hemolysin	0.288	131.731	167.994	136.197	113.086
H16_A0969	h16_A0969	GGDEF family protein	1.506	128.998	118.283	186.772	220.05
H16_A0970	h16_A0970	transcriptional regulator, MocR family	1.437	22.3045	19.1301	20.7639	26.6365
H16_A0971	h16_A0971	Hypothetical protein	0.372	3.51674	3.94121	2.70367	6.31806
H16_A0972	h16_A0972	Uncharacterized FAD-dependent dehydrogenase	1.626	42.642	55.4533	80.4117	60.9158
H16_A0973	h16_A0973	predicted flavoprotein	1.266	23.2505	27.5044	52.4332	37.9255
H16_A0974	h16_A0974	Uncharacterized protein conserved in bacteria	0.576	44.8567	36.9078	61.6962	45.4675
H16_A0975	h16_A0975	conserved hypothetical protein	0.843	72.9379	67.3933	62.0401	73.2857
H16_A0976	h16_A0976	transcriptional regulator, ArsR-family	0.297	69.3756	225.843	134.328	92.7014
H16_A0977	h16_A0977	Hypothetical protein	0.336	222.905	1483.59	4585.81	3072.8
H16_A0978	h16_A0978	conserved hypothetical protein	1.53	45.1039	228.544	388.94	225.815
H16_A0979	h16_A0979	Hypothetical protein	0.627	30.7756	125.1	245.961	141.373
H16_A0980	h16_A0980	Hypothetical protein	0.726	31.5344	152.47	233.663	155.855
H16_A0981	cpaB3	flp pilus assembly protein CpaB	1.032	21.8671	82.754	188.743	117.451
H16_A0982	cpaC3	flp pilus assembly protein secretin CpaC	1.437	30.498	113.505	282.762	173.371
H16_A0983	cpaF3	flp pilus assembly ATPase CpaF	1.86	23.3863	104.442	222.242	174.559
H16_A0984	tadB2	flp pilus assembly protein TadB	0.849	15.0238	53.9654	161.112	123.784
H16_A0985	tadC2	flp pilus assembly protein TadC	0.882	14.8325	64.4134	166.107	140.852
H16_A0986	h16_A0986	Hypothetical protein	0.366	17.8719	57.083	109.92	87.1508
H16_A0987	tadG2a	flp pilus assembly protein TadG	0.711	9.1999	52.5828	131.556	109.087
H16_A0988	h16_A0988	Hypothetical protein	0.369	169.289	252.302	399.762	271.156
H16_A0989	h16_A0989	Hypothetical protein	0.447	114.141	173.837	283.504	169.758
H16_A0990	h16_A0990	outer membrane protein and related peptidoglycan-associated (lipo)proteins	0.927	95.612	163.694	267.625	214.423
H16_A0991	h16_A0991	putative transglycosylase	0.744	46.5968	88.1846	125.721	84.3913
H16_A0992	h16_A0992	Hypothetical protein	0.342	48.7716	82.5235	204.878	131.555
H16_A0993	h16_A0993	Membrane protein	0.807	79.4338	149.883	417.511	235.906
H16_A0994	h16_A0994	conserved hypothetical protein	1.614	19.6558	29.0683	84.333	54.2957
H16_A0995	h16_A0995	putative poly-gamma-glutamate synthetase	1.155	10.7603	4.44282	3.48317	5.52332
H16_A0996	h16_A0996	FAD/FMN-containing dehydrogenase	1.389	15.305	13.9858	13.5164	17.1627
H16_A0997	h16_A0997	conserved hypothetical protein	0.918	27.0766	21.96	31.4073	34.0149
H16_A0998	tRNA-Thr	NA	0.076	21.5169	9.6456	8.8225	17.6716
EBG00001193314	tRNA	NA	0.073	58.2429	85.3569	59.7029	101.188
H16_A0999	fbp	Fructose-1,6-bisphosphatase	1.017	200.993	208.315	269.325	227.472
H16_A1000	pepN	alanyl aminopeptidase N	2.697	110.353	104.782	87.7605	102.458
H16_A1001	h16_A1001	conserved hypothetical protein	0.624	50.8405	49.9283	75.2174	65.1073
H16_A1002	maeB	malic enzyme (NADP)	2.322	600.589	648.299	441.664	441.028
H16_A1003	h16_A1003	Hypothetical protein	0.246	594.286	634.727	472.9	947.225
H16_A1004	h16_A1004	outer membrane protein (porin)	1.068	89.4199	101.243	370.099	243.332
H16_A1005	h16_A1005	conserved hypothetical protein	0.519	8.19217	9.18098	19.3789	15.5265
H16_A1006	h16_A1006	predicted xylanase/chitin deacetylase	0.951	5.84644	6.93753	15.5113	11.651
H16_A1007	h16_A1007	Nucleobase:cation symporter 2 (NCS2) family transporter	1.407	12.7847	12.2438	43.8429	41.7612
H16_A1008	h16_A1008	transcriptional regulator, GntR-family	0.771	15.2711	9.03258	24.3506	24.8227
H16_A1009	h16_A1009	Transthyretin-like protein	0.354	15.7061	27.9559	48.2994	48.3722
H16_A1010	h16_A1010	predicted membrane protein	1.209	14.0669	13.3395	28.5618	30.8266
H16_A1011	h16_A1011	predicted membrane protein	0.633	13.9503	25.4778	29.1296	10.6085
H16_A1012	h16_A1012	fatty acid desaturase	1.176	5.00597	4.36349	2.28065	4.28265
H16_A1013	guaD	guanine deaminase	1.323	46.7224	38.2324	58.79	56.0869
H16_A1014	add	adenosine deaminase	1.056	67.2076	70.8075	131.753	135.449
H16_A1015	xdhC1	xanthine dehydrogenase, maturation factor	0.99	31.7146	21.4736	16.9321	18.3142
H16_A1016	xdhB1	xanthine dehydrogenase, subunit B	2.469	67.4248	62.2022	54.9932	61.8756
H16_A1017	xdhA1	xanthine dehydrogenase, iron-sulfur cluster and FAD-binding subunit A	1.503	64.1927	50.2367	59.3332	83.7724
H16_A1018	h16_A1018	transcriptional regulator, LysR-family	0.948	87.974	72.3013	135.799	132.462
H16_A1019	h16_A1019	ABC-type transporter, periplasmic component: SulT family	0.834	218.038	201.285	388.317	429.563
H16_A1020	h16_A1020	periplasmic molybdate-binding protein/domain	1.098	120.04	134.863	298.004	284.387
H16_A1021	h16_A1021	hypothetical membrane spanning protein	0.603	82.9845	87.5302	154.562	131.965
H16_A1022	lolE	ABC-type transporter involved in lysophospholipase L1 biosynthesis, permease component	2.607	29.8579	22.4953	41.9229	39.0239
H16_A1023	h16_A1023	truncated hemoglobin	0.417	47.0585	54.4965	57.0818	53.1418
H16_A1024	h16_A1024	conserved hypothetical protein	0.597	75.0532	75.5168	129.16	86.6114
H16_A1025	h16_A1025	Predicted Rossmann fold nucleotide-binding protein / Lysine decarboxylase family protein	0.594	80.9382	95.027	142.794	162.793
H16_A1026	h16_A1026	transcriptional regulator, TetR/AcrR-family	0.774	78.595	79.0839	135.142	98.906
H16_A1027	dgkA	diacylglycerol kinase	0.486	10.7673	10.5586	22.7642	26.2528
H16_A1028	h16_A1028	Glycosyltransferase	1.122	3.78942	4.57349	2.09161	2.99251
H16_A1029	h16_A1029	conserved hypothetical protein	0.975	6.03797	3.00745	4.81392	6.19864
H16_A1030	h16_A1030	predicted acetyltransferase and hydrolase with the alpha/beta hydrolase fold	0.981	14.3358	9.71443	23.5806	21.2203
H16_A1031	h16_A1031	membrane spanning protein, RDD family	0.537	20.7075	25.2546	62.4311	35.0141
H16_A1032	h16_A1032	conserved hypothetical protein	0.78	44.0268	37.1232	164.189	171.324
H16_A1033	h16_A1033	conserved hypothetical protein	0.432	113.561	107.754	440.798	539.392
H16_A1034	rpoE2	DNA-directed RNA polymerase sigma subunit (RpoE,sigma24)	0.567	68.6415	82.7446	157.871	95.9314
H16_A1035	ilvB	acetolactate synthase III (valine sensitive)	1.758	279.803	328.17	408.294	377.205
H16_A1036	ilvH	acetolactate synthase III small subunit	0.492	127.632	104.298	164.22	214.286
H16_A1037	ilvC	Ketol-acid reductoisomerase	1.017	257.593	249.04	580.515	582.05
H16_A1038	psd	phosphatidylserine decarboxylase	0.651	74.8562	92.9	130.291	87.1635
H16_A1039	pssA	phosphatidylserine synthase	0.9	93.7562	94.484	167.255	142.511
H16_A1040	h16_A1040	Uncharacterized protein containing LysM domain	0.504	142.114	180.357	1446.12	1079.23
H16_A1041	leuA1	2-Isopropylmalate synthase	1.542	3430.91	3067.75	1459.29	3281.82
H16_A1042	h16_A1042	putative lipoprotein	0.528	68.7562	74.2784	149.849	206.67
H16_A1043	h16_A1043	ABC-type transporter, periplasmic component: HAAT family	1.257	17.4326	24.4938	160.826	81.7363
H16_A1044	rpsO	SSU ribosomal protein S15	0.27	1307.01	1707.77	2344.3	1905.13
H16_A1045	pnp	polyribonucleotide nucleotidyltransferase	2.172	281.883	283.675	556.906	577.995
H16_A1046	h16_A1046	Putative Zn-dependent oxidoreductase	1.005	207.624	210.802	308.234	312.04
H16_A1047	tim	triosephosphate isomerase	0.738	247.73	286.074	316.175	239.309
H16_A1048	secG	preprotein translocase subunit SecG	0.375	190.129	189.62	253.9	226.526
EBG00001193335	tRNA	NA	0.082	3.98849	13.4097	0	8.18927
H16_A1049	tRNA-Leu	NA	0.083	401.925	706.569	751.294	538.025
H16_A1050	nuoA	NADH dehydrogenase chain A	0.36	277.998	388.932	410.687	249.022
H16_A1051	nuoB	NADH dehydrogenase chain B	0.483	247.832	276.986	360.243	323.247
H16_A1052	nuoC	NADH dehydrogenase chain C	0.597	198.863	197.08	321.216	309.889
H16_A1053	nuoD	NADH dehydrogenase chain D	1.254	246.727	266.569	452.086	430.276
H16_A1054	nuoE	NADH dehydrogenase chain E	0.504	146.656	150.54	294.013	251.82
H16_A1055	nuoF	NADH dehydrogenase chain F	1.296	138.797	129.248	319.734	261.924
H16_A1056	nuoG	NADH dehydrogenase chain G	2.367	144.944	148.347	327.182	337.604
H16_A1057	nuoH	NADH dehydrogenase chain H	1.065	91.2073	100.495	280.166	247.17
H16_A1058	nuoI	NADH dehydrogenase chain I	0.492	86.4174	93.8681	209.875	254.55
H16_A1059	nuoJ	NADH dehydrogenase chain J	0.645	81.1303	73.8748	208.95	166.058
H16_A1060	nuoK	NADH dehydrogenase chain K	0.306	34.202	52.7041	95.3176	121.795
H16_A1061	nuoL	NADH dehydrogenase chain L	2.088	59.5218	79.3452	241.165	218.855
H16_A1062	nuoM	NADH dehydrogenase chain M	1.467	46.595	56.7164	200.65	185.16
H16_A1063	nuoN	NADH dehydrogenase chain N	1.476	68.6907	72.2636	251.668	275.023
H16_A1064	h16_A1064	conserved hypothetical protein	0.309	47.6296	42.7028	106.327	119.526
H16_A1065	h16_A1065	NTP pyrophosphohydrolase	0.636	44.7389	31.1207	110.697	87.1075
H16_A1066	h16_A1066	conserved hypothetical protein	0.447	108.287	104.138	161.252	144.97
H16_A1067	h16_A1067	Acyl-CoA dehydrogenase	1.203	90.26	72.5144	135.718	147.366
H16_A1068	h16_A1068	Acyl-CoA dehydrogenase	1.119	77.1608	76.32	128.529	171.03
H16_A1069	h16_A1069	acyl dehydratase	0.444	28.7279	19.8126	73.9977	58.9848
H16_A1070	h16_A1070	acyl dehydratase	0.477	125.474	109.883	351.42	307.604
H16_A1071	cyoA1	bo3-type quinol oxidase, subunit II	0.966	18.2827	18.2128	30.8879	24.678
H16_A1072	cyoB1	bo3-type quinol oxidase, subunit I	1.977	10.2567	14.2757	45.1076	42.2884
H16_A1073	cyoC1	bo3-type quinol oxidase, subunit III	0.645	8.11303	9.09229	23.3899	26.5485
H16_A1074	cyoD1	bo3-type quinol oxidase, subunit IV	0.369	11.5223	9.93314	51.7873	33.667
H16_A1075	h16_A1075	ABC-type transporter, periplasmic component: HAAT family	1.257	7.02508	2.91593	5.33421	6.41069
H16_A1076	h16_A1076	ABC-type transporter, permease component	1.644	2.98409	0.668855	1.01963	1.02117
H16_A1077	h16_A1077	ABC-type transporter, permease component: HAAT family	1.206	2.9831	0.607849	0.555978	1.67045
H16_A1078	h16_A1078	ABC-type transporter, ATPase component: HAAT family	0.849	5.00793	2.15861	1.57953	1.18643
H16_A1079	h16_A1079	ABC-type transporter, ATPase component: HAAT family	0.693	6.13526	2.11563	2.90264	3.87602
H16_A1080	ureD	urea amidohydrolase (urease) accessory protein UreD	0.87	9.39817	6.31953	7.70701	10.8061
H16_A1081	ureA	urea amidohydrolase (urease) gamma subunit	0.303	5.39697	4.83872	2.2129	7.75683
H16_A1082	ureJ	urea amidohydrolase (urease) accessory protein UreJ	0.612	6.41287	12.5771	15.3385	10.9725
H16_A1083	ureB	urea amidohydrolase (urease) beta subunit	0.306	1.06881	0	4.38242	5.48627
H16_A1084	ureC	urea amidohydrolase (urease) alpha subunit	1.716	8.95784	9.39828	15.2389	11.7399
EBG00001193342	5_ureB_sRNA	NA	0.284	0	0	0	0
H16_A1085	ureE	urea amidohydrolase (urease) accessory protein UreE	0.579	14.1216	24.0557	16.2127	19.7165
H16_A1086	ureF	urea amidohydrolase (urease) accessory protein UreF	0.693	16.0461	12.1649	21.7698	15.0196
H16_A1087	ureG	urea amidohydrolase (urease) regulatory and maturation protein UreG	0.63	25.4377	22.6901	36.1862	26.1147
H16_A1088	h16_A1088	conserved hypothetical protein	0.441	5.19137	2.49342	16.7247	3.04544
H16_A1089	h16_A1089	Hypothetical protein	0.843	29.0976	25.2182	26.2477	23.1009
H16_A1090	h16_A1090	Glutathione S-transferase	0.693	356.789	397.738	466.357	344.481
H16_A1091	h16_A1091	FadE2-like Acyl-CoA dehydrogenase (ACAD)	1.263	51.7904	47.3039	94.7633	93.0451
H16_A1092	h16_A1092	transcriptional regulator, LysR-family	0.939	37.2684	44.8895	36.0604	46.4843
H16_A1093	h16_A1093	hypothetical membrane associated protein	1.17	2.51582	3.75931	5.44431	2.29579
H16_A1094	h16_A1094	Hypothetical protein	0.645	5.57771	5.68268	7.79663	9.37004
H16_A1095	h16_A1095	Hypothetical protein	0.39	14.2563	12.2178	21.4907	15.4966
H16_A1096	rpoE3	DNA-directed RNA polymerase sigma subunit (RpoE,sigma24)	0.624	19.3928	15.8596	26.8634	26.3658
H16_A1097	h16_A1097	Uncharacterized protein containing a von Willebrand factor type A (vWA) domain	1.701	4.23001	4.95606	9.26336	8.09298
H16_A1098	h16_A1098	Gamma-glutamyltransferase 1	1.881	139.794	137.766	285.35	282.031
H16_A1099	h16_A1099	predicted aminoglycoside phosphotransferase	1.077	81.9919	66.3639	280.469	233.193
H16_A1100	h16_A1100	Fructose-2,6-bisphosphatase	0.726	37.8412	33.826	79.8886	68.9094
H16_A1101	h16_A1101	Enoyl-CoA hydratase/carnithine racemase	0.78	46.962	41.3524	89.8311	85.6618
H16_A1102	paaH2	3-Hydroxyacyl-CoA dehydrogenase	1.524	70.8193	66.861	130.23	138.798
H16_A1103	h16_A1103	Glutathione S-transferase	0.642	182.377	175.273	823.516	686.163
H16_A1104	h16_A1104	Aspartate/tyrosine/aromatic aminotransferase	1.182	64.4705	68.221	103.243	93.1719
H16_A1105	h16_A1105	predicted nucleic acid-binding protein containing PIN domain	0.462	47.4303	62.6755	79.0969	54.5065
H16_A1106	h16_A1106	conserved hypothetical protein	0.921	63.2096	66.8594	62.246	44.8409
H16_A1107	h16_A1107	Zinc-carboxypeptidase	1.143	99.004	76.6416	124.364	116.326
H16_A1108	h16_A1108	conserved hypothetical protein	0.747	51.2257	40.2352	77.1939	59.7805
H16_A1109	hutG2	N-Formylglutamate amidohydrolase	0.888	55.246	60.2633	48.7026	58.9848
H16_A1110	h16_A1110	probable extra-cytoplasmic solute receptor	0.987	39.7637	36.022	40.4208	61.2328
H16_A1111	h16_A1111	transcriptional regulator, LysR-family	0.909	35.62	34.6775	57.5355	52.0816
H16_A1112	h16_A1112	transcriptional regulator, LysR-family	0.969	26.664	25.7216	33.2141	28.0666
H16_A1113	h16_A1113	pyruvate decarboxylase or related thiamine pyrophosphate-requiring enzyme	1.602	5.9205	4.11835	3.97618	5.2397
H16_A1114	h16_A1114	NAD-dependent aldehyde dehydrogenase	1.452	10.5865	8.83516	16.6242	13.6431
H16_A1115	h16_A1115	probable extra-cytoplasmic solute receptor	0.99	19.4912	12.2178	22.3503	23.7406
H16_A1116	coxE2	protein containing von Willebrand factor type A(vWA) domain	1.176	105.125	92.8799	99.4932	111.349
H16_A1117	h16_A1117	putative amino-acid acetyltransferase	0.594	109.019	107.985	88.0467	89.3099
H16_A1118	h16_A1118	MoxR-like ATPase	0.891	138.017	169.485	127.931	116.442
H16_A1119	h16_A1119	Hypothetical protein	0.393	4.16102	2.79796	0.853066	2.56305
H16_A1120	h16_A1120	cytochrome c553	0.348	419.159	431.835	550.088	415.841
H16_A1121	h16_A1121	cytochrome c553	0.399	694.278	726.635	1124.24	811.209
H16_A1122	aroG1	3-Deoxy-D-arabino-heptulosonate 7-phosphate (DAHP) synthase	1.08	49.0585	62.4463	354.501	608.098
H16_A1123	h16_A1123	SAM-dependent methyltransferase	1.056	17.6536	14.9251	11.1117	18.4414
H16_A1124	tldD	Microcin-processing peptidase 2	1.461	241.543	239.338	364.856	357.592
H16_A1125	nit	Nitrilase	0.831	97.9989	100.124	145.237	157.577
H16_A1126	h16_A1126	conserved hypothetical protein	4.185	18.287	17.5165	26.6762	25.5932
H16_A1127	glnE	glutamine synthetase adenylyltransferase	2.652	45.0134	47.5442	120.348	106.982
H16_A1128	h16_A1128	Membrane protein	0.639	53.2298	46.4619	109.128	124.531
H16_A1129	mprA	putative peptidase, S08A subfamily	1.623	72.1418	63.6859	207.391	201.704
H16_A1130	h16_A1130	Hypothetical protein	0.45	70.4988	70.863	206.368	173.103
H16_A1131	h16_A1131	ATPase DNA repair	1.755	78.6426	77.9013	136.203	120.147
H16_A1132	h16_A1132	ATP-NAD kinase	0.918	212.694	200.834	269.519	295.161
H16_A1133	h16_A1133	transcriptional regulator, HrcA-family	1.035	218.038	218.857	276.302	304.617
H16_A1134	hemH	Ferrochelatase	1.116	41.0286	34.814	57.9787	40.6161
H16_A1135	h16_A1135	Ribosome-associated heat shock protein	0.396	20.6475	37.9491	26.2447	42.3939
H16_A1136	h16_A1136	conserved hypothetical protein	0.174	524.418	606.675	811.163	856.767
H16_A1137	grpE	molecular chaperone GrpE	0.561	90.3632	92.1232	282.666	144.838
H16_A1138	h16_A1138	Thioredoxin	0.429	35.8314	35.8843	103.155	90.0056
H16_A1139	h16_A1139	outer membrane phospholipase A	1.293	36.4239	49.8915	43.8191	43.3657
H16_A1140	h16_A1140	conserved hypothetical protein	0.432	99.1768	116.238	83.0377	71.5044
H16_A1141	h16_A1141	predicted permease, DMT superfamily	0.969	19.9137	18.5347	37.3659	19.0576
H16_A1142	nfnB1	Nitroreductase	0.588	102.9	126.541	149.952	70.8065
H16_A1143	h16_A1143	Uncharacterized protein involved in ubiquinone biosynthesis	0.732	44.233	34.5502	92.5157	74.3075
H16_A1144	h16_A1144	predicted hydrolase or acyltransferase	0.984	16.2863	13.4097	36.4556	42.6524
H16_A1145	h16_A1145	Flavin-binding monooxygenase	1.569	30.4336	27.5659	58.1194	49.2191
H16_A1146	h16_A1146	transcriptional regulator, TetR family	0.627	35.4702	24.5524	48.6574	42.3047
H16_A1147	nth	Endonuclease III protein	0.645	29.9168	26.1403	79.0058	78.0837
H16_A1148	rnfB	Predicted NADH:ubiquinone oxidoreductase,subunit RnfB	0.81	25.8415	22.6255	37.6644	20.3114
H16_A1149	h16_A1149	transcriptional regulator, TetR/AcrR-family	0.636	88.9635	100.278	224.558	146.763
H16_A1150	phaZ1	intracellular poly(3-hydroxybutyrate) depolymerase	1.26	89.032	95.7058	202.483	235.032
H16_A1151	tyrB1	tyrosine aminotransferase	1.197	276.509	315.09	531.03	454.973
H16_A1152	uvrB	Excinuclease ABC, helicase subunit (B)	2.085	96.4699	95.8083	112.395	116.268
H16_A1153	h16_A1153	Hypothetical protein	0.222	116.385	74.2972	87.5891	155.78
H16_A1154	h16_A1154	Hypothetical protein	0.243	351.283	244.355	209.707	371.685
H16_A1155	h16_A1155	Protein-tyrosine-phosphatase	0.468	121.598	114.346	151.151	149.944
H16_A1156	h16_A1156	Site-specific recombinase	2.097	10.2936	11.0117	24.7804	17.9328
H16_A1157	iscR	transcriptional regulator of iron sulfur clusterassembly (IscR)	0.555	517.397	566.64	680.175	482.163
H16_A1158	iscS	cysteine desulfurase (IscS)	1.218	566.576	541.975	623.442	626.311
H16_A1159	iscU	iron sulfur cluster assembly protein (IscU)	0.399	804.116	826.766	878.889	923.971
H16_A1160	iscA	iron sulfur cluster assembly protein (IscA)	0.321	789.622	691.959	929.523	946.613
H16_A1161	h16_A1161	conserved hypothetical protein	0.222	599.604	543.195	691.652	585.311
H16_A1162	hscB	Chaperone protein (HscB)	0.519	154.391	140.54	170.534	128.74
H16_A1163	hscA	molecular chaperone (HscA)	1.866	126.195	137.499	146.607	125.595
H16_A1164	fdx	Ferredoxin, 2Fe-2S	0.339	100.336	86.4974	107.796	87.1589
H16_A1165	h16_A1165	conserved hypothetical protein	0.195	122.437	120.298	201.153	179.072
H16_A1166	h16_A1166	hypothetical membrane spanning protein	0.747	10.07	7.3601	10.7712	8.54008
H16_A1167	lysU	Lysyl-tRNA synthetase (class II)	1.545	56.7321	61.2074	148.207	152.559
H16_A1168	h16_A1168	Dehydrogenase, related to short-chain alcohol dehydrogenases	0.759	75.8392	78.7152	147.972	125.191
H16_A1169	prfB	protein chain release factor B (RF-2)	1.074	326.143	344.691	357.106	312.938
H16_A1170	h16_A1170	putative peptidase, M23B subfamily	0.711	67.1593	76.2966	97.1343	70.3632
H16_A1171	cJ	Single-stranded-DNA-specific exonuclease RecJ	1.698	47.1901	43.1723	89.4408	86.214
H16_A1172	h16_A1172	hypothetical membrane associated protein	1.11	40.6611	35.3324	66.1449	59.8923
H16_A1173	h16_A1173	ABC-type transporter, permease component: LPT family	1.251	27.1893	35.745	41.5384	24.4238
H16_A1174	h16_A1174	ABC-type transporter, ATPase component: LPT family	0.741	48.1095	57.8736	83.2482	64.3426
H16_A1175	h16_A1175	Mg-dependent DNase	0.84	40.1034	46.2529	70.2439	57.5588
H16_A1176	h16_A1176	predicted hydrolase (metallo-beta-lactamase superfamily)	2.415	5.41708	5.1603	7.07992	7.50767
H16_A1177	h16_A1177	transcriptional regulator, GlvR-family	0.948	11.0399	6.57285	14.8531	14.8754
H16_A1178	edd1	phosphogluconate dehydratase	1.896	19.1473	15.8522	25.6392	29.7509
H16_A1179	gntK	gluconate kinase	0.546	71.2815	55.047	90.2609	80.5578
H16_A1180	h16_A1180	uncharacterized conserved protein	1.476	82.2073	59.3505	107.436	118.972
H16_A1181	h16_A1181	Uncharacterized protein conserved in bacteria	0.954	45.2531	41.8785	60.4443	54.9041
H16_A1182	h16_A1182	Transglutaminase-like enzymes, putative cysteineprotease	0.864	73.8148	73.3914	114.856	77.3336
H16_A1183	h16_A1183	predicted proteasome-type protease	0.804	87.8659	99.8392	117.172	101.48
H16_A1184	h16_A1184	predicted hydrolase or acyltransferase (alpha/beta hydrolase superfamily)	0.807	131.714	128.082	128.369	148.533
H16_A1185	pyrG	CTP synthase (utp-ammonia lyase)	1.653	268.095	289.59	390.826	274.823
H16_A1186	kdsA	2-Dehydro-3-deoxyphosphooctonate aldolase	0.87	250.743	240.142	396.526	411.016
H16_A1187	h16_A1187	conserved hypothetical protein	0.294	196.901	184.513	320.431	242.113
H16_A1188	eno	phosphopyruvate hydratase	1.29	561.067	512.862	1249.28	1011.96
H16_A1189	h16_A1189	septum formation initiator	0.342	105.194	114.675	198.996	160.026
H16_A1190	h16_A1190	Hypothetical protein	0.423	34.0201	47.6579	58.6498	65.0882
H16_A1191	h16_A1191	heat shock protein 33 (HSP33)	1.002	84.5385	79.3789	143.203	102.537
H16_A1192	h16_A1192	carbonic anhydrase / acetyltransferase	0.525	128.331	134.744	231.166	105.525
H16_A1193	h16_A1193	conserved hypothetical protein	0.855	40.9299	41.1546	46.6612	40.841
H16_A1194	h16_A1194	MFS transporter, DHA1 family	1.206	2.71191	1.2157	3.61386	2.50567
H16_A1195	h16_A1195	Beta-lactamase	1.203	5.70922	2.13278	1.95078	3.07012
H16_A1196	h16_A1196	transcriptional regulator, LysR-family	0.888	13.9957	12.3829	16.6117	15.5024
H16_A1197	h16_A1197	Acyl-CoA synthetase	1.731	61.2168	56.5363	136.542	136.748
H16_A1198	h16_A1198	predicted hydrolase or acyltransferase (alpha/beta hydrolase superfamily)	0.909	19.4291	18.5484	25.8172	23.2705
H16_A1199	trxB1	thioredoxin reductase	1.086	128.594	116.777	97.5512	104.809
H16_A1200	h16_A1200	predicted metal-dependent phosphoesterase (PHP family)	0.846	115.204	111.346	133.943	139.305
H16_A1201	h16_A1201	putative translation factor (SUA5)	0.624	89.6261	89.871	133.242	135.057
H16_A1202	h16_A1202	Zn-dependent membrane-bound protease, M50 family	0.666	59.9112	50.0818	78.0248	44.8688
H16_A1203	h16_A1203	SAM-dependent methyltransferase	0.579	71.1729	70.2679	81.6424	90.4638
H16_A1204	dapA1	dihydrodipicolinate synthase	0.885	574.289	551.663	701.573	674.175
H16_A1205	h16_A1205	uncharacterized lipoprotein	1.227	312.663	325.01	474.603	390.488
H16_A1206	phnP	Metal-dependent hydrolase of the beta-lactamase superfamily I	0.789	43.1101	60.392	93.4805	62.9816
H16_A1207	h16_A1207	uncharacterized conserved protein	1.107	98.0874	100.656	133.86	122.536
H16_A1208	slpA	FKBP-type peptidyl-prolyl cis-trans isomerase 2	0.555	685.935	706.649	848.708	676.964
H16_A1209	h16_A1209	conserved hypothetical protein	1.05	39.2468	40.4931	58.7494	48.925
H16_A1210	mutS	DNA mismatch repair protein MutS	2.7	91.0913	84.9813	126.528	121.495
H16_A1211	h16_A1211	universal stress protein, UspA family	0.435	4.51112	4.21302	3.8535	6.17489
H16_A1212	h16_A1212	conserved hypothetical protein	1.113	6.75858	2.63456	1.20487	2.1117
H16_A1213	h16_A1213	conserved hypothetical protein	0.216	0	6.78764	1.55211	1.55444
H16_A1214	suhB	inositol monophosphatase	0.819	128.986	134.261	171.926	142.667
H16_A1215	lasT	rRNA methyltransferase	0.9	71.9524	70.863	102.066	78.344
H16_A1216	cysE	serine acetyltransferase	0.744	68.1368	76.8536	121.665	100.638
H16_A1217	h16_A1217	Uncharacterized protein conserved in bacteria	0.849	106.322	98.0011	174.933	147.513
H16_A1218	ppiB	Peptidyl-prolyl cis-trans isomerase,cyclophilinfamily	0.501	586.874	507.732	1235.29	1042.13
H16_A1219	ppiA	Peptidyl-prolyl cis-trans isomerase,cyclophilinfamily	0.582	43.2704	54.791	139.402	77.3055
H16_A1220	h16_A1220	TPR repeat	0.711	66.2393	84.0293	100.907	79.3357
H16_A1221	cysS	Cysteinyl-tRNA synthetase	1.389	141.513	148.83	188.747	154.464
H16_A1222	h16_A1222	3-Methyladenine DNA glycosylase/8-oxoguanine DNAglycosylase	0.84	97.7276	102.106	169.224	153.091
H16_A1223	accA1	Acetyl-CoA carboxylase carboxyltransferase (alpha subunit)	0.972	370.799	390.667	789.16	683.264
H16_A1224	mesJ	Predicted ATPase of the PP-loop superfamily implicated in cell cycle control	1.32	25.7681	27.49	61.9714	64.354
H16_A1225	lysC	aspartate kinase	1.251	281.305	308.227	377.329	247.459
H16_A1226	tRNA-Ser	NA	0.092	280.842	346.613	623.137	547.435
EBG00001193283	tRNA	NA	0.091	25.1582	32.2227	25.7888	40.5864
H16_A1227	h16_A1227	transcriptional regulator, TetR/AcrR-family	0.621	91.639	102.11	124.708	137.332
H16_A1228	h16_A1228	hypothetical membrane associated protein	0.294	10.0119	0	2.28065	0
H16_A1229	h16_A1229	citrate synthase	0.789	4.97424	3.25188	4.67402	5.53217
H16_A1230	h16_A1230	Acyl-CoA synthetase (AMP-forming)/AMP-acid ligase II	1.653	5.73783	5.54345	4.05632	6.49989
H16_A1231	pcaH3	Protocatechuate 3,4-dioxygenase beta subunit	0.84	13.6274	8.72697	11.9734	9.19343
H16_A1232	h16_A1232	transcriptional regulator, IclR-family	0.855	56.9958	62.1605	83.9118	100.924
H16_A1233	h16_A1233	transcriptional regulator, LysR-family	0.888	3.68307	2.06381	5.28555	3.78108
H16_A1234	h16_A1234	predicted acyl-CoA transferase/carnitine dehydratase	1.212	3.23818	1.5121	5.53226	2.7703
H16_A1235	mvaB	Hydroxymethylglutaryl-CoA lyase	0.945	5.88356	2.71506	4.96674	4.97422
H16_A1236	leuC1	3-Isopropylmalate dehydratase large subunit	1.416	6.00527	4.14161	6.15581	4.26813
H16_A1237	leuD1	3-Isopropylmalate dehydratase small subunit	0.639	5.63008	6.88324	6.82052	5.7799
H16_A1238	h16_A1238	probable extra-cytoplasmic solute receptor	0.993	5.59915	6.27498	7.08998	3.04314
H16_A1239	h16_A1239	3-Hydroxyisobutyrate dehydrogenase	0.918	4.27525	2.39564	5.47802	8.77804
H16_A1240	h16_A1240	ABC-type transporter, periplasmic component: HAAT family	1.155	4.53065	5.07751	11.9008	9.01174
H16_A1241	h16_A1241	ABC-type transporter, permease component: HAAT family	0.888	4.05138	8.25524	5.66309	6.04973
H16_A1242	h16_A1242	ABC-type transporter, permease component: HAAT family	0.948	4.82995	6.57285	8.84111	9.91696
H16_A1243	h16_A1243	Transposase	1.047	21.5539	17.504	46.75	29.8239
H16_A1244	h16_A1244	ABC-type transporter, ATPase component: HAAT family	0.807	6.88967	4.54192	8.30867	8.73725
H16_A1245	h16_A1245	ABC-type transporter, ATPase component: HAAT family	0.72	5.45094	5.09073	8.847	5.12966
H16_A1246	h16_A1246	Hypothetical protein	0.441	6.67462	3.32456	5.32151	2.28408
H16_A1247	h16_A1247	Hypothetical protein	0.165	3.96432	4.44282	6.09554	6.10472
H16_A1248	h16_A1248	predicted signal transduction protein containingCHASE, PAS, GGDEF and EAL domains	3.375	91.1882	72.6549	89.5006	122.664
H16_A1249	h16_A1249	Hypothetical protein	0.66	1236.37	934.103	3392.68	4755.07
H16_A1250	h16_A1250	Hypothetical protein	0.297	3.3036	2.46823	5.64402	3.39151
H16_A1251	pyc	pyruvate carboxylase	3.504	33.8817	27.5109	49.8481	66.0213
H16_A1252	h16_A1252	conserved hypothetical protein	0.348	24.4353	24.2249	51.0589	47.2765
H16_A1253	h16_A1253	sulfate permease family (SulP) transporter	1.731	20.4056	18.2102	22.4665	27.1556
H16_A1254	h16_A1254	probable extra-cytoplasmic solute receptor	0.981	12.0021	8.96716	17.4292	14.7173
H16_A1255	h16_A1255	two domain protein: Indolepyruvate ferredoxin oxidoreductase, alpha and beta subunit	3.567	4.58448	4.00751	8.08296	6.68319
H16_A1256	h16_A1256	Malate/L-lactate dehydrogenase	1.035	19.2758	15.5821	28.5048	26.9257
H16_A1257	h16_A1257	transcriptional regulator, GntR-family	0.705	27.8346	16.117	41.3719	30.9566
H16_A1258	h16_A1258	D-Galactarate dehydratase	1.161	5.63405	8.20831	18.7697	18.2195
H16_A1259	h16_A1259	D-Galactarate dehydratase	0.291	3.37172	2.51913	1.15208	5.76907
H16_A1260	h16_A1260	hypothetical membrane associated protein	0.462	3.53957	7.14025	14.5132	15.2618
H16_A1261	h16_A1261	Hypothetical protein	0.366	5.36158	2.00291	3.66399	7.33901
H16_A1262	h16_A1262	NADPH:quinone reductase or related Zn-dependent oxidoreductase	0.972	7.06603	8.29601	15.5211	10.7084
H16_A1263	h16_A1263	probable taurine catabolism dioxygenase	0.798	19.2627	12.4015	38.6509	32.3979
H16_A1264	pntAa2	NAD(P) transhydrogenase subunit alpha 1	1.119	5.26096	1.96532	10.1865	12.9023
H16_A1265	pntAb2	NAD(P) transhydrogenase subunit alpha 2	0.351	2.79535	1.04425	6.686	3.82632
H16_A1266	pntB2	NAD(P) transhydrogenase subunit beta	1.44	5.67806	4.32712	8.847	7.6945
H16_A1267	h16_A1267	short chain dehydrogenase	0.789	3.73068	5.57464	10.6228	8.93657
H16_A1268	h16_A1268	predicted aminoglycoside phosphotransferase	1.062	8.00703	3.79648	11.0489	11.3817
H16_A1269	h16_A1269	conserved hypothetical protein	0.255	34.6295	20.1234	42.0712	47.4014
H16_A1270	h16_A1270	hypothetical membrane associated protein	0.402	49.628	30.0885	39.1965	51.7839
H16_A1271	h16_A1271	conserved hypothetical protein	0.885	23.6515	12.839	18.941	37.939
H16_A1272	h16_A1272	conserved hypothetical protein	1.422	26.9097	28.0957	40.3155	61.6268
H16_A1273	h16_A1273	conserved hypothetical protein	0.918	15.3196	9.98183	23.3729	31.8204
H16_A1274	h16_A1274	conserved hypothetical protein	0.369	21.272	5.95988	33.6163	31.8471
H16_A1275	h16_A1275	conserved hypothetical protein	0.474	22.0798	20.1052	28.2916	31.1676
H16_A1276	h16_A1276	hemolysin activation/secretion protein	0.657	2.98682	1.11578	1.02056	0.51105
H16_A1277	h16_A1277	conserved hypothetical protein	1.374	4.76065	4.26821	4.87998	3.6655
H16_A1278	h16_A1278	ATP-dependent transcriptional regulator containing adenylate cyclase related domains	3.915	14.7029	11.6092	9.24841	9.86268
H16_A1279	h16_A1279	highly conserved protein containing a thioredoxin domain	2.022	21.9979	24.653	15.5855	25.2401
H16_A1280	h16_A1280	Hypothetical protein	0.294	163.528	137.138	115.173	103.926
H16_A1281	h16_A1281	Hypothetical protein	0.288	54.5094	54.7254	73.337	83.94
H16_A1282	h16_A1282	Predicted GTPase	1.029	18.1168	19.235	31.929	29.3668
H16_A1283	melB	permease of the major facilitator superfamily	1.386	17.6979	16.925	23.463	23.7406
H16_A1284	h16_A1284	hypothetical membrane spanning protein	0.795	6.17088	3.68838	7.16897	9.29147
H16_A1285	h16_A1285	hypothetical membrane associated protein	0.579	7.9081	3.16522	4.05317	6.95875
H16_A1286	h16_A1286	Pirin-related protein	0.876	19.4143	20.9208	20.6664	31.0463
H16_A1287	h16_A1287	3-Oxoacyl-[acyl-carrier-protein] reductase	0.825	7.13578	3.99854	18.2866	11.3955
H16_A1288	h16_A1288	acyl dehydratase	0.417	0.784308	2.63693	8.03969	3.22072
H16_A1289	h16_A1289	acyl dehydratase	0.438	5.22693	5.85783	0.765422	4.59945
H16_A1290	h16_A1290	Acetyl-CoA C-acyltransferase	1.188	2.753	4.62794	2.82201	1.97838
H16_A1291	h16_A1291	Isovaleryl-CoA dehydrogenase	1.14	2.29513	2.25064	3.82308	1.76716
H16_A1292	h16_A1292	ATP-dependent transcriptional regulator,MalT-family	2.844	27.7147	24.1004	29.824	30.9315
H16_A1293	h16_A1293	probable extra-cytoplasmic solute receptor	0.969	4.38775	3.40433	6.91961	5.54402
H16_A1294	h16_A1294	Hypothetical protein	0.171	1.91261	0	9.80277	11.781
H16_A1295	h16_A1295	Acyl-CoA synthetase (AMP-forming)/AMP-acid ligase II	1.74	12.5936	12.0071	23.8917	18.5247
H16_A1296	h16_A1296	Hypothetical protein containing DUF35 domain	0.399	10.656	8.26766	14.284	16.8301
H16_A1297	h16_A1297	Acetyl-CoA acetyltransferase	1.167	14.293	16.9604	44.241	36.5394
H16_A1298	h16_A1298	transcriptional regulator, GntR-family	0.792	11.1497	6.47911	16.9321	18.2294
H16_A1299	h16_A1299	transcriptional regulator, IclR-family	0.759	82.7337	75.8177	107.776	102.188
H16_A1300	h16_A1300	ABC-type transporter, periplasmic component: PepT family	1.626	3.62055	4.05756	3.29894	5.78184
H16_A1301	h16_A1301	ABC-type transporter, permease component: PepT family	0.972	1.68239	1.13127	2.41439	4.83605
H16_A1302	h16_A1302	ABC-type transporter, permease component: PepT family	0.957	4.44277	4.59602	6.30573	3.15762
H16_A1303	h16_A1303	ABC-type transporter, ATPase component: PepT family	0.963	4.07547	4.18677	6.61458	5.57856
H16_A1304	h16_A1304	ABC-type transporter, ATPase component: PepT family	0.96	7.15436	3.81805	9.07982	8.04425
H16_A1305	h16_A1305	outer membrane protein (porin)	1.038	5.35642	1.76557	2.26087	1.29387
H16_A1306	hutG3	N-Formylglutamate amidohydrolase	0.849	3.0818	1.29517	3.55394	4.35025
H16_A1307	glcD2	glycolate oxidase subunit GlcD	1.419	50.015	39.5204	70.6422	68.619
H16_A1308	h16_A1308	hypothetical membrane spanning protein	0.408	20.8418	19.764	27.9379	30.4488
H16_A1309	wrbA1	multimeric flavodoxin WrbA	0.603	51.5263	47.4122	72.2772	46.2157
H16_A1310	rbn	Ribonuclease BN	1.347	53.4168	58.2316	84.1248	77.0229
H16_A1311	h16_A1311	predicted membrane protein	0.318	168.671	150.993	243.534	281.912
H16_A1312	h16_A1312	Lysophospholipase	0.825	94.7473	101.741	156.859	157.909
H16_A1313	metY1	O-Acetylhomoserine sulfhydrylase	1.311	106.774	119.661	161.874	145.214
H16_A1314	h16_A1314	conserved hypothetical protein with CBS domain	0.447	842.152	687.146	1306.52	1400.13
H16_A1315	h16_A1315	putative acyltransferase	1.899	71.4736	63.5015	125.522	116.34
H16_A1316	h16_A1316	Glutathione S-transferase-like protein	0.723	40.7124	32.9525	97.8406	78.4833
H16_A1317	aroC	chorismate synthase	1.146	264.271	235.4	301.32	306.754
H16_A1318	h16_A1318	Putative MFS transporter	1.275	12.0562	8.33682	12.6214	8.42691
H16_A1319	h16_A1319	predicted dehydrogenase	1.107	18.0221	17.8796	26.0451	32.1504
H16_A1320	h16_A1320	transcriptional regulator, GntR-family	0.714	9.61931	9.75367	19.2513	8.93479
H16_A1321	h16_A1321	conserved hypothetical protein	0.888	6.62952	3.3021	4.15293	15.1243
H16_A1322	h16_A1322	triacylglycerol lipase	1.11	6.77685	4.29273	28.995	28.1312
H16_A1323	h16_A1323	lipase chaperone protein	0.981	5.33425	2.24179	11.2777	9.2411
H16_A1324	fixC	electron transfer flavoprotein ubiquinone oxidoreductase	1.689	304.594	281.681	463.878	499.763
H16_A1325	h16_A1325	short chain dehydrogenase	0.786	224.695	205.65	552.36	452.806
H16_A1326	h16_A1326	TRAP-type transporter, small permease component	0.603	42.8482	36.4709	78.9489	59.5793
H16_A1327	h16_A1327	TRAP-type transporter, large permease component	1.305	34.3347	30.0529	71.9321	63.55
H16_A1328	h16_A1328	TRAP-type transporter, periplasmic component	1.029	140.167	141.056	789.103	689.14
H16_A1329	h16_A1329	predicted thioesterase	0.402	86.2388	92.0891	438.667	395.061
H16_A1330	h16_A1330	transcriptional regulator, LuxR-family	0.546	77.2716	71.8297	129.558	121.759
H16_A1331	h16_A1331	Succinyl-CoA:3-ketoacid-coenzyme A transferase subunit A	0.702	173.778	171.78	314.719	336.716
H16_A1332	h16_A1332	Succinyl-CoA:3-ketoacid-coenzyme A transferase subunit B	0.639	244.141	240.34	412.379	428.238
H16_A1333	h16_A1333	predicted metal-binding protein	0.483	286.428	286.852	459.501	418.483
H16_A1334	h16_A1334	D-beta-hydroxybutyrate dehydrogenase	0.777	299.697	278.791	526.398	474.039
H16_A1335	phaY2	D-(-)-3-hydroxybutyrate oligomer hydrolase	0.882	249.928	234.382	334.115	298.073
H16_A1336	tdcF	putative translation initiation inhibitor,yjgFfamily	0.408	223.649	202.132	245.689	239.476
H16_A1337	spoT2	GTP pyrophosphokinase	2.229	115.915	113.627	135.516	118.247
H16_A1338	tRNA-Val	NA	0.075	17.443	83.0808	71.521	67.152
EBG00001193346	tRNA	NA	0.074	0	4.95315	0	0
H16_A1339	thrS	Threonyl-tRNA synthetase	1.908	150.329	164.632	249.157	236.686
H16_A1340	infC	translation initiation factor 3 (IF-3)	0.423	2975.21	3087.37	2980.84	2169.34
H16_A1341	rpmI	LSU ribosomal protein L35	0.198	1055.5	1238.44	1545.9	1068.33
H16_A1342	rplT	LSU ribosomal protein L20	0.357	1647.19	1767.98	3130.92	2466
H16_A1343	pheS	Phenylalanyl-tRNA synthetase alpha chain	1.032	138.809	145.263	180.947	185.774
H16_A1344	pheT	Phenylalanyl-tRNA synthetase beta chain	2.448	158.585	151.225	175.434	191.471
H16_A1345	ihfA	integration host factor alpha subunit	0.387	587.349	576.792	907.874	1026.37
H16_A1346	h16_A1346	transcriptional regulator, MerR-family	0.426	69.8642	78.2969	202.255	166.304
H16_A1347	tRNA-Pro	NA	0.075	0	0	0	0
EBG00001193309	tRNA	NA	0.074	0	9.90629	4.53047	4.5373
H16_A1348	h16_A1348	hypothetical membrane associated protein	0.312	11.5308	15.2722	11.8199	10.7615
H16_A1349	h16_A1349	conserved hypothetical protein	0.555	57.1612	53.494	66.4469	59.8923
H16_A1350	h16_A1350	conserved hypothetical protein	0.174	7.51854	6.31953	9.63376	11.5779
H16_A1351	h16_A1351	conserved hypothetical protein	0.507	25.8033	21.6883	19.1763	15.2317
H16_A1352	h16_A1352	conserved hypothetical protein	0.336	10.7072	4.36349	4.98891	2.99786
H16_A1353	h16_A1353	hypothetical membrane associated protein	0.444	106.809	76.7738	59.6512	91.5021
H16_A1354	h16_A1354	conserved hypothetical protein	0.552	89.4665	69.7209	71.0595	99.7547
H16_A1355	h16_A1355	Hypothetical protein	0.36	268.913	215.847	548.514	839.4
H16_A1356	gudB	NAD-specific glutamate dehydrogenase	4.857	145.246	127.46	145.505	192.87
H16_A1357	h16_A1357	conserved hypothetical protein	0.555	159.698	167.747	254.31	248.644
H16_A1358	h16_A1358	Acetyl-CoA hydrolase	1.518	34.2569	24.3872	13.9137	11.944
H16_A1359	h16_A1359	conserved hypothetical protein	0.36	665.923	630.233	1125.9	984.896
H16_A1360	h16_A1360	probable extra-cytoplasmic solute receptor	1.002	150.472	135.712	611.288	305.602
H16_A1361	tRNA-Lys	NA	0.076	8.60675	0	0	0
EBG00001193285	tRNA	NA	0.073	0	5.021	0	4.59945
H16_A1362	h16_A1362	transcriptional regulator, LysR-family	0.939	28.2125	43.7185	31.062	33.6117
H16_A1363	h16_A1363	cytosine deaminase or related metal-dependent hydrolase	1.389	22.1334	20.5828	30.1705	30.6994
H16_A1364	tRNA-Lys	NA	0.076	0	0	0	0
EBG00001193321	tRNA	NA	0.073	8.96045	0	4.59253	4.59945
H16_A1365	h16_A1365	conserved hypothetical protein	0.264	686.323	767.775	961.318	892.816
H16_A1366	h16_A1366	sulfate permease family (SulP) transporter	1.791	16.435	13.5071	17.9701	17.2473
H16_A1367	h16_A1367	transcriptional regulator, MarR-family	0.615	34.0351	29.2034	40.3396	39.8544
H16_A1368	h16_A1368	Exonuclease III	0.831	58.6419	67.0433	116.996	96.5663
H16_A1369	dcp	Oligopeptidase A	2.085	97.2542	95.4567	155.648	179.394
H16_A1370	folD	5,10-Methylene-tetrahydrofolate dehydrogenase	0.852	80.9964	86.0406	140.87	100.886
H16_A1371	h16_A1371	hypothetical membrane spanning protein	0.681	15.8486	19.3762	25.5995	23.6659
H16_A1372	h16_A1372	response regulator, NarL-family	0.633	464.493	496.817	986.168	1032.21
H16_A1373	h16_A1373	signal transduction histidine kinase containing a PAS sensor domain	2.361	40.5877	36.4825	46.149	41.0989
H16_A1374	pdhA1	pyruvate dehydrogenase complex, dehydrogenase (E1) component	2.688	412.227	416.713	777.522	902.729
H16_A1375	pdhB	dihydrolipoamide acetyltransferase (E2) component of pyruvate dehydrogenase complex	1.662	450.047	400.275	723.36	713.338
H16_A1376	hslV	ATP-dependent protease HslVU (ClpYQ), peptidase subunit	0.678	244.569	209.216	385.691	407.567
H16_A1377	pdhL	dihydrolipoamide dehydrogenase (E3) component ofpyruvate dehydrogenase	1.785	318.628	270.639	603.271	657.976
H16_A1378	h16_A1378	universal stress protein, UspA family	0.438	45.549	23.4313	27.5552	51.3605
H16_A1379	h16_A1379	Hypothetical protein	0.195	20.1266	26.3152	20.6311	41.3243
H16_A1380	h16_A1380	Pyruvate-formate lyase-activating enzyme	1.089	7.50818	6.73155	7.38854	9.24958
H16_A1381	phaP1	Phasin (PHA-granule associated protein)	0.579	276.784	287.402	1387.34	1898
H16_A1382	h16_A1382	Deacetylase, histone deacetylase family	1.11	33.0003	50.1919	32.9214	23.8964
H16_A1383	h16_A1383	hypothetical membrane spanning protein	0.927	14.1125	22.1422	21.6993	17.3856
H16_A1384	h16_A1384	predicted thioesterase	0.459	58.4284	51.9055	63.545	51.2052
H16_A1385	nfnB	p-Nitrobenzoate reductase	0.714	95.735	81.1095	86.3962	79.0023
H16_A1386	h16_A1386	D-Alanyl-D-alanine carboxypeptidase	1.143	458.394	431.309	726.826	647.138
H16_A1387	glcD3	glycolate oxidase subunit GlcD	1.413	20.3687	23.6054	147.816	154.217
H16_A1388	h16_A1388	transcriptional regulator, GntR-family	0.75	8.72151	8.30808	80.0142	66.7043
H16_A1389	h16_A1389	transcriptional regulator, IclR-family	0.819	76.2732	60.4175	178.475	138.568
H16_A1390	h16_A1390	Fe-S oxidoreductase	0.726	245.067	259.501	222.58	198.866
H16_A1391	h16_A1391	uncharacterized conserved protein containing a ferredoxin-like domain	1.413	226.833	237.092	186.965	169.662
H16_A1392	h16_A1392	Hypothetical protein	0.27	420.328	415.404	370.022	358.144
H16_A1393	h16_A1393	transcriptional regulator, LysR-family	0.888	14.7323	18.9871	37.3764	27.6019
H16_A1394	arcB	ornithine cyclodeaminase	1.002	16.6466	14.2662	25.4285	25.4668
H16_A1395	h16_A1395	ABC-type transporter, periplasmic component	0.837	11.3317	12.6995	9.61304	13.2378
H16_A1396	h16_A1396	probable extra-cytoplasmic solute receptor	1.047	8.12175	8.4019	13.4486	20.524
H16_A1397	h16_A1397	ABC-type transporter, ATPase component	0.795	41.1392	35.5007	78.0153	94.1817
H16_A1398	h16_A1398	ABC-type transporter, permease component	0.897	30.2627	32.281	61.2952	56.8958
H16_A1399	h16_A1399	ABC-type transporter, periplasmic component	0.978	238.102	295.325	411.699	391.72
H16_A1400	h16_A1400	predicted oxidoreductase, aldo/keto reductase family	1.059	71.0321	70.953	100.038	88.775
H16_A1401	pyrD	dihydroorotate dehydrogenase	1.035	95.747	88.5345	106.569	71.3692
H16_A1402	ate	putative arginyl-tRNA:protein arginylyltransferase	0.789	211.82	211.836	193.335	209.371
H16_A1403	aat	Leucyl/phenylalanyl-tRNA-protein transferase	0.753	58.2013	58.4116	76.5788	59.3042
H16_A1404	h16_A1404	ADP-ribose pyrophosphatase	0.585	260.527	241.222	326.659	286.4
H16_A1405	tRNA-Met	NA	0.076	0	14.4684	4.41125	0
EBG00001193278	tRNA	NA	0.073	13.4407	15.063	13.7776	9.1989
H16_A1406	h16_A1406	conserved hypothetical protein	0.753	57.3326	59.8719	93.4974	95.4218
H16_A1407	h16_A1407	conserved hypothetical protein	0.396	37.9914	53.6841	126.99	146.683
H16_A1408	bdxA	Benzoyl-CoA oxygenase component A	1.251	20.6534	12.3057	46.3622	51.2631
H16_A1409	bdxB	Benzoyl-CoA oxygenase component B	1.425	19.2791	14.6613	59.2872	63.1464
H16_A1410	h16_A1410	Enoyl-CoA hydratase	1.704	24.9515	16.5628	47.6125	63.6446
H16_A1411	h16_A1411	shikimate kinase containing a XRE-type HTH DNA-binding domain	0.942	28.8171	18.6768	44.843	39.9205
H16_A1412	h16_A1412	Benzoate-coenzyme A ligase	1.656	11.4549	10.6241	34.2138	28.5882
H16_A1413	h16_A1413	predicted hydrolase or acyltransferase	0.816	14.0282	10.3312	51.3564	41.147
H16_A1414	h16_A1414	ABC-type transporter, periplasmic component	1.203	177.529	152.646	767.491	534.76
H16_A1415	h16_A1415	ABC-type transporter, permease component: HAAT family	0.867	41.1178	38.4711	146.553	103.013
H16_A1416	h16_A1416	ABC-type transporter, permease component	1.098	27.7015	16.6909	84.8824	55.96
H16_A1417	h16_A1417	ABC-type transporter, ATPase component: HAAT family	0.771	39.4504	36.6057	114.795	97.5489
H16_A1418	h16_A1418	ABC-type transporter, ATPase component: HAAT family	0.726	43.2471	33.826	134.841	103.133
H16_A1419	kup2	potassium transporter	1.899	84.9072	96.3138	107.338	84.6914
H16_A1420	h16_A1420	hypothetical membrane associated protein	0.405	3.23019	1.81004	1.65558	0
H16_A1421	h16_A1421	hypothetical membrane associated protein	0.39	2.51582	1.87966	6.0174	4.30461
H16_A1422	h16_A1422	transcriptional regulator, LuxR-family containing alpha/beta hydrolase domain	1.137	8.34181	6.76973	12.6789	13.8793
H16_A1423	ibpA1	molecular chaperone, HSP20 family	0.441	77.129	63.1666	545.074	385.248
H16_A1424	ibpA2	molecular chaperone, HSP20 family	0.426	95.9673	61.0888	676.019	490.241
H16_A1425	h16_A1425	dTDP-glucose 4-6-dehydratase	1.056	6.81368	6.24772	1174.34	867.062
H16_A1426	h16_A1426	4-Amino-4-deoxy-L-arabinose transferase or related glycosyltransferase of PMT family	1.752	3.73352	4.18416	413.328	403.793
H16_A1427	h16_A1427	response regulator, OmpR-family	0.672	15.5741	17.4539	165.632	189.365
H16_A1428	h16_A1428	signal transduction histidine kinase	1.356	8.92411	7.02791	68.7322	78.4925
H16_A1429	tex	transcriptional accessory protein	2.355	66.9389	72.5284	202.007	164.102
H16_A1430	h16_A1430	conserved hypothetical protein	0.792	141.642	144.392	160.431	138.204
H16_A1431	h16_A1431	Hypothetical protein	0.204	99.3995	89.8365	142.976	192.568
H16_A1432	rad3	Putative ATP-dependent helicase	2.136	37.0542	34.8343	65.607	55.0168
H16_A1433	h16_A1433	DNA uptake lipoprotein	0.831	330.992	366.533	362.285	221.012
H16_A1434	rluA1	pseudouridylate synthase, 23S RNA-specific	1.191	98.8584	112.945	119.633	96.1328
H16_A1435	h16_A1435	uncharacterized conserved protein	0.804	65.4927	67.0153	100.493	93.9627
H16_A1436	h16_A1436	conserved hypothetical protein	0.204	238.879	185.063	141.333	217.256
H16_A1437	phaC1	Poly(3-hydroxybutyrate) polymerase	1.77	679.612	645.263	918.636	968.013
H16_A1438	phaA	Acetyl-CoA acetyltransferase	1.182	1032.64	908.89	2407.2	1815.15
H16_A1439	phaB1	Acetoacetyl-CoA reductase	0.741	1202.3	1075.36	4926.57	4057.21
H16_A1440	phaR	transcriptional regulator of phasin expression	0.552	348.386	296.148	1021.56	884.411
H16_A1441	h16_A1441	hypothetical membrane protein	0.291	31.4694	18.8934	33.4103	29.9992
H16_A1442	h16_A1442	conserved hypothetical protein	0.3	3.27056	3.66533	4.47007	4.4768
H16_A1443	h16_A1443	conserved hypothetical protein	0.969	26.664	27.2346	24.9106	20.7901
H16_A1444	h16_A1444	conserved hypothetical protein	1.332	130.626	141.99	126.098	80.9151
H16_A1445	bktB	Acetyl-CoA acetyltransferase	1.185	208.93	202.908	428.617	457.313
H16_A1446	h16_A1446	conserved hypothetical protein	0.627	74.5918	68.3961	125.119	126.914
H16_A1447	metC	cystathionine beta-lyase	1.224	176.354	180.871	224.325	239.201
H16_A1448	h16_A1448	conserved hypothetical protein	0.24	249.381	226.029	356.208	506.438
H16_A1449	h16_A1449	Hypothetical protein	1.65	2.37859	2.44355	1.42229	3.25585
H16_A1450	h16_A1450	Hypothetical protein	0.303	3.23818	3.62904	3.31936	4.43247
H16_A1451	h16_A1451	Hypothetical protein	0.288	0	2.54537	4.65632	4.66333
H16_A1452	serB1	phosphoserine phosphatase	0.855	68.0889	59.1597	91.3619	78.933
H16_A1453	abgB	putative peptidase, M20D subfamily	1.368	47.3371	49.2997	298.249	242.248
H16_A1454	argE1	acetylornithine deacetylase	1.215	72.6792	71.7982	128.032	114.131
H16_A1455	mfd	Transcription-repair coupling factor	3.45	43.0387	35.8033	52.2803	49.4394
H16_A1456	h16_A1456	4-Diphosphocytidyl-2-methyl-D-erithritol synthase	0.813	44.6535	38.7722	85.3601	62.7743
H16_A1457	h16_A1457	YgbB family protein	0.51	69.259	66.8383	162.369	143.521
H16_A1458	h16_A1458	hypothetical membrane associated protein	0.576	269.14	264.082	291.602	315.941
H16_A1459	h16_A1459	hypothetical membrane associated protein	0.519	191.571	184.326	552.945	479.38
H16_A1460	h16_A1460	Peroxiredoxin	0.549	2323.95	2266.63	4710.67	3851.76
H16_A1461	h16_A1461	MFS transporter, MHS family	1.302	11.3038	22.8027	13.6471	28.1089
H16_A1462	h16_A1462	signal transduction histidine kinase	1.35	57.4166	59.7313	77.9778	70.1365
H16_A1463	h16_A1463	response regulator, OmpR-family	0.723	508.453	543.969	669.582	686.845
H16_A1464	h16_A1464	hypothetical transmembrane protein	0.348	35.7131	46.3432	40.4618	19.2965
H16_A1465	h16_A1465	acetylornithine deacetylase/Succinyl-diaminopimelate desuccinylase or related deacylase	1.263	48.9419	46.4333	93.9669	90.3867
H16_A1466	h16_A1466	Squalene/phytoene synthase	1.008	40.8821	51.6346	56.8736	39.3052
H16_A1467	acrA3	Cation/multidrug efflux system, mebrane-fusion component	1.11	51.563	47.22	81.8505	69.8744
H16_A1468	acrB3	Cation/multidrug efflux pump	3.114	26.2569	25.4242	48.8779	39.2475
H16_A1469	h16_A1469	Amidase	1.191	2.19685	1.84651	2.25192	3.66489
H16_A1470	h16_A1470	ABC-type transporter, ATPase component: PepT family	1.014	3.87049	2.16883	0.661252	1.65562
H16_A1471	h16_A1471	ABC-type transporter, ATPase component: PepT family	1.032	2.53532	0.355167	1.29944	1.30139
H16_A1472	h16_A1472	ABC-type transporter, permease component: PepT family	0.888	2.57815	4.12762	0.377539	0.756216
H16_A1473	h16_A1473	ABC-type transporter, permease component: PepT family	0.951	0	1.15625	2.11517	0.70612
H16_A1474	h16_A1474	ABC-type transporter, periplasmic component: PepT family	1.677	7.80099	5.24555	2.59888	5.80622
H16_A1475	h16_A1475	acetylornithine deacetylase/Succinyl-diaminopimelate desuccinylase or related deacylas	1.194	2.73917	3.37677	1.40392	1.40603
H16_A1476	h16_A1476	Hypothetical protein	0.348	71.4261	43.1835	157.03	235.418
H16_A1477	h16_A1477	transcriptional regulator, IclR-family	0.801	23.682	29.7436	55.6665	70.4215
H16_A1478	tRNA-Leu	NA	0.087	97.741	160.095	188.822	92.6234
EBG00001193343	tRNA	NA	0.084	7.78706	8.72697	11.9734	19.9857
H16_A1479	h16_A1479	Hypothetical protein	0.375	79.3657	78.1937	100.129	80.5824
H16_A1480	h16_A1480	conserved hypothetical protein	0.858	38.1185	35.4571	76.9758	55.5686
H16_A1481	h16_A1481	conserved hypothetical protein	1.974	24.521	23.0243	47.7237	38.6107
H16_A1482	tig	FKBP-type peptidyl-prolyl cis-trans isomerase (trigger factor)	1.356	403.756	491.413	585.954	445.699
H16_A1483	clpP	Endopeptidase Clp (type 1)	0.651	791.768	930.126	1016.58	1016.05
H16_A1484	clpX	ATP-dependent Clp protease ATP-binding subunit (ClpX)	1.278	1095.56	1112.22	970.613	1007.54
H16_A1485	lon	ATP-dependent Lon protease	2.415	736.994	687.989	1046.3	1039.53
H16_A1486	tRNA-Val	NA	0.074	30.9378	39.6252	113.262	90.7459
EBG00001193347	tRNA	NA	0.073	0	5.021	0	4.59945
H16_A1487	h16_A1487	hypothetical membrane associated protein	0.6	15.8077	14.6613	20.1153	13.4304
H16_A1488	cinA	Uncharacterized protein (competence-and mitomycin-induced)	0.567	23.0728	14.2217	13.5994	11.8434
H16_A1489	h16_A1489	DNA Topoisomerase IB	0.99	3.96432	1.85118	4.0637	0.678303
H16_A1490	h16_A1490	short chain dehydrogenase	0.798	14.7544	13.7794	18.9054	15.5678
H16_A1491	h16_A1491	fragmented acyl-CoA synthetase	0.669	7.82198	2.73941	4.00903	1.50565
H16_A1492	h16_A1492	Hypothetical protein	0.198	26.4288	24.0653	22.0117	6.78303
H16_A1493	h16_A1493	transcriptional regulator, LysR-family	0.906	81.2226	78.8895	71.0474	71.525
H16_A1494	h16_A1494	Aspartate/tyrosine/aromatic aminotransferase	1.221	29.4645	31.52	20.5931	24.7489
H16_A1495	h16_A1495	NAD-dependent aldehyde dehydrogenase	1.482	41.4889	38.0878	41.8503	42.1399
H16_A1496	h16_A1496	putative aspartate oxidase	1.47	32.2607	25.1835	25.7713	32.4339
H16_A1497	h16_A1497	probable extra-cytoplasmic solute receptor	1.017	17.6874	15.4975	27.361	22.7802
EBG00001193287	tRNA	NA	0.074	0	4.95315	0	0
H16_A1498	tRNA-Asp	NA	0.075	47.9683	58.6452	80.4612	49.2448
H16_A1499	h16_A1499	Peptidyl-prolyl cis-trans isomerase	1.935	129.132	143.772	159.398	108.45
H16_A1500	h16_A1500	Acyl-CoA thioesterase	0.657	63.221	54.6731	90.3198	68.9918
H16_A1501	h16_A1501	ABC-type transporter, ATPase component: LPT family	0.699	75.7985	74.9845	139.09	128.252
H16_A1502	pgi1	Glucose-6-phosphate isomerase	1.644	89.3238	95.4234	127.862	98.2363
H16_A1503	h16_A1503	permease of the drug/metabolite transporter (DMT) superfamily	0.963	8.83018	10.6572	34.4655	24.4062
H16_A1504	h16_A1504	predicted sugar kinase	1.587	25.7606	23.096	66.544	61.1434
H16_A1505	dadA5	D-amino-acid dehydrogenase	1.299	41.543	49.0968	115.365	106.492
H16_A1506	h16_A1506	TRAP-type transporter, large permease component	1.311	21.9534	19.0116	111.24	103.724
H16_A1507	h16_A1507	Tripartite ATP-independent periplasmic transporters, DctQ component	0.6	19.0783	17.1049	175.45	143.817
H16_A1508	h16_A1508	TRAP-type transporter, periplasmic component	0.966	54.848	37.5639	610.122	504.335
H16_A1509	gatA3	Glutamyl/Aspartyl-tRNA(Gln/Asp) amidotransferasesubunit A	1.356	39.7967	33.5177	121.888	122.32
H16_A1510	h16_A1510	predicted transcription regulator, contains HTH domain (MarR family)	0.606	123.591	99.1937	191.416	231.597
H16_A1511	purL	Phosphoribosyl-formylglycinamidine synthase	4.047	81.8651	85.95	126.911	120.631
H16_A1512	h16_A1512	hypothetical membrane associated protein	0.642	4.07547	1.71277	3.13322	1.04598
H16_A1513	h16_A1513	Hypothetical protein	0.291	114.638	110.842	213.135	198.456
H16_A1514	h16_A1514	Peptidyl-prolyl cis-trans isomerase	0.795	238.196	263.719	485.803	334.915
H16_A1515	h16_A1515	Stress-induced morphogen (activity unknown)	0.315	49.8372	66.325	71.3082	57.5588
H16_A1516	ispZ	intracellular septation protein A	0.54	86.6094	107.924	128.514	96.3755
H16_A1517	pmsR	Methionine-S-oxide reductase	0.465	78.0715	89.0714	131.218	119.863
H16_A1518	h16_A1518	uncharacterized conserved protein	1.572	65.3281	66.4516	84.2403	86.7166
H16_A1519	h16_A1519	Acyl-CoA synthetase (AMP-forming)/AMP-acid ligase II	1.626	129.334	91.9713	423.708	333.695
H16_A1520	h16_A1520	ABC-type transporter, periplasmic component: HAAT family	1.251	124.966	95.5153	1212.65	924.883
H16_A1521	h16_A1521	ABC-type transporter, permease component: HAAT family	0.948	17.5948	13.1457	180.712	91.3777
H16_A1522	h16_A1522	ABC-type transporter, permease component	1.314	19.4143	16.4577	137.521	111.409
H16_A1523	h16_A1523	ABC-type transporter, ATPase component: HAAT family	0.774	19.4375	19.8894	164.162	119.295
H16_A1524	h16_A1524	ABC-type transporter, ATPase component: HAAT family	0.714	23.8192	26.6943	219.277	147.659
H16_A1525	h16_A1525	APC transporter, AAT family	1.59	3.70253	3.68838	4.63875	1.68936
H16_A1526	h16_A1526	Enoyl-CoA hydratase/Delta(3)-cis-delta(2)-trans-enoyl-CoA isomerase	2.082	125.827	109.854	169.882	214.648
H16_A1527	pncA	Bifunctional Pyrazinamidase/Nicotinamidase	0.645	53.7488	50.5758	80.0454	112.441
H16_A1528	h16_A1528	Acetyl-CoA acetyltransferase	1.179	107.632	85.8041	162.083	189.096
H16_A1529	h16_A1529	phenylacetic acid degradation protein PaaI	0.447	59.9969	55.7589	113.252	127.694
H16_A1530	h16_A1530	Acyl-CoA dehydrogenase	1.863	31.2486	21.445	51.4669	56.2303
H16_A1531	h16_A1531	short chain dehydrogenase	0.783	31.3272	23.4057	54.3772	66.0371
H16_A1532	h16_A1532	Uncharacterized protein, possibly involved in aromatic compounds catabolism	0.438	65.71	61.0888	99.5049	70.5249
H16_A1533	h16_A1533	Putative NADP-dependent oxidoreductase yncB	1.011	78.61	72.1464	157.845	155.094
H16_A1534	h16_A1534	Ribulose-5-phosphate 4-epimerase or aldolase	0.861	55.0792	55.7675	140.176	168.855
H16_A1535	h16_A1535	Glutathione S-transferase	0.936	44.7257	37.9847	98.1409	105.104
H16_A1536	h16_A1536	conserved hypothetical protein	0.903	48.5333	45.0555	116.949	118.613
H16_A1537	h16_A1537	putative peptidase, S33 family	0.948	71.4142	66.1151	195.565	255.007
H16_A1538	h16_A1538	transcriptional regulator, GntR-family	0.783	6.26545	1.40434	1.71267	2.57287
H16_A1539	h16_A1539	ABC-type transporter, periplasmic component: HAAT family	1.218	2.68519	2.40744	4.12875	2.75665
H16_A1540	h16_A1540	ABC-type transporter, permease component: HAAT family	0.873	0.74927	0.839709	1.92013	1.15381
H16_A1541	h16_A1541	ABC-type transporter, permease component	0.966	2.36997	2.2766	1.38822	0.347578
H16_A1542	h16_A1542	ABC-type transporter, ATPase component: HAAT family	0.768	1.70342	0.954512	1.30959	0.437187
H16_A1543	h16_A1543	ABC-type transporter, ATPase component: HAAT family	0.714	2.29031	0	0.469545	0
H16_A1544	h16_A1544	amidase related to nicotinamidase	0.693	4.24749	2.11563	0.483773	0.969004
H16_A1545	h16_A1545	polysaccharide deacetylase	0.927	5.29218	3.55857	1.08497	1.4488
H16_A1546	h16_A1546	chitooligosaccharide deacetylase	0.945	2.76873	1.1636	0.354767	0.710603
H16_A1547	h16_A1547	Hydroxymethylglutaryl-CoA lyase	0.96	3.40684	1.90902	1.74612	2.0985
H16_A1548	h16_A1548	predicted acyl-CoA transferase/carnitine dehydratase	1.191	4.1191	2.46202	2.53341	2.25531
H16_A1549	leuC2	3-Isopropylmalate dehydratase large subunit	1.422	3.90996	5.41293	3.30068	2.36118
H16_A1550	leuD2	3-Isopropylmalate dehydratase small subunit	0.627	3.12973	1.75375	2.13879	3.21301
H16_A1551	h16_A1551	outer membrane protein (porin)	1.173	2.23056	1.87485	1.71486	0.572481
H16_A1552	h16_A1552	predicted phosphatase homolog to the C-terminal domain of histone macroH2A1	0.522	167.288	129.199	371.221	500.424
H16_A1553	gbd	NAD-dependent 4-hydroxybutyrate dehydrogenase	1.149	94.7866	73.0514	142.68	147.863
H16_A1554	h16_A1554	Esterase/lipase	1.023	18.8625	17.9146	33.0995	24.944
H16_A1555	h16_A1555	probable extra-cytoplasmic solute receptor	0.984	48.1943	40.2292	106.641	109.19
H16_A1556	h16_A1556	predicted thioesterase	0.438	20.9077	11.7157	48.987	33.7293
H16_A1557	h16_A1557	Nucleoside-diphosphate-sugar epimerase	0.975	51.9936	39.0968	64.644	63.0195
H16_A1558	hyi1	hydroxypyruvate isomerase	0.783	35.5042	34.1723	62.0842	57.8896
H16_A1559	h16_A1559	MFS transporter, ACS family	1.374	11.6636	11.4708	45.3839	31.5233
H16_A1560	h16_A1560	Ribulose-5-phosphate 4-epimerase or related epimerase or aldolase	0.654	20.0035	19.0552	33.8331	25.1563
H16_A1561	h16_A1561	Uncharacterized protein conserved in bacteria	1.299	16.3654	10.4401	17.5499	16.8009
H16_A1562	h16_A1562	3-Hydroxyisobutyrate dehydrogenase or related beta-hydroxyacid dehydrogenase	0.894	16.4626	7.37985	25.5004	13.8961
H16_A1563	h16_A1563	transcriptional regulator, GntR-family	0.735	13.3492	8.47763	17.789	8.67951
H16_A1564	h16_A1564	predicted acyltransferase	0.429	70.138	103.381	153.952	90.0056
H16_A1565	h16_A1565	uncharacterized conserved protein	0.828	275.707	229.747	236.46	289.938
H16_A1566	h16_A1566	Hypothetical protein	0.291	130.373	118.399	88.7101	121.15
H16_A1567	gcvT2	Aminomethyltransferase	1.017	130.244	125.421	89.3354	101.025
H16_A1568	h16_A1568	aminodeoxychorismate lyase	0.996	34.1505	37.9045	20.5327	13.8214
H16_A1569	tmk	thymidylate kinase (dTMP kinase)	0.612	80.6953	81.4517	84.9093	62.5435
H16_A1570	holB	DNA polymerase III delta prime subunit	1.008	75.5994	57.4526	84.4789	75.6126
H16_A1571	pilZ	Type IV pilus assembly protein PilZ	0.393	155.622	116.582	200.47	198.209
H16_A1572	h16_A1572	sortase or related acyltransferase	0.501	95.3099	76.0866	64.9096	71.7092
H16_A1573	h16_A1573	Mg-dependent DNase	0.795	85.1581	100.969	112.595	88.6913
H16_A1574	arp3	ankyrin repeat protein containing three repeats	0.768	80.9124	85.9061	116.117	101.427
H16_A1575	h16_A1575	hypothetical membrane spanning protein	0.399	40.9845	39.501	65.5386	40.3922
H16_A1576	h16_A1576	conserved hypothetical protein	1.29	75.299	55.9744	83.6838	120.769
H16_A1577	h16_A1577	acyl carrier protein phosphodiesterase	0.621	17.3798	13.5753	26.4533	28.6558
H16_A1578	h16_A1578	transcriptional regulator, LysR-family	0.948	33.8096	37.1172	62.5951	63.0435
H16_A1579	h16_A1579	hypothetical membrane spanning protein	0.42	632.309	703.394	1366.56	2189.63
H16_A1580	h16_A1580	hypothetical membrane associated protein	0.567	284.372	262.456	462.38	543.611
H16_A1581	h16_A1581	predicted signal transduction protein containingan EAL domain	1.227	17.8588	16.4297	43.9903	43.2356
H16_A1582	h16_A1582	DNA segregation ATPase FtsK/SpoIIIE related protein	3.312	23.6997	27.999	53.244	49.8774
H16_A1583	h16_A1583	conserved hypothetical protein	0.336	27.2547	29.4535	91.796	86.9378
H16_A1584	h16_A1584	conserved hypothetical protein	0.597	30.1308	16.5769	67.9495	63.5525
H16_A1585	h16_A1585	hypothetical membrane associated protein	0.537	14.008	15.0162	36.8343	21.8838
H16_A1586	trkA1	predicted flavoprotein involved in K+ transport	1.476	12.4086	10.1815	13.174	12.5114
H16_A1587	h16_A1587	transcriptional regulator, LysR-family	1.011	14.2339	11.2389	14.9223	13.2843
H16_A1588	h16_A1588	ABC-type transporter, fused periplasmic and permease components	1.482	46.1233	39.3244	42.3027	44.632
H16_A1589	h16_A1589	transcriptional regulator, MocR family	1.419	15.6729	14.9816	20.791	34.7827
H16_A1590	h16_A1590	hypothetical membrane associated protein	0.186	3.51674	5.91182	3.60489	9.0258
H16_A1591	h16_A1591	Membrane-bound alcohol dehydrogenase,cytochromec subunit precursor	1.335	125.433	113.666	130.084	183.348
H16_A1592	h16_A1592	hypothetical membrane spanning protein	1.845	108.31	96.3514	164.629	198.726
H16_A1593	h16_A1593	lysophosphatidic acid acyltransferase LPAAT related acyltransferase	0.903	47.4467	42.2142	43.4383	68.788
H16_A1594	h16_A1594	Autoexporter, AT family porin	0.858	7.62369	6.83511	9.7685	11.7399
H16_A1595	h16_A1595	protein involved in meta-pathway of phenol degradation	1.02	23.0863	17.9673	29.91	21.0673
H16_A1596	h16_A1596	hypothetical membrane associated protein	0.312	7.33781	2.34957	4.29814	10.7615
H16_A1597	h16_A1597	conserved hypothetical protein	0.537	4.26331	3.41278	6.86742	6.87776
H16_A1598	h16_A1598	outer membrane protein/protective antigen OMA87	1.164	2.52879	2.83402	1.4401	1.15381
H16_A1599	h16_A1599	Hypothetical protein	0.396	4.1295	0.925588	3.38641	4.23939
H16_A1600	h16_A1600	uncharacterized conserved protein	1.245	16.5498	16.781	8.61699	11.3268
H16_A1601	h16_A1601	conserved hypothetical protein	1.077	7.89551	11.9115	5.91443	8.41738
H16_A1602	h16_A1602	Arylsulfatase A or related enzyme	1.758	9.48799	8.13127	18.3074	21.1999
H16_A1603	h16_A1603	predicted spermidine synthase with an N-terminalmembrane domain	2.646	3.95533	3.04751	3.16756	3.42612
H16_A1604	h16_A1604	MoxR-like ATPase	0.975	5.70252	3.00745	7.22087	4.13243
H16_A1605	h16_A1605	conserved hypothetical protein	1.023	0.639407	0.716584	1.9663	1.64106
H16_A1606	h16_A1606	hypothetical membrane associated protein	0.54	2.42264	2.03629	1.24168	1.24356
H16_A1607	h16_A1607	von Willebrand factor (vWF) type A domain	1.038	2.20558	2.11869	3.87578	2.58774
H16_A1608	h16_A1608	conserved hypothetical protein containing von Willebrand factor (vWF) type A	1.644	2.38727	2.22952	2.03926	2.65504
H16_A1609	h16_A1609	hypothetical membrane spanning protein	1.389	1.41277	2.37494	1.68955	0.483456
H16_A1610	aspT	putative aspartate:alanine antiporter	1.698	5.971	3.23792	2.96162	4.54798
H16_A1611	h16_A1611	hypothetical membrane spanning protein	0.723	1.80944	1.52088	1.8548	1.85759
H16_A1612	h16_A1612	hypothetical membrane spanning protein	0.519	3.781	5.64983	5.81367	5.82243
H16_A1613	h16_A1613	transcriptional regulator, AsnC-family	0.459	15.6759	3.19419	32.8681	22.6766
H16_A1614	h16_A1614	predicted metal-dependent enzyme of the double-stranded beta helix superfamily	0.576	12.4917	16.5449	25.0277	21.5679
H16_A1615	h16_A1615	hypothetical membrane spanning protein	2.73	14.0167	13.1576	12.526	14.7587
H16_A1616	h16_A1616	Acetyl-coenzyme A synthetase	2.058	21.6131	19.235	20.5258	24.6354
H16_A1617	h16_A1617	ACT domain-containing protein	0.429	46.5045	42.7194	50.7962	75.9177
H16_A1618	h16_A1618	conserved hypothetical protein	0.453	209.374	160.206	119.892	179.368
H16_A1619	h16_A1619	Hypothetical protein	0.303	165.147	128.226	130.561	115.244
H16_A1620	h16_A1620	DnaJ-class molecular chaperone	0.606	73.9385	82.2582	138.86	133.528
H16_A1621	h16_A1621	hypothetical membrane spanning protein	2.451	4.00314	2.39271	2.73566	2.19182
H16_A1622	h16_A1622	Protein-L-isoaspartate carboxylmethyltransferase	0.78	11.3212	6.57879	14.6137	16.3575
H16_A1623	h16_A1623	molecular chaperone	2.826	10.5315	9.59781	40.9281	35.2869
H16_A1624	h16_A1624	molecular chaperone	1.848	34.3338	33.1228	89.4376	82.1231
H16_A1625	h16_A1625	hypothetical membrane associated protein	0.585	37.4577	38.8462	77.9396	72.3175
H16_A1626	rpoD1	DNA-directed RNA polymerase sigma subunit (RpoD)	1.971	69.8583	85.9148	133.183	109.876
H16_A1627	h16_A1627	predicted glutamine amidotransferase	0.846	75.7719	58.4893	79.2565	136.526
H16_A1628	h16_A1628	Hypothetical protein	0.252	48.0202	55.2708	62.5277	61.2895
H16_A1629	h16_A1629	MFS transporter, AAHS family	1.377	5.70033	3.99273	5.84322	4.87669
H16_A1630	h16_A1630	pyridine nucleotide-disulphide oxidoreductase	1.254	5.73783	3.79978	5.61432	4.55177
H16_A1631	nagI	ferredoxin subunits of ring-hydroxylating dioxygenase	0.315	3.11482	1.1636	6.38581	3.19771
H16_A1632	nagH	Salicylate-5-hydroxylase small oxygenase component	0.471	4.86071	1.5564	4.27076	4.2772
H16_A1633	nagG	Salicylate 5-hydroxylase large oxygenase component	1.194	5.20442	6.13958	3.93096	4.21809
H16_A1634	h16_A1634	transcriptional regulator, LysR-family	0.903	21.3691	18.6717	34.1566	35.3236
H16_A1635	h16_A1635	Hypothetical protein	0.342	2.86892	0	3.92111	1.96351
H16_A1636	h16_A1636	hypothetical membrane spanning protein	1.188	6.3319	4.31941	3.38641	2.54364
H16_A1637	h16_A1637	Hypothetical protein	0.381	5.1505	6.7342	9.67928	7.05008
H16_A1638	h16_A1638	Uncharacterized protein conserved in bacteria	0.54	4.23962	5.43012	8.07095	8.70489
H16_A1639	cysI2	sulfite reductase, beta subunit (hemoprotein with two 4Fe-4S domains)	1.74	4.51112	5.68758	5.20223	7.52565
H16_A1640	cyoD2	bo3-type quinol oxidase, subunit IV	0.378	1.73046	3.87865	2.66075	6.21778
H16_A1641	cyoC2	bo3-type quinol oxidase, subunit III	0.633	2.58338	1.73712	0.529629	2.12171
H16_A1642	cyoB2	bo3-type quinol oxidase, subunit I	1.977	3.97034	2.78098	2.54366	4.58549
H16_A1643	cyoA2	bo3-type quinol oxidase, subunit II	0.993	4.94043	2.2147	3.03856	3.71939
H16_A1644	h16_A1644	transcriptional regulator, MocR family	1.473	19.539	17.4184	28.6776	23.934
H16_A1645	h16_A1645	transcriptional regulator, LysR-family	0.93	11.9569	10.6413	27.0367	22.384
H16_A1646	h16_A1646	probable extra-cytoplasmic solute receptor	0.993	11.857	11.0735	41.8647	27.7264
H16_A1647	h16_A1647	transcriptional regulator, MocR family	1.212	8.09546	3.0242	16.5968	14.6826
H16_A1648	h16_A1648	Glutathione S-transferase	0.606	179.719	179.637	451.432	433.274
H16_A1649	h16_A1649	3-Demethylubiquinone-9 3-methyltransferase	0.492	259.252	241.375	376.14	416.97
H16_A1650	h16_A1650	conserved hypothetical protein	0.255	139.801	158.112	207.727	227.79
H16_A1651	polB	DNA polymerase II	2.367	29.4309	24.4665	33.1431	37.3067
H16_A1652	iorB1	Isoquinoline 1-oxidoreductase,molybdopterin-binding subunit B	2.271	74.8874	74.0813	71.3026	84.2726
H16_A1653	iorA1	Isoquinoline 1-oxidoreductase, 2Fe-2S-binding subunit A	0.465	12.6603	19.7061	23.7923	28.1605
H16_A1654	h16_A1654	hypothetical membrane spanning protein	1.983	16.6579	11.4599	20.1187	20.4876
H16_A1655	betA3	choline dehydrogenase	1.602	15.5158	12.1262	22.1829	20.5396
H16_A1656	h16_A1656	Ap4A phosphorylase II	0.912	5.37922	6.0285	13.2337	11.781
H16_A1657	h16_A1657	Uncharacterized protein conserved in bacteria	1.311	21.4545	19.8504	36.5686	35.5993
H16_A1658	h16_A1658	transcriptional regulator, LysR-family	0.861	23.1712	17.8796	35.8228	40.9463
H16_A1659	rrsA	NA	1.535	163.209	242.843	108.112	94.494
EBG00001193313	SSU_rRNA_bacteria	NA	1.532	0.64045	0.717753	0.43767	0.438329
H16_A1660	rrlA	NA	3.016	136.743	231.392	77.7	69.9129
EBG00001193351	LSU_rRNA_bacteria	NA	3.08	0.212374	0.476017	0.108849	0
EBG00001193310	PK-G12rRNA	NA	0.108	0	0	0	0
H16_A1661	rrfA	NA	0.115	2.84397	0	0	0
EBG00001193333	5S_rRNA	NA	0.113	0	0	0	0
H16_A1662	h16_A1662	Hypothetical protein	0.252	12.9784	21.8174	25.2772	35.9743
H16_A1663	h16_A1663	transcriptional regulator, MarR-family	0.459	14.9634	15.1724	18.9905	27.0656
H16_A1664	h16_A1664	conserved hypothetical protein	0.237	2.75997	1.54655	1.41458	1.41671
H16_A1665	h16_A1665	predicted redox protein, regulator of disulfide-bond formation	0.453	10.1077	6.47298	19.9821	19.271
H16_A1666	h16_A1666	transcriptional regulator, TetR/AcrR-family	0.63	19.2081	13.3814	26.6075	25.5817
H16_A1667	h16_A1667	NADH:flavin oxidoreductase, Old Yellow Enzyme family protein	1.11	38.5986	32.0303	97.2541	69.8744
H16_A1668	h16_A1668	hypothetical membrane associated protein	0.384	6.81368	2.86354	3.49224	6.12062
H16_A1669	h16_A1669	Hypothetical protein	1.206	40.4075	45.2847	43.9223	45.1021
H16_A1670	h16_A1670	DNA helicase	5.523	36.2409	33.5142	56.3311	51.0053
H16_A1671	h16_A1671	hypothetical membrane associated protein	0.753	34.747	29.2058	23.597	24.9702
H16_A1672	h16_A1672	hypothetical membrane spanning protein	0.525	77.2476	55.1545	55.5565	90.8151
H16_A1673	h16_A1673	conserved hypothetical protein	0.369	41.6576	31.786	31.7992	51.8653
H16_A1674	h16_A1674	probable extra-cytoplasmic solute receptor	0.924	12.7425	9.12365	13.0619	14.8984
H16_A1675	h16_A1675	conserved hypothetical protein	0.807	19.4532	20.8928	17.8636	21.6351
H16_A1676	h16_A1676	NADPH-dependent FMN reductase	0.564	199.481	196.264	264.518	267.894
H16_A1677	h16_A1677	transcriptional regulator, AraC-family	0.528	60.0842	49.2876	60.3205	67.4063
H16_A1678	h16_A1678	phage integrase family protein	1.701	39.9928	39.2175	44.543	38.6884
H16_A1679	h16_A1679	deoxyribodipyrimidine photolyase	1.542	28.4212	27.3355	18.0455	19.8146
H16_A1680	h16_A1680	predicted permease	1.593	66.9306	46.248	25.2546	38.7821
H16_A1681	ldhA1	D-Lactate dehydrogenase	0.996	0	0	0	0
H16_A1682	ldhA2	D-Lactate dehydrogenase	0.996	0	0	0.336601	0
H16_A1683	h16_A1683	predicted acetyltransferase	0.444	35.3575	37.1486	41.5293	39.3232
H16_A1684	h16_A1684	conserved hypothetical protein	0.372	347.278	346.827	323.539	584.872
H16_A1689	ycaC	YcaC related amidohydrolase	0.627	141.881	118.67	113.89	117.81
H16_A1690	h16_A1690	transcriptional regulator, LysR-family	0.927	62.8005	59.7049	75.5861	88.3769
H16_A1691	h16_A1691	predicted oxidoreductas (related to aryl-alcoholdehydrogenases)	1.02	19.2386	20.1234	18.0775	19.4214
H16_A1692	h16_A1692	conserved hypothetical protein	0.426	18.4257	31.835	22.8225	36.2558
H16_A1693	h16_A1693	transcriptional regulator, LacI-family	1.047	14.0569	11.9027	10.887	9.29994
H16_A1694	h16_A1694	histidinol dehydrogenase	1.314	10.7028	7.25255	5.86824	8.43233
H16_A1695	h16_A1695	MFS transporter, DHA1 family	1.161	5.35235	8.20831	1.73258	2.02439
H16_A1696	h16_A1696	NADH:flavin oxidoreductase, Old Yellow Enzyme family	1.11	6.4822	6.60419	3.32235	5.14227
H16_A1697	h16_A1697	conserved hypothetical protein	0.462	4.24749	2.38008	1.45132	0.726753
H16_A1698	h16_A1698	MFS transporter, Sugar (and other) family	1.362	2.88155	7.8043	5.41528	7.64211
H16_A1699	h16_A1699	Enoyl-CoA hydratase/carnithine racemase	0.816	4.40885	3.59346	8.62788	7.81794
H16_A1700	h16_A1700	Acyl-CoA synthetase (AMP-forming)/AMP-acid ligase II	1.554	6.10337	4.95315	3.66752	2.37668
H16_A1701	coxS3	Aerobic-type carbon monoxide dehydrogenase homolog, 2Fe-2S iron-sulfur subunit	0.573	5.13701	3.19837	1.75526	2.92984
H16_A1702	h16_A1702	FAD binding domain in molybdopterin dehydrogenase	0.816	2.40483	3.59346	0.410852	0.822941
H16_A1703	coxL3	Aerobic-type carbon monoxide dehydrogenase homolog, subunits L and G	3.033	4.42114	3.86714	2.87393	2.54615
H16_A1704	h16_A1704	transcriptional regulator, LysR-family	0.933	16.125	20.8213	21.9191	22.6719
H16_A1706	h16_A1706	putative peptidase, S08A subfamily	2.055	20.6897	18.5496	16.8035	25.6517
H16_A1707	h16_A1707	conserved hypothetical protein	0.342	9.56305	4.28693	4.90139	4.90877
H16_A1708	h16_A1708	Hypothetical protein	0.177	18.4778	16.5665	24.6232	32.2481
H16_A1709	h16_A1709	ABC-type transporter, ATPase component: HAAT family	0.732	4.02119	2.50364	2.28999	3.21082
H16_A1710	h16_A1710	Hypothetical protein	0.261	11.2778	11.2347	5.13801	9.00505
H16_A1711	h16_A1711	Hypothetical protein	0.129	0	0	0	0
H16_A1712	h16_A1712	putative transcriptional regulator	0.489	40.1296	50.2202	68.5593	65.2294
H16_A1713	h16_A1713	Acetyl-CoA acetyltransferase	1.188	2.2024	0.617059	3.66861	3.10889
H16_A1714	h16_A1714	predicted acyl dehydratase	0.474	16.5598	3.0931	21.2187	21.2506
H16_A1715	apbA1	ketopantoate reductase	0.939	7.66266	3.90344	14.2814	17.1634
H16_A1716	h16_A1716	Enoyl-CoA hydratase/carnithine racemase	0.831	20.0721	27.3466	45.5882	48.4852
H16_A1717	h16_A1717	probable extra-cytoplasmic solute receptor	1.002	4.24325	2.19481	5.01879	1.67545
H16_A1718	h16_A1718	Acyl-CoA synthetase (AMP-forming)/AMP-acid ligase II	1.938	1.85636	1.32391	4.15176	2.59876
H16_A1719	h16_A1719	Enoyl-CoA hydratase/carnithine racemase	0.792	1.6518	2.31397	2.53981	1.69576
H16_A1720	h16_A1720	Acetyl-CoA acetyltransferase	1.185	3.58796	1.85586	1.69749	1.41671
H16_A1721	coxG2	carbon monoxide dehydrogenase homolog, subunit G	0.48	18.3969	14.5086	101.275	87.4375
H16_A1722	coxS4	Aerobic-type carbon monoxide dehydrogenase homolog, 2Fe-2S iron-sulfur subunit	0.492	1.3295	1.48997	11.584	8.8717
H16_A1723	qorL1	putative quinoline 2-oxidoreductase, large subunit	2.373	4.41037	1.85352	11.5849	9.90442
H16_A1724	h16_A1724	Aerobic-type carbon monoxide dehydrogenase homolog, FAD-binding subunit	0.867	6.7901	2.95932	13.5339	12.7798
H16_A1725	h16_A1725	transcriptional regulator, TetR/AcrR-family	0.699	55.6791	60.3022	104.078	80.6977
H16_A1726	h16_A1726	putative transcriptional regulator	0.447	39.5102	37.7193	60.7509	73.6118
H16_A1727	h16_A1727	transcriptional regulator, TetR/AcrR-family	0.603	62.374	48.6279	82.8408	65.7043
H16_A1728	h16_A1728	MFS transporter, AAHS family	1.368	6.21599	3.48313	19.8506	18.1624
H16_A1729	coxF2	xanthine and CO dehydrogenase, maturation factor	1.035	6.95192	6.72862	14.2524	13.625
H16_A1730	h16_A1730	conserved hypothetical protein	0.525	3.73779	2.09447	0.638581	0
H16_A1731	h16_A1731	conserved hypothetical protein	0.462	16.282	13.4871	19.5928	23.9828
H16_A1732	h16_A1732	Amidase	1.482	6.62058	4.69914	6.3341	5.43741
H16_A1733	h16_A1733	MFS transporter, ACS family	1.281	2.80845	4.00582	4.97256	6.8148
H16_A1734	h16_A1734	acetylornithine deacetylase/Succinyl-diaminopimelate desuccinylase or related deacylase	1.275	4.87378	4.02467	9.72897	6.05684
H16_A1735	h16_A1735	putative translation initiation inhibitor (endoribonuclease), YjgF-family	0.465	7.03347	11.8236	12.2566	12.2751
H16_A1736	h16_A1736	creatinine amidohydrolase	0.75	4.79683	8.79679	5.81108	4.4768
H16_A1737	h16_A1737	MFS transporter, ACS family	1.287	6.6072	4.84154	3.9074	2.86974
H16_A1738	h16_A1738	transcriptional regulator, LysR-family	0.924	118.222	121.384	88.1677	143.534
H16_A1742	h16_A1742	transcriptional regulator, MarR-family	0.471	194.428	157.975	315.325	306.532
H16_A1743	h16_A1743	MFS transporter, DHA1 family	1.194	3.56092	3.68375	21.6203	19.122
H16_A1744	h16_A1744	fragmented integrase	0.447	3.65835	2.45995	5.25008	4.50684
H16_A1749	h16_A1749	conserved hypothetical protein	0.963	5.43396	4.56739	10.7922	9.06517
H16_A1750	h16_A1750	uncharacterized conserved protein	0.456	9.32398	8.038	17.645	18.4079
H16_A1751	h16_A1751	uncharacterized conserved protein	0.426	9.9806	8.60406	17.3136	22.8569
H16_A1752	h16_A1752	hypothetical membrane associated protein	0.303	7.55576	12.0968	7.74516	21.0542
H16_A1753	pdhA2	pyruvate dehydrogenase complex, dehydrogenase (E1) component	2.697	12.1267	7.74652	13.5494	17.9271
H16_A1756	h16_A1756	Short-chain dehydrogenase of various substrate specificities	0.732	12.0636	10.5153	13.282	14.2193
H16_A1757	h16_A1757	response regulator, OmpR-family	0.615	26.59	21.4556	13.6282	23.4759
H16_A1758	h16_A1758	signal transduction histidine kinase	1.302	11.3038	15.2018	7.98226	11.8625
H16_A1760	ccdA	putative cytochrome c biogenesis protein	1.791	8.40011	7.16284	4.49253	4.49929
H16_A1761	h16_A1761	hypothetical membrane associated protein	0.318	0	0	2.10852	2.1117
H16_A1762	h16_A1762	Thiol-disulfide isomerase and thioredoxins	0.639	4.0946	2.86802	5.77121	0.525446
H16_A1764	h16_A1764	putative dehydrogenase, oxidoreductase FAD flavoprotein	1.212	22.3974	16.0282	103.73	89.2035
H16_A1765	h16_A1765	putative dehydrogenase, oxidoreductase FAD flavoprotein	1.212	10.5241	9.07259	34.5766	21.8853
H16_A1766	h16_A1766	transcriptional regulator, LysR-family	0.75	4.79683	3.42097	2.68204	0.89536
H16_A1767	h16_A1767	epoxide hydrolase	0.786	2.08051	1.39898	1.2796	0.427175
H16_A1768	acrA4	Cation/multidrug efflux system, mebrane-fusion component	1.242	6.84659	2.95115	7.82801	7.8398
H16_A1769	acrB4	Cation/multidrug efflux pump	3.192	2.04923	1.95209	2.10059	2.84007
H16_A1770	acrC4	Cation/multidrug efflux system outer membrane porin	1.491	3.29031	3.93328	4.94675	3.15267
H16_A1771	h16_A1771	putative transcriptional regulator	0.558	91.4351	75.5399	106.344	101.089
H16_A1772	h16_A1772	benzaldehyde dehydrogenase [NAD+]	1.047	12.8074	17.504	22.4144	18.5999
H16_A1774	h16_A1774	hypothetical membrane associated protein	0.462	8.49497	10.3137	3.6283	10.9013
H16_A1775	h16_A1775	transcriptional regulator, AraC-family	0.96	19.7597	29.7808	20.6042	16.0885
H16_A1776	h16_A1776	conserved hypothetical protein	0.306	25.6515	26.352	28.4857	27.4314
H16_A1777	h16_A1777	hypothetical membrane spanning protein	0.492	11.3007	11.9198	12.2654	6.14195
H16_A1778	h16_A1778	predicted hydrolase or acyltransferase	1.047	13.1197	14.3532	7.04452	8.65856
H16_A1779	h16_A1779	thioredoxin reductase	1.74	15.7889	17.6947	8.28503	9.26234
H16_A1780	h16_A1780	uncharacterized conserved protein containing translation initiation inhibitory endoribonuclease domain	1.947	3.35959	2.25906	6.37105	3.7939
H16_A1781	h16_A1781	probable extra-cytoplasmic solute receptor	1.014	9.03115	11.9286	15.5394	12.5827
H16_A1784	h16_A1784	Predicted protein-disulfide isomerase	0.66	29.7324	44.4282	25.9061	29.5062
H16_A1785	h16_A1785	salicylate hydroxylase	1.206	4.61025	6.38241	5.28179	5.56816
H16_A1786	h16_A1786	maleylacetate reductase	1.083	16.9115	12.1839	11.4538	18.9117
H16_A1787	h16_A1787	probable extra-cytoplasmic solute receptor	1.023	21.1004	14.69	16.7136	20.6773
H16_A1788	h16_A1788	transcriptional regulator, LysR-family	0.954	47.9957	44.9521	81.1781	69.686
H16_A1789	h16_A1789	glycerol trinitrate reductase	1.113	7.05243	6.58639	6.928	4.22339
H16_A1791	h16_A1791	predicted redox protein, regulator of disulfide bond formation	0.417	3.92154	7.91078	7.23572	4.83108
H16_A1793	h16_A1793	epoxide hydrolase	1.371	6.20238	4.5449	3.91253	4.89803
H16_A1794	h16_A1794	hypothetical membrane associated protein	0.402	4.06787	0.911773	5.0038	2.50567
H16_A1798	h16_A1798	conserved hypothetical protein	0.306	4.27525	4.79128	2.19121	5.48627
H16_A1799	h16_A1799	Putative NAD(P)H nitroreductase YDGI	0.687	17.1383	8.53643	15.6159	26.3916
H16_A1800	h16_A1800	conserved hypothetical protein	0.546	26.9552	25.5096	55.2618	64.5692
H16_A1801	h16_A1801	Glutathione S-transferase	0.696	9.39817	6.31953	10.5971	7.2362
H16_A1802	h16_A1802	Acetyltransferase (GNAT) family	0.45	17.443	15.4758	20.1153	14.1765
H16_A1803	h16_A1803	transcriptional regulator, AraC-family	0.957	15.7206	16.8521	10.8599	14.3847
H16_A1804	h16_A1804	hypothetical membrane spanning protein	0.507	4.51557	2.16883	3.96751	1.98674
H16_A1805	h16_A1805	putative translation initiation inhibitor,yjgFfamily	0.486	10.0943	9.05019	13.1067	7.5995
H16_A1806	h16_A1806	acetaldehyde dehydrogenase (acetylating)	0.651	5.5263	3.37818	1.54495	1.54728
H16_A1807	mhpE2	4-Hydroxy-2-oxovalerate aldolase	1.044	3.13272	3.15977	0.321125	0.964827
H16_A1809	h16_A1809	adenylate cyclase, family 3	1.431	2.97116	1.79296	1.1714	0.469266
H16_A1810	h16_A1810	conserved hypothetical protein	0.288	2.27123	0	8.14856	0
H16_A1811	h16_A1811	Hypothetical protein	1.017	6.43179	4.68528	3.62616	6.60295
H16_A1812	h16_A1812	hypothetical membrane associated protein	0.507	4.51557	4.33767	3.96751	5.29799
H16_A1813	h16_A1813	predicted esterase of the alpha-beta hydrolase superfamily	1.062	3.07963	0.345134	2.20978	3.47774
H16_A1814	h16_A1814	D-beta-hydroxybutyrate dehydrogenase	0.783	2.50618	0.936227	1.2845	2.14406
H16_A1815	nrcN	Putative NADH dehydrogenase	1.428	2.9774	3.59346	1.17386	1.41076
H16_A1816	h16_A1816	hypothetical membrane spanning protein	0.51	4.48901	4.31215	1.31473	0.658353
H16_A1817	h16_A1817	hypothetical membrane spanning protein	0.327	5.00086	3.36269	2.05049	3.08037
H16_A1818	h16_A1818	response regulator, OmpR-family	0.699	44.9176	32.5108	29.2569	61.9643
H16_A1819	h16_A1819	signal transduction histidine kinase	1.053	11.1814	5.56935	4.77571	7.33379
H16_A1820	h16_A1820	conserved hypothetical protein	0.807	4.05274	2.27096	1.66173	1.66424
H16_A1821	h16_A1821	protein of unknown function	0.861	1.13957	0.425706	0.778757	0.389965
H16_A1822	h16_A1822	FOG: PAS/PAC domain protein	1.263	12.6887	10.1573	3.98165	6.64608
H16_A1823	h16_A1823	Hypothetical protein	0.267	7.34958	5.49113	8.78945	6.28764
H16_A1824	h16_A1824	Hypothetical protein	0.228	7.17229	11.2532	13.2337	16.1989
H16_A1825	h16_A1825	conserved hypothetical protein	0.612	3.74084	5.39019	2.73901	3.29176
H16_A1827	h16_A1827	Hypothetical protein	0.171	1.91261	10.7173	1.96055	0
H16_A1828	h16_A1828	Glucose/sorbosone dehydrogenase	1.461	64.0234	67.2353	51.4012	50.3295
H16_A1829	h16_A1829	Acetyltransferase (GNAT) family	0.858	32.0195	30.3308	70.7239	68.8738
H16_A1830	h16_A1830	conserved hypothetical protein	0.555	10.6072	9.90629	18.7259	13.9144
H16_A1831	h16_A1831	Hypothetical protein	0.48	6.13231	3.05444	3.49224	5.596
H16_A1832	h16_A1832	Enoyl-CoA hydratase/carnithine racemase	0.543	18.0694	16.2003	38.2796	36.4822
H16_A1833	h16_A1833	Hypothetical protein	0.285	22.9513	11.5747	47.0533	35.3431
H16_A1834	h16_A1834	Hypothetical protein	0.408	22.4451	18.8657	43.5503	49.3765
H16_A1835	h16_A1835	Hypothetical protein	0.225	5.81434	4.8871	5.96009	2.98453
H16_A1836	h16_A1836	Hypothetical protein	0.321	2.03773	6.85108	4.17763	2.09196
H16_A1837	h16_A1837	hypothetical membrane associated protein	0.549	40.5097	28.7084	37.8612	49.5383
H16_A1838	nnr	transcriptional regulator, NNR like	0.678	23.1544	22.165	32.141	24.7611
H16_A1839	h16_A1839	truncated hemoglobin	0.468	6.28955	3.13276	4.29814	7.17436
H16_A1840	folA1	dihydrofolate reductase	0.537	38.9788	51.1917	69.2985	50.0201
H16_A1841	h16_A1841	Hypothetical protein	0.273	9.58407	18.7966	11.0524	7.37934
H16_A1842	h16_A1842	Hypothetical protein	0.207	60.0394	44.2672	59.9248	58.393
H16_A1843	h16_A1843	Hypothetical protein	0.624	3.14477	1.17478	3.2236	2.69038
H16_A1844	h16_A1844	conserved hypothetical protein	0.222	17.6787	18.1615	9.06094	9.07459
H16_A1845	h16_A1845	ISAE1 Orf2 fusion protein	1.368	0	0.267933	0.245069	0
H16_A1846	h16_A1846	Transposase ISAE1	1.227	2.1324	2.09106	1.36616	1.64186
H16_A1847	manB1	Phosphomannomutase	1.386	12.9784	8.99142	12.5781	12.3548
H16_A1848	rfbC	dTDP-4-dehydrorhamnose 3,5-epimerase	0.552	0	4.64806	7.28815	2.43304
H16_A1849	rfbAprime	fragment of dTDP-glucose pyrophosphorylase	0.105	3.11482	0	0	0
H16_A1850	rfbD	dTDP-4-dehydrorhamnose reductase	0.918	8.19423	9.58256	2.55641	4.75477
H16_A1851	rfbB2	dTDP-D-glucose 4,6-dehydratase	1.056	3.40684	3.12386	3.17476	2.22568
H16_A1852	h16_A1852	conserved hypothetical protein	0.804	3.66108	2.73532	2.08492	4.59373
H16_A1853	h16_A1853	transcriptional regulator, AraC-family	1.044	2.19291	1.75543	2.569	1.92965
H16_A1854	manC1	Mannose-1-phosphate guanylyltransferase	1.53	1.7101	0.479128	0.657363	0.438902
H16_A1855	h16_A1855	sugar transferase involved in lipopolysaccharidesynthesis	0.78	0.838606	0.939828	0.859628	3.87415
H16_A1856	h16_A1856	EPS I polysaccharide export outer membrane protein epsA precursor/Periplasmic protein involved in p	1.203	2.17494	0.914047	0.836047	0.558204
H16_A1857	h16_A1857	Uncharacterized protein involved in exopolysaccharide biosynthesis	2.211	3.10637	0.994662	1.36467	0.607435
H16_A1858	h16_A1858	predicted glycosyltransferase	1.011	6.79346	5.07563	5.63732	3.32107
H16_A1859	h16_A1859	hypothetical membrane spanning protein	0.924	7.07914	5.15685	3.99113	5.45065
H16_A1860	h16_A1860	glycosyltransferase group 1	1.104	2.96247	1.66002	2.73306	1.21652
H16_A1861	h16_A1861	Glycosyltransferase	1.275	3.07818	1.72486	1.31473	1.31671
H16_A1862	h16_A1862	hypothetical membrane spanning protein	1.284	1.78302	0.570923	1.30551	1.30748
H16_A1863	h16_A1863	polysaccharide biosynthesis protein/O-antigen transporter	1.287	2.79535	1.99357	1.56296	1.04354
H16_A1864	rfbA	dTDP-glucose pyrophosphorylase	0.888	6.26122	6.19143	4.15293	3.40297
H16_A1865	h16_A1865	hypothetical membrane spanning protein	1.221	13.6608	12.0076	9.06094	9.34958
H16_A1866	h16_A1866	acyltransferase family protein	1.092	2.99502	4.69914	2.45608	3.3822
H16_A1869	h16_A1869	hypothetical membrane spanning protein	0.954	57.9377	70.694	80.4752	86.2276
H16_A1870	h16_A1870	ThiF/MoeB/HesA family protein	0.891	35.2384	35.378	45.5284	56.9021
H16_A1871	h16_A1871	hypothetical membrane spanning protein	1.224	21.3762	18.8657	28.4857	23.8653
H16_A1872	h16_A1872	conserved hypothetical protein	1.11	27.6967	30.3793	50.1372	46.5829
H16_A1873	h16_A1873	hypothetical membrane associated protein	1.008	21.7389	20.3629	46.5632	52.629
H16_A1874	h16_A1874	conserved hypothetical protein	1.644	21.2865	18.9509	33.4439	31.0435
H16_A1875	h16_A1875	SAM-dependent methyltransferase	0.828	75.8392	65.5155	99.1998	97.7272
H16_A1876	mnhG	Multisubunit Na+/H+ antiporter, MnhG subunit	0.345	22.7518	23.3731	32.0679	37.9555
H16_A1877	mnhF	Multisubunit Na+/H+ antiporter, MnhF subunit	0.273	13.1781	17.4539	29.473	15.9886
H16_A1878	mnhE	Multisubunit Na+/H+ antiporter, MnhE subunit	0.504	14.9252	11.636	6.65188	7.99428
H16_A1879	mnhD	Multisubunit Na+/H+ antiporter, MnhD subunit	1.542	23.9672	21.6307	16.0888	11.1049
H16_A1880	mnhC	Multisubunit Na+/H+ antiporter, MnhC subunit	0.369	15.0676	11.9198	19.0795	13.6488
H16_A1881	mnhAB	Multisubunit Na+/H+ antiporter, MnhA and MhnB subunits	2.805	41.8586	35.6732	32.7486	31.6009
H16_A1882	h16_A1882	Asp-tRNA Asn / Glu-tRNA Gln amidotransferase A subunit or related amidase	1.428	63.2126	55.4419	73.4837	87.2317
H16_A1883	h16_A1883	probable extra-cytoplasmic solute receptor	0.954	71.9936	65.6993	112.103	107.345
H16_A1884	h16_A1884	Dehydrogenase, PQQ dependent	2.007	189.683	154.503	234.027	291.594
H16_A1885	h16_A1885	Enoyl-CoA hydratase/carnithine racemase	0.798	31.9679	36.2858	30.6687	26.5074
H16_A1886	h16_A1886	transcriptional regulator, IclR-family	0.816	54.5094	43.5707	61.2169	48.5535
H16_A1887	h16_A1887	Acetyl-CoA acetyltransferase	1.179	8.32205	4.66327	9.09937	8.54351
H16_A1888	h16_A1888	short chain dehydrogenase	0.765	7.26792	5.74953	9.64132	8.33913
H16_A1889	h16_A1889	Enoyl-CoA hydratase/carnithine racemase	0.765	6.41287	2.87477	8.76483	11.8503
H16_A1890	h16_A1890	probable extra-cytoplasmic solute receptor	0.993	8.23405	3.32205	11.1414	7.10066
H16_A1891	h16_A1891	permease of the major facilitator superfamily	1.17	11.461	8.14517	15.7598	19.2273
H16_A1892	purT	phosphoribosylglycinamide formyltransferase 2	1.161	91.2716	93.1328	162.285	122.331
H16_A1893	h16_A1893	Small-conductance mechano-sensitive channel	1.332	41.0048	39.9003	31.965	22.6865
H16_A1894	h16_A1894	Hypothetical protein	0.237	1.37999	6.18621	1.41458	2.83342
H16_A1895	h16_A1895	transcriptional regulator, LysR-family	0.873	20.9796	20.9927	19.5853	17.3072
H16_A1896	h16_A1896	Ribulose-5-phosphate 4-epimerase or related epimerase or aldolase	0.753	4.77772	5.84116	4.45226	8.02613
H16_A1897	h16_A1897	MFS transporter, MHS family	1.308	4.00069	3.36269	5.63884	3.59376
H16_A1898	h16_A1898	2-Hydroxychromene-2-carboxylate isomerase	0.6	19.6234	21.3811	25.1441	33.576
H16_A1899	h16_A1899	quaternary ammonium compound-resistance protein	0.357	7.329	1.0267	3.75636	3.76202
H16_A1900	h16_A1900	transcriptional regulator, LysR-family	0.909	28.0643	25	45.3645	43.2166
H16_A1901	h16_A1901	HD-GYP domain protein	1.179	5.54803	3.73061	3.69662	51.5458
H16_A1902	h16_A1902	Hypothetical protein	0.294	121.256	100.984	92.3661	99.3575
H16_A1903	cysK2	cysteine synthase	1.002	58.7527	41.3355	37.4736	78.0759
H16_A1904	prpR	propionate catabolism activator	2.04	24.0483	22.0998	31.5534	37.1969
H16_A1905	prpB	methylisocitric acid lyase	0.909	60.4461	50.0001	61.9613	61.3159
H16_A1906	prpC1	2-Methylcitrate synthase 1	1.158	110.431	100.338	192.236	191.076
H16_A1907	acnM	Methyl-cis-aconitic acid hydratase/Aconitate hydratase	2.613	36.2979	33.2446	50.2947	61.5496
H16_A1908	h16_A1908	conserved hypothetical protein	1.191	79.3613	66.7822	65.0243	85.1381
H16_A1909	prpD1	2-Methylcitrate dehydratase	1.455	47.6536	41.3137	38.9403	51.4601
H16_A1910	ansA	Glutaminase-asparaginase (amidohydrolase)	1.125	165.127	184.733	109.964	112.517
H16_A1911	h16_A1911	transcriptional regulator, AraC-family	1.005	19.8512	19.3296	21.6832	25.7249
H16_A1912	h16_A1912	MIP-(macrophage infectivity potentiator)-like protein	0.546	4.19303	3.35653	6.1402	5.5345
H16_A1913	h16_A1913	Cobalt-zinc-cadmium resistance protein czcD	0.585	13.9768	9.39828	12.0348	13.2008
H16_A1914	h16_A1914	hypothetical membrane associated protein	0.408	17.6354	17.9673	39.4418	27.157
H16_A1915	h16_A1915	Predicted Fe-S protein	0.252	49.318	61.0888	107.761	90.6019
H16_A1916	h16_A1916	MOSC domain-protein	0.72	54.9637	64.6523	130.377	103.992
H16_A1917	h16_A1917	glutamine amidotransferase	0.708	103.475	101.47	187.515	191.592
H16_A1918	h16_A1918	penicillin amidase or acylase	2.463	39.8364	30.2096	57.5773	45.1224
H16_A1919	h16_A1919	Putative Lactaldehyde dehydrogenase	1.434	379.285	367.044	834.864	795.147
H16_A1920	h16_A1920	Hypothetical protein	0.609	174.538	189.586	358.376	434.999
H16_A1921	h16_A1921	ABC-type transporter, duplicated ATPase domains:Drug RA1 family	1.623	49.5723	53.0716	78.9078	58.9597
H16_A1922	mccF	putative muramoyl-tetrapeptide carboxypeptidase,homologs of microcin C7 resistance protein MccF	0.96	33.387	32.8352	70.8924	79.0435
H16_A1923	h16_A1923	cytosine deaminase	0.603	36.882	40.7259	34.4707	34.5226
H16_A1924	ptpS	6-Pyruvoyl tetrahydrobiopterin synthase protein	0.477	52.7953	55.3257	82.2323	80.2445
H16_A1925	h16_A1925	organic radical activating enzyme	0.636	55.5379	62.8177	53.2402	43.8177
H16_A1926	h16_A1926	Uncharacterized protein conserved in bacteria	0.507	101.923	67.9568	187.796	188.741
H16_A1927	h16_A1927	transcriptional regulator, LysR-family	0.558	2.34449	2.62748	5.40734	6.0172
H16_A1928	h16_A1928	conserved hypothetical protein	0.468	10.4826	2.34957	6.44721	4.30461
H16_A1929	h16_A1929	conserved hypothetical protein	0.402	17.085	23.7061	38.3625	30.9033
H16_A1930	h16_A1930	uncharacterized conserved protein	0.621	50.0328	46.6282	32.9316	34.0626
H16_A1931	h16_A1931	ABC-type transporter, duplicated ATPase domains:Drug RA1 family	1.614	8.91604	3.63353	8.51639	9.56936
H16_A1932	h16_A1932	Hypothetical protein	0.51	33.9882	19.4047	47.9875	48.7181
H16_A1933	h16_A1933	conserved hypothetical protein	1.284	72.0849	69.9381	112.535	133.886
H16_A1934	tdh	threonine dehydrogenase (Zn dependent)	1.035	16.7478	14.8738	22.6742	13.625
H16_A1935	rspA	L-Alanine-DL-glutamate epimerase, muconate lactonizing enzyme	1.209	9.19762	10.3078	21.6293	18.3293
H16_A1936	h16_A1936	transcriptional regulator, GntR-family	0.765	16.2459	15.8112	20.1591	10.0947
H16_A1937	mtlD	mannitol dehydrogenase	1.497	5.68034	6.61081	13.885	10.3173
H16_A1938	h16_A1938	TRAP-type transporter, periplasmic component	1.02	9.29866	11.4991	41.0852	26.0049
H16_A1939	h16_A1939	TRAP-type transporter, large permease component	1.869	7.69956	5.0989	20.4489	16.5275
H16_A1940	h16_A1940	transcriptional regulator, LuxR-family	0.747	100.262	85.3771	80.3355	113.268
H16_A1941	h16_A1941	Hypothetical protein	1.143	1.71683	1.60338	1.17325	1.17501
H16_A1942	h16_A1942	Hypothetical protein	1.089	1.80196	1.34631	3.07856	1.23328
H16_A1943	h16_A1943	hypothetical membrane associated protein	1.299	1.76243	1.41083	1.03235	0.516951
H16_A1944	h16_A1944	Hypothetical protein	2.079	4.71943	3.87865	3.0639	2.90701
H16_A1945	h16_A1945	Hypothetical protein	1.086	1.20463	3.03756	3.70447	2.78254
H16_A1946	h16_A1946	hypothetical membrane associated protein	0.867	3.77228	3.38208	3.09347	3.4854
H16_A1947	h16_A1947	Hypothetical protein	0.675	2.90717	3.25807	0.993348	1.98969
H16_A1948	h16_A1948	Hypothetical protein	1.065	3.99224	4.47411	7.24025	6.30535
H16_A1949	sbm2	Methylmalonyl-CoA mutase	2.079	8.49497	4.76017	4.99899	5.49102
H16_A1950	h16_A1950	Hypothetical protein	0.837	3.12599	2.62748	3.60489	3.20917
H16_A1951	trkA2	predicted flavoprotein involved in K+ transport	1.287	9.65668	6.55031	10.6802	8.60923
H16_A1952	h16_A1952	conserved hypothetical protein	0.288	3.40684	1.27268	1.16408	0
H16_A1953	h16_A1953	selenophosphate synthetase-related protein	0.996	3.2837	0.368005	1.0098	1.34843
H16_A1954	h16_A1954	predicted acyltransferase	0.555	2.94645	0.660419	3.02031	0.604973
H16_A1955	h16_A1955	biotin synthase-related enzyme	1.104	4.73995	1.32802	1.51836	2.73717
H16_A1956	h16_A1956	Carbon-nitrogen hydrolase	1.017	1.92954	1.80203	2.63721	0.660295
H16_A1957	h16_A1957	conserved hypothetical protein	0.483	2.70854	0.758867	0.69411	2.08547
H16_A1958	h16_A1958	transcriptional regulator, MocR family	1.392	26.0799	18.9586	22.1577	24.3619
H16_A1959	h16_A1959	predicted hydrolase or acyltransferase	0.696	9.39817	10.0059	13.4873	13.0252
H16_A1960	benD	Cis-1,2-dihydroxycyclohexa-3 5-diene-1-carboxylate dehydrogenase	0.807	10.9424	4.54192	4.15434	2.91242
H16_A1961	benC	Benzoate 1,2-dioxygenase electron transfer component	1.02	2.56515	1.79673	0.657363	0.658353
H16_A1962	benB	Benzoate 1,2-dioxygenase hydroxylase component,beta subunit	0.516	1.26766	0	1.29944	0.650697
H16_A1963	benA	Benzoate 1,2-dioxygenase hydroxylase component,alpha subunit	1.434	3.42109	1.27801	0.70137	0.936569
H16_A1964	catA	Catechol 1,2-dioxygenase	0.936	5.24129	4.30754	5.0145	9.32666
H16_A1965	benM	benzoate operon transcriptional regulator,LysR-family	0.918	37.4084	31.9419	62.8146	66.9325
H16_A1966	catB3	muconate cyclo-isomerase	1.146	17.6942	14.7125	13.7495	14.6492
H16_A1967	catC3	muconolactone delta-isomerase	0.279	4.68898	6.56869	12.0163	14.4413
H16_A1968	catD1	3-Oxoadipate enol-lactone hydrolase	0.783	10.4424	7.95793	9.84785	8.57624
H16_A1969	h16_A1969	conserved hypothetical protein	0.855	13.0058	9.43125	14.9002	15.7081
H16_A1970	h16_A1970	transcriptional regulator, TetR/AcrR-family	0.696	31.9538	21.0651	48.6505	47.7589
H16_A1971	h16_A1971	Acyl-CoA synthetase (AMP-forming)/AMP-acid ligase II	1.725	4.36075	3.61221	7.57968	6.22859
H16_A1972	ivd2	Isovaleryl-CoA dehydrogenase	1.182	5.81065	4.65143	5.95631	2.55655
H16_A1973	h16_A1973	Acetyl/propionyl-CoA carboxylase,carboxyltransferase subunit	1.608	3.66108	1.36766	6.88023	3.96731
H16_A1974	h16_A1974	Acetyl/propionyl-CoA carboxylase, alpha subunit	2.016	7.13814	5.27254	6.65188	5.99571
H16_A1975	metK2	S-Adenosylmethionine synthetase	1.185	8.55591	7.11414	3.6779	7.08354
H16_A1976	copP1	putative copper uptake P-type ATPase	2.109	3.10153	3.1283	2.38446	4.13929
H16_A1977	h16_A1977	Hypothetical protein	0.261	7.51854	9.83038	6.42251	14.1508
H16_A1978	h16_A1978	conserved hypothetical protein	0.669	5.86648	4.38305	7.0158	5.52072
H16_A1979	h16_A1979	conserved hypothetical protein	0.798	5.32799	6.88971	8.40238	2.94526
H16_A1980	h16_A1980	hydroxyacylglutathione hydrolase	0.861	47.4821	42.5706	61.1324	60.4446
H16_A1981	h16_A1981	transcriptional regulator, ArsR-family	0.339	0.964768	8.64974	7.91162	6.93309
H16_A1982	h16_A1982	hypothetical membrane protein	0.435	6.76669	11.7965	13.1019	16.981
H16_A1983	h16_A1983	hypothetical membrane protein	0.432	4.54245	9.33301	10.0887	10.1039
H16_A1984	h16_A1984	Hypothetical protein	0.561	20.4046	11.7604	25.0993	27.5311
H16_A1985	h16_A1985	signal transduction histidine kinase containing PAS/PAC sensor domain	1.605	38.5132	34.2554	30.4967	29.4967
H16_A1986	silP	putative silver efflux P-type ATPase	2.301	20.4677	21.9824	15.7356	9.63066
H16_A1987	h16_A1987	Hypothetical protein	0.474	6.89993	3.86638	5.65831	2.83342
H16_A1988	h16_A1988	conserved hypothetical protein	0.483	6.09422	5.31207	4.85877	2.08547
H16_A1989	cysC	uncharacterized conserved protein, putative adenylylsulphate kinase	1.53	6.8404	6.22866	7.01187	8.55858
H16_A1990	nfnB2	Nitroreductase	0.666	4.91076	2.75175	2.01354	1.51243
H16_A1991	h16_A1991	Hypothetical protein	0.243	1.34591	0	2.7593	2.76346
H16_A1992	dksA2	DnaK suppressor protein	0.363	11.7128	20.1946	16.6242	16.6492
H16_A1994	h16_A1994	conserved hypothetical protein	0.333	13.7501	13.2084	14.0948	15.1243
H16_A1995	h16_A1995	conserved hypothetical protein	0.669	2.93324	4.93093	3.00677	2.00753
H16_A1996	h16_A1996	Hypothetical protein	0.093	10.5502	0	0	3.61032
H16_A1997	groELb	Chaperonin GroEL (HSP60 family)	1.638	3.39436	1.34261	1.22804	1.02491
H16_A1998	osmY1	putative lipoprotein	0.657	7.46704	4.46311	3.06169	8.1768
H16_A1999	prsT	phosphoribosyl transferase	0.627	3.65135	2.33833	1.60409	1.071
H16_A2000	h16_A2000	conserved hypothetical protein	0.606	5.93667	6.0484	4.42581	4.98653
[truncated: 4,802 more rows]

## Sheet: DeSeq2_results_lowCO2vs10%
gene ID	gene symbol	gene description	low Co2 vs 10% log2FC	low Co2 vs 10% adjust. P-value
H16_A0001	dnaA	chromosomal replication initiator protein DnaA	0.635895	0.00148903
H16_A0002	dnaN	DNA polymerase III beta subunit	0.269079	0.35881
H16_A0003	gyrB	DNA gyrase subunit B	-0.822195	3.84514e-05
H16_A0004	h16_A0004	Type I restriction-modification system methylation subunit	-1.1306	3.29246e-07
H16_A0005	h16_A0005	Type I restriction-modification system specificity subunit	-1.06672	9.44812e-05
H16_A0006	h16_A0006	Type I restriction-modification system restriction subunit	-1.03995	3.56164e-06
H16_A0007	h16_A0007	predicted metal-dependent hydrolase	-0.869999	0.0467629
H16_A0008	h16_A0008	5-Methylcytosine-specific restriction enzyme B	-0.884422	5.7905e-05
H16_A0009	h16_A0009	5-Methylcytosine-specific restriction enzyme C	-0.907595	0.00623748
H16_A0010	h16_A0010	putative phage-related protein	0.625935	0.0106048
H16_A0011	h16_A0011	conserved hypothetical protein	-1.79398	1.01511e-14
H16_A0012	h16_A0012	conserved hypothetical protein	-0.276287	0.624834
H16_A0013	h16_A0013	conserved hypothetical protein	-0.459306	0.166875
H16_A0014	h16_A0014	predicted restriction endonuclease	-0.175293	0.667285
EBG00001193338	C4	NA	1.62148	NA
H16_A0015	h16_A0015	conserved hypothetical protein	-0.422618	0.734703
H16_A0016	h16_A0016	putative signal transduction protein	0.10992	0.888224
H16_A0017	h16_A0017	Hypothetical protein	-0.139483	0.717672
H16_A0018	h16_A0018	chromosome segregation ATPase	-0.188443	0.482954
H16_A0019	h16_A0019	hypothetical integral membrane protein	0.303604	0.48232
H16_A0020	h16_A0020	conserved hypothetical protein	-0.0211891	0.965802
H16_A0021	h16_A0021	Hypothetical protein	-0.598845	0.554491
H16_A0022	h16_A0022	conserved hypothetical protein	-1.07345	NA
H16_A0023	h16_A0023	conserved hypothetical protein	0.618547	NA
H16_A0024	h16_A0024	Hypothetical protein	-0.0491018	0.966331
H16_A0025	h16_A0025	predicted signal transduction protein containing PAS, GGDEF and EAL domains	1.31791	1.21592e-06
H16_A0026	h16_A0026	hypothetical integral membrane protein	0.655446	0.345467
H16_A0027	h16_A0027	Hypothetical protein	0.419068	NA
H16_A0028	h16_A0028	Hypothetical protein	4.06608	NA
H16_A0029	h16_A0029	hypothetical membrane anchored protein	1.14924	0.086683
H16_A0030	h16_A0030	hypothetical transmembrane protein	0.29872	0.808888
H16_A0031	h16_A0031	MFS transporter, ACS family	0.178508	0.796333
H16_A0032	h16_A0032	Prokaryotic protein of unknown function,predicted cytosolic protein	-0.553869	0.590594
H16_A0033	h16_A0033	short chain dehydrogenase	-0.557367	0.552269
H16_A0034	h16_A0034	transcriptional regulator, GntR-family	0.656986	0.0383246
H16_A0035	h16_A0035	transcriptional regulator, IclR-family	-0.723569	0.325135
H16_A0036	h16_A0036	probable extra-cytoplasmic solute receptor	-1.31455	0.0593815
H16_A0037	h16_A0037	Alpha-ketoglutarate-dependent taurine dioxygenase	-1.11375	0.0115693
H16_A0038	h16_A0038	Alpha-ketoglutarate-dependent taurine dioxygenase	-0.128043	0.905832
H16_A0039	h16_A0039	N-Acetyltransferase (GNAT) family	-1.51583	1.66721e-05
H16_A0040	h16_A0040	predicted membrane protein	-1.66238	0.0077118
H16_A0041	h16_A0041	conserved hypothetical protein	-1.32545	0.000390877
H16_A0042	h16_A0042	glutathionylspermidine synthase	-1.02319	0.000844581
H16_A0043	hss	homospermidine synthase	-0.470332	0.17274
H16_A0044	speB	Agmatinase	-1.17913	0.067668
H16_A0045	hisP	ABC-type transporter, ATPase component: PAAT family	-1.4818	0.00208188
H16_A0046	hisM	ABC-type transporter, permease component: PAAT family	-1.55193	0.01136
H16_A0047	hisJ	ABC-type transporter, periplasmic component: PAAT family	-1.30912	0.000175219
H16_A0048	h16_A0048	transcriptional regulator, IclR-family	-0.401052	0.542422
H16_A0049	h16_A0049	Putative protein-S-isoprenylcysteine methyltransferase	-0.529868	0.499935
H16_A0050	h16_A0050	predicted pyrophosphatase	0.586634	0.365079
H16_A0051	h16_A0051	Hypothetical protein with NC domain	0.645338	0.580188
H16_A0052	h16_A0052	conserved hypothetical protein	0.259662	0.877711
H16_A0053	h16_A0053	predicted membrane protein	-0.00359122	NA
H16_A0054	h16_A0054	SAM-dependent methyltransferase	-0.746978	0.456463
H16_A0055	h16_A0055	transcriptional regulator, SoxR-family	0.118288	0.887596
H16_A0056	tar1	Methyl-accepting chemotaxis protein, contains Cache domain	-0.434612	0.624834
H16_A0057	h16_A0057	conserved hypothetical protein	-0.926331	3.00477e-07
H16_A0058	h16_A0058	conserved hypothetical protein	-0.272883	0.408275
H16_A0059	dbpA	ATP-dependent RNA helicase	-0.375707	0.14348
H16_A0060	h16_A0060	conserved hypothetical protein	0.319487	0.711681
H16_A0061	h16_A0061	transcriptional regulator, TetR/AcrR-family	-0.0701813	0.885695
H16_A0062	h16_A0062	Inosine-5'-monophosphate dehydrogenase	-0.824111	0.00621487
H16_A0063	h16_A0063	conserved hypothetical protein	0.296769	0.486723
H16_A0064	h16_A0064	MFS transporter, DHA2 family	0.785793	0.201864
H16_A0065	h16_A0065	glutathione peroxidase	0.0163008	0.977536
H16_A0066	h16_A0066	Glutathione S-transferase	-0.328978	0.762323
H16_A0067	h16_A0067	hydantoin racemase	0.915523	NA
H16_A0068	h16_A0068	D-Hydantoinase	-0.150751	0.9213
H16_A0069	h16_A0069	maleate cis-trans isomerase	0.3006	0.845127
H16_A0070	h16_A0070	MFS transporter, ACS family	-1.08739	0.327408
H16_A0071	h16_A0071	transcriptional regulator, GntR-family	0.859112	0.0412507
H16_A0072	h16_A0072	2-Keto-4-pentenoate hydratase/2-oxohepta-3-ene-1,7-dioic acid hydratase	0.424807	0.178461
H16_A0073	h16_A0073	putative peptidase, M20D subfamily	-0.602431	0.0318566
H16_A0074	h16_A0074	transcriptional regulator, AraC-family	-0.852105	0.118163
H16_A0075	h16_A0075	MFS transporter, fosmidomycin resistance family	0.246233	0.859659
H16_A0076	h16_A0076	transcriptional regulator, MarR-family	-0.532486	0.272828
H16_A0077	h16_A0077	Predicted PecM protein	0.138057	0.913785
H16_A0078	h16_A0078	conserved hypothetical protein	-0.0353123	0.981979
H16_A0079	h16_A0079	probable extra-cytoplasmic solute receptor	-0.315127	0.531909
H16_A0080	h16_A0080	response regulator, OmpR-family	-1.06866	0.131911
H16_A0081	h16_A0081	response regulator, OmpR-family	-0.359677	0.775351
H16_A0082	h16_A0082	fragment of signal transduction histidine kinase	0.612251	NA
H16_A0083	h16_A0083	outer membrane protein (porin)	-0.818365	0.000178209
H16_A0084	h16_A0084	cell division inhibitor MinE	-0.28742	0.364234
H16_A0085	h16_A0085	cell division inhibitor MinD	-0.244249	0.384683
H16_A0086	h16_A0086	cell division inhibitor MinC	0.527819	0.0631301
H16_A0087	corA1	Putative Mg2+ and Co2+ transporter	-0.244128	0.514137
H16_A0088	h16_A0088	FOG: TPR repeat, SEL1 subfamily	0.490328	0.419405
H16_A0089	h16_A0089	transcriptional regulator, MerR-family	-0.507986	0.281087
H16_A0090	h16_A0090	transcriptional regulator, LysR-family	-0.329714	0.653434
H16_A0091	h16_A0091	probable extra-cytoplasmic solute receptor	-0.494041	0.406422
H16_A0092	h16_A0092	predicted succinylglutamate desuccinylase	-0.791491	0.124314
H16_A0093	h16_A0093	conserved hypothetical protein	-0.532608	0.349889
H16_A0094	h16_A0094	Hypothetical protein	-0.716821	0.490566
H16_A0095	h16_A0095	Hypothetical protein	-0.0930392	0.920887
H16_A0096	h16_A0096	Glycosyltransferase	-0.0561391	0.923831
H16_A0097	h16_A0097	transcriptional regulator, LysR-family	0.204568	0.692672
H16_A0098	h16_A0098	probable extra-cytoplasmic solute receptor	-0.56946	0.668442
H16_A0099	h16_A0099	bile acid-inducible operon protein F, predicted acyl-CoA transferase/carnitine dehydratase	0.672091	0.490403
H16_A0100	h16_A0100	Enoyl-CoA hydratase/carnithine racemase	0.0712457	0.965665
H16_A0101	h16_A0101	Acyl-CoA dehydrogenase	0.449624	0.486002
H16_A0102	h16_A0102	probable extra-cytoplasmic solute receptor	0.086324	0.952893
H16_A0103	h16_A0103	Predicted GTPase	0.383685	0.112745
H16_A0104	h16_A0104	conserved hypothetical protein	0.665039	0.0325146
H16_A0105	paaI2	phenylacetic acid degradation protein	-0.445867	0.277551
H16_A0106	h16_A0106	lactoylglutathione lyase or related lyase	-0.562771	0.0834577
H16_A0107	h16_A0107	Trans-aconitate 6-methyltransferase	-0.330348	0.291314
H16_A0108	gatB	Glutamyl-tRNA(Gln) amidotransferase subunit B	0.0821292	0.826327
H16_A0109	h16_A0109	dienelactone hydrolase or related enzyme	0.393468	0.307039
H16_A0110	h16_A0110	conserved hypothetical protein	0.212381	0.602288
H16_A0111	gatA1	Glutamyl/Aspartyl-tRNA(Gln/Asp) amidotransferase subunit A	0.43721	0.107189
H16_A0112	gatC	Glutamyl-tRNA(Gln) amidotransferase subunit C	0.823339	0.0100621
H16_A0113	mreB	rod shape-determining protein MreB	-0.0429969	0.924432
H16_A0114	mreC	rod shape-determining protein MreC	-0.407678	0.334925
H16_A0115	mreD	rod shape-determining protein MreD	-1.14242	0.0617384
H16_A0116	ftsI2	cell elongation specific D,D-transpeptidase	-0.12234	0.798557
H16_A0117	rodA	rod shape-determining protein RodA	-1.26091	0.00554277
H16_A0118	h16_A0118	Conserved protein of unknown function	-0.794829	0.00777935
H16_A0119	h16_A0119	Site-specific recombinase XerC/Integrase	-0.971844	0.00275623
H16_A0120	h16_A0120	transcriptional regulator, LysR-family	-0.420859	0.351993
H16_A0121	h16_A0121	conserved hypothetical protein	-1.15544	0.000471345
H16_A0122	lipB	Lipoate-protein ligase B	0.80177	0.00132452
H16_A0123	lipA	lipoate synthase	0.476066	0.0826966
H16_A0124	h16_A0124	allophanate hydrolase subunit 1	0.518804	0.261427
H16_A0125	h16_A0125	allophanate hydrolase subunit 2	0.71812	0.122103
H16_A0126	h16_A0126	lactam utilization protein LamB	0.170695	0.762335
H16_A0127	h16_A0127	conserved membrane protein of unknown function	0.302289	0.690358
H16_A0128	h16_A0128	conserved membrane protein of unknown function	-0.834344	0.157819
H16_A0129	pcp	Pyroglutamyl-peptidase I	-0.0508196	0.960585
H16_A0130	h16_A0130	predicted integral membrane protein	0.0464128	0.943148
H16_A0131	h16_A0131	ABC-type transporter, auxiliary component	-0.323907	0.550343
H16_A0132	h16_A0132	ABC-type transporter, periplasmic component	0.288152	0.52703
H16_A0133	h16_A0133	ABC-type transporter, ATPase component	0.172716	0.699276
H16_A0134	h16_A0134	putative uncharacterized transport protein	0.53315	0.0483661
H16_A0135	birA	Biotin-(acetyl-CoA carboxylase) ligase	-0.474903	0.211417
H16_A0136	h16_A0136	transcriptional regulator, BAF-family	-0.0584546	0.926695
H16_A0137	h16_A0137	conserved hypothetical protein	-0.598397	0.16212
H16_A0138	hldC	D-beta-D-heptose 1-phosphate adenylyltransferase	0.57671	0.0738711
H16_A0139	h16_A0139	conserved hypothetical protein	-0.44571	0.0768472
H16_A0140	h16_A0140	predicted esterase of the alpha-beta hydrolase superfamily	-0.0484886	0.909842
H16_A0141	h16_A0141	hypothetical membrane associated protein	0.00877262	0.98425
H16_A0142	h16_A0142	Enoyl-CoA hydratase	-0.445987	0.240117
H16_A0143	mhpD2	2-Oxopent-4-enoate hydratase	-0.407096	0.201864
H16_A0144	h16_A0144	probable extra-cytoplasmic solute receptor	-1.41128	0.000592522
H16_A0145	h16_A0145	transcriptional regulator, IclR-family	-0.0891448	0.876979
H16_A0146	h16_A0146	conserved hypothetical protein	-0.045273	0.952893
H16_A0147	h16_A0147	predicted hydrolase or acyltransferase (alpha/beta hydrolase superfamily)	0.672578	0.024246
H16_A0148	h16_A0148	conserved hypothetical protein	-9.69804e-05	0.999767
H16_A0149	pspE1	Rhodanese-related sulfurtransferase	0.343304	0.440543
H16_A0150	bhmT	Betainehomocysteine S-methyltransferase	0.652189	0.0627253
H16_A0151	metH	methionine synthase, cobalamine dependent	0.202973	0.505765
H16_A0152	h16_A0152	conserved hypothetical protein	-2.41164	1.02901e-09
H16_A0153	h16_A0153	response regulator, NarL-family	0.858742	0.00548362
H16_A0154	h16_A0154	response regulator without effector domain	0.8235	0.0584829
H16_A0155	h16_A0155	signal transduction histidine kinase containing a CHASE3 sensory domain	0.284481	0.479522
H16_A0156	h16_A0156	small integral membrane protein	-0.671269	NA
H16_A0157	h16_A0157	uncharacterized conserved protein	-0.425504	0.073249
H16_A0158	h16_A0158	conserved hypothetical protein	-0.13886	0.764613
H16_A0159	argS	Arginyl-tRNA synthetase	0.273672	0.342934
H16_A0160	h16_A0160	cell division protein ftsN	-0.333801	0.274078
H16_A0161	h16_A0161	Thiol:disulfide interchange protein DsbA	-1.33247	5.22905e-11
H16_A0162	h16_A0162	Dehydrogenase/reductase oxidoreductase protein	-0.641242	0.0648476
H16_A0163	h16_A0163	putative periplasmic metal ion binding protein	-0.532662	0.149693
H16_A0164	h16_A0164	Zn-dependent hydrolase including glyoxylase	0.761842	0.0195301
H16_A0165	h16_A0165	transcriptional regulator, MerR-family	-0.159315	0.796416
H16_A0166	h16_A0166	Uncharacterized protein, possibly involved in aromatic compounds catabolism	-0.747864	0.166293
H16_A0167	ivd1	Isovaleryl-CoA dehydrogenase	-1.29221	1.2222e-08
H16_A0168	aceK	isocitrate dehydrogenase kinase/phosphatase	0.200139	0.532254
H16_A0169	can	carbonic anhydrase	-0.0282782	0.958439
H16_A0170	h16_A0170	Acetyl-CoA acetyltransferase	-0.627371	0.00233163
H16_A0171	h16_A0171	dehydrogenase with different specificities (related to short-chain alcohol dehydrogenases)	-0.205723	0.560922
H16_A0172	h16_A0172	Acyl-CoA dehydrogenase, short-chain specific	-0.119343	0.771186
H16_A0173	h16_A0173	2-Hydroxychromene-2-carboxylate isomerase	-0.406243	0.240289
H16_A0174	h16_A0174	phosphoglycolate phosphatase	-0.238165	0.57294
H16_A0175	h16_A0175	conserved hypothetical protein	-0.00430801	0.994798
H16_A0176	h16_A0176	Glutathione S-transferase	-0.471953	0.167915
H16_A0177	h16_A0177	Carboxyltransferase	-0.3024	0.261427
H16_A0178	h16_A0178	dienelactone hydrolase or related enzyme	-0.222271	0.585852
H16_A0179	h16_A0179	Enoyl-CoA hydratase/carnithine racemase	-0.673689	0.0170445
H16_A0180	bioA	Adenosylmethionine-8-amino-7-oxononanoate aminotransferase	-2.75438	6.86355e-39
H16_A0181	bioF	8-Amino-7-oxononanoate synthase	-2.78898	2.0481e-33
H16_A0182	bioD	dethiobiotin synthetase	-2.24755	3.1179e-13
H16_A0183	bioB	biotin synthase	-1.90741	5.89011e-13
H16_A0184	accC1	biotin carboxylase	-1.76554	1.91131e-18
H16_A0185	h16_A0185	D-3-Phosphoglycerate dehydrogenase	-0.39902	0.243622
H16_A0186	h16_A0186	Hydroxymethylglutaryl-CoA lyase	-0.892719	5.01659e-05
H16_A0187	h16_A0187	uncharacterized conserved protein containing prolyl-tRNA synthetase domain	-0.745012	0.00780342
H16_A0188	h16_A0188	predicted thioesterase	-0.627823	0.0912638
H16_A0189	h16_A0189	Predicted Fe-S protein	-0.0691175	0.953192
H16_A0190	gloB1	hydroxyacylglutathione hydrolase	-0.954352	0.000825707
H16_A0191	h16_A0191	outer membrane receptor, TonB dependent	-1.44971	6.66698e-05
H16_A0192	h16_A0192	conserved hypothetical protein	0.256675	0.731858
H16_A0193	h16_A0193	Putative GTPase (G3E family)	0.197026	0.589528
H16_A0194	dksA1	DnaK suppressor protein	-0.581087	0.00176831
H16_A0195	h16_A0195	Putative GTPase (G3E family)	0.0569115	0.873322
H16_A0196	h16_A0196	transcriptional regulator, Fur-family	0.595346	0.132497
H16_A0197	h16_A0197	predicted hydrolase or acyltransferase	-0.214345	0.588634
H16_A0198	h16_A0198	probable extra-cytoplasmic solute receptor	-1.26411	1.11012e-12
H16_A0199	clpY	ATP-dependent protease HslVU, peptidase subunit	-0.320512	0.316827
H16_A0200	clpQ	ATP-dependent protease HslVU, ATP-binding subunit	-0.471715	0.0969883
H16_A0201	h16_A0201	conserved hypothetical protein	0.015767	0.991976
H16_A0202	h16_A0202	response regulator containing a Fis-type DNA-binding domain	-0.580711	0.265293
H16_A0203	h16_A0203	signal transduction histidine kinase	-0.0621062	0.931767
H16_A0204	h16_A0204	Uncharacterized protein conserved in bacteria	-0.627872	0.149231
H16_A0205	h16_A0205	transcriptional regulator, LysR-family	-0.223233	0.592292
H16_A0206	h16_A0206	Uncharacterized protein conserved in bacteria	0.0256184	0.985587
H16_A0207	h16_A0207	conserved hypothetical protein	0.402543	0.55878
H16_A0208	argB	acetylglutamate kinase	-0.00979133	0.983175
H16_A0209	h16_A0209	haloacid dehalogenase-like hydrolase	0.214493	0.599201
H16_A0210	h16_A0210	transcriptional regulator, TetR/AcrR-family	-0.337624	0.320578
H16_A0211	metX	Homoserine O-acetyltransferase	0.122591	0.771186
H16_A0212	metW	methionine biosynthesis protein MetW	0.0282062	0.965778
H16_A0213	h16_A0213	conserved hypothetical protein	-1.61736	0.0228519
H16_A0214	h16_A0214	transcriptional regulator, TetR/AcrR-family	-0.190522	0.825909
H16_A0215	h16_A0215	transcriptional regulator, LysR-family	-0.903872	0.128751
H16_A0216	h16_A0216	integral membrane protein	-0.022108	0.980798
H16_A0217	h16_A0217	hypothetical membrane associated protein	-0.0197034	0.983175
H16_A0218	h16_A0218	MFS transporter, PAT family	-0.269783	0.545934
H16_A0219	h16_A0219	peptidase family M48	-0.374719	0.167915
H16_A0220	argC1	N-Acetyl-gamma-glutamyl-phosphate reductase	-0.0571768	0.892503
H16_A0221	h16_A0221	conserved hypothetical protein	0.333318	NA
H16_A0222	h16_A0222	transcriptional regulator, XRE-family	-0.129502	0.828297
H16_A0223	h16_A0223	Exodeoxyribonuclease III	0.0864266	0.861837
H16_A0224	pyrE	orotate phosphoribosyltransferase	-0.0493239	0.909515
H16_A0225	h16_A0225	predicted esterase of the alpha-beta hydrolase superfamily	-0.300564	0.281251
H16_A0226	h16_A0226	conserved hypothetical protein	-0.599807	0.0185882
H16_A0227	dapF	diaminopimelate epimerase	0.14993	0.694939
H16_A0228	h16_A0228	Lauroyl/myristoyl acyltransferase	0.500805	0.350632
H16_A0229	h16_A0229	Lauroyl/myristoyl acyltransferase	0.638432	0.0991581
H16_A0230	metK1	S-Adenosylmethionine synthetase	0.35624	0.176806
H16_A0231	h16_A0231	conserved hypothetical protein	0.238609	0.499935
H16_A0232	h16_A0232	NAD-dependent aldehyde dehydrogenase	-0.366905	0.375502
H16_A0233	betA2	choline dehydrogenase	0.605014	0.175693
H16_A0234	aidB	Acyl-CoA dehydrogenase, short-chain specific (probable AidB protein)	0.394823	0.269233
H16_A0235	thiC	thiamine biosynthesis protein ThiC	0.138053	0.731858
H16_A0236	thiO	thiamine biosynthesis oxidoreductase	0.328036	0.374299
H16_A0237	thiS	thiamine biosynthesis sulfur transfer protein	0.574678	0.587035
H16_A0238	thiG	thiazole biosynthesis protein	0.222735	0.601595
H16_A0239	thiE	thiamine monophosphate synthase	0.222849	0.586305
H16_A0240	h16_A0240	Acetyltransferase (GNAT) family	-0.242199	0.718166
H16_A0241	h16_A0241	Uncharacterized protein, possibly involved in aromatic compounds catabolism	-0.223034	0.718277
H16_A0242	h16_A0242	conserved hypothetical protein	-0.195565	0.784136
H16_A0243	h16_A0243	Hydroxymethylpyrimidine/phosphomethylpyrimidine kinase	-0.386073	0.297091
H16_A0244	ahcY	Adenosylhomocysteinase	0.129402	0.676314
H16_A0245	h16_A0245	hypothetical membrane spanning protein	-0.207738	0.559158
H16_A0246	h16_A0246	5,10-Methylenetetrahydrofolate reductase	0.173488	0.631652
H16_A0247	h16_A0247	regulator of competence-specific genes	0.199553	0.679143
H16_A0248	h16_A0248	uncharacterized conserved protein	0.298078	0.512535
H16_A0249	h16_A0249	5-Formyltetrahydrofolate cyclo-ligase	0.156654	0.843468
H16_A0250	h16_A0250	soluble lytic murein transglycosylase	0.254349	0.346369
H16_A0251	h16_A0251	predicted nucleoside-diphosphate-sugar epimerase	0.971679	0.000291686
H16_A0252	h16_A0252	Glutathione S-transferase	0.342089	0.250297
H16_A0253	cca	tRNA nucleotidyltransferase	0.239893	0.465637
H16_A0254	h16_A0254	universal stress protein, UspA family	-0.206207	0.807756
H16_A0255	h16_A0255	Hypothetical protein	0.369484	0.670311
H16_A0256	h16_A0256	hypothetical membrane spanning protein	0.775365	0.326528
H16_A0257	h16_A0257	uncharacterized conserved protein	0.611455	0.0487944
H16_A0258	h16_A0258	short chain dehydrogenase	0.606186	0.0425903
H16_A0259	folB	dihydroneopterin aldolase	0.104688	0.848132
H16_A0260	h16_A0260	Predicted ATPase of the PP-loop superfamily implicated in cell cycle control	0.246008	0.474226
H16_A0261	h16_A0261	conserved hypothetical protein	0.50283	0.139461
H16_A0262	glmU	UDP-N-acetylglucosamine pyrophosphorylase/Glucosamine-1-phosphate acetyltransferase	0.285938	0.365079
H16_A0263	glmS	Glutamine-fructose-6-phosphate transaminase (isomerizing)	0.0628229	0.849965
H16_A0264	h16_A0264	Hypothetical protein	0.151782	0.912648
H16_A0265	h16_A0265	transcriptional regulator, LysR-family	0.435377	0.483141
H16_A0266	h16_A0266	probable extra-cytoplasmic solute receptor	-0.0394506	0.963802
H16_A0267	bfr1	Bacterioferritin (cytochrome b1)	1.09719	0.00018071
EBG00001193307	tRNA	NA	1.19254	NA
H16_A0268	tRNA-Cys	NA	1.87079	0.00100334
H16_A0269	h16_A0269	N-Acetylglutamate synthase or related acetyltransferase	0.120012	0.770026
H16_A0270	czcD1	Co/Zn/Cd efflux system component	0.665017	0.0148479
H16_A0271	h16_A0271	transcriptional regulator, MocR family	0.19367	0.80138
H16_A0272	aptA	Omega-amino acid-pyruvate aminotransferase	-0.105835	0.798731
H16_A0273	mmsA1	Methylmalonate-semialdehyde dehydrogenase	0.243864	0.434351
H16_A0274	h16_A0274	lactoylglutathione lyase	0.280292	0.528965
H16_A0275	h16_A0275	transcriptional regulator, AraC-family	-0.734209	0.401262
H16_A0276	h16_A0276	Transporter, MFS superfamily	0.29958	0.798557
H16_A0277	h16_A0277	APC transporter, CAT family	0.243888	0.679995
H16_A0278	h16_A0278	transcriptional regulator, MocR family	0.13857	0.765329
H16_A0279	h16_A0279	Hypothetical protein	0.097527	0.91563
H16_A0280	sbm1	Methylmalonyl-CoA mutase	0.0191512	0.965665
H16_A0281	h16_A0281	diadenosine tetraphosphate (Ap4A) hydrolase	0.695451	0.054156
H16_A0282	paaH1	3-Hydroxyacyl-CoA dehydrogenase	0.235165	0.521045
H16_A0283	h16_A0283	hypothetical membrane associated protein	-0.135412	0.828057
H16_A0284	crp1	transcriptional regulator, CRP-family	0.00131769	0.99867
H16_A0285	h16_A0285	Long-chain acyl-CoA synthetase (AMP-forming)	0.209665	0.524253
H16_A0286	h16_A0286	ABC-type transporter, ATPase component: HAAT family	-0.152882	0.779022
H16_A0287	h16_A0287	ABC-type transporter, permease component: HAAT family	-0.140649	0.814727
H16_A0288	h16_A0288	ABC-type transporter, permease component: HAAT family	-0.0615989	0.924432
H16_A0289	h16_A0289	ABC-type transporter, periplasmic component: HAAT family	-1.01442	3.86698e-05
H16_A0290	h16_A0290	ABC-type transporter, ATPase component: HAAT family	0.0267174	0.965778
H16_A0291	h16_A0291	Coenzyme F390 synthetase	-0.148206	0.79069
H16_A0292	h16_A0292	hypothetical membrane spanning protein	-0.816319	0.16212
H16_A0293	nppD	Putative 2-nitropropane dioxygenase	-0.581163	0.0744776
H16_A0294	h16_A0294	signal transduction histidine kinase	0.0626364	0.951456
H16_A0295	h16_A0295	response regulator, OmpR-family	0.124001	0.881448
H16_A0296	h16_A0296	putative membrane associated dehydrogenase (flavoprotein)	-0.651372	0.362344
H16_A0297	gltR1	response regulator of C4-dicarboxylate transportsystem	-0.847727	0.0826966
H16_A0298	gltS1	signal transduction histidine kinase regulating C4-dicarboxylate transport system	0.458915	0.423369
H16_A0299	gltP1	Sodium:dicarboxylate symporter: DAACS family	1.24393	NA
H16_A0300	h16_A0300	Ferredoxin	0.750862	0.447983
H16_A0301	h16_A0301	predicted hydrolase of the alpha/beta superfamily	0.302359	0.559743
H16_A0302	dac	D-Alanyl-D-alanine carboxypeptidase (serine-type)	-0.32137	0.250887
H16_A0303	h16_A0303	conserved hypothetical protein	-0.171419	0.729175
H16_A0304	asmT	putative acetylserotonin O-methyltransferase	-0.922964	0.0089453
H16_A0305	uvrD1	Superfamily I DNA and RNA helicase	0.472783	0.0810717
H16_A0306	bcp	Peroxiredoxin	0.303744	0.520719
H16_A0307	h16_A0307	Thioredoxin-related protein, possibly truncated	-0.117486	0.847402
H16_A0308	h16_A0308	conserved hypothetical protein	0.645733	0.201536
H16_A0309	h16_A0309	putative threonine efflux protein	-0.103487	0.834086
H16_A0310	h16_A0310	transcriptional regulator, GntR-family	-0.57384	0.205334
H16_A0311	nagF	Protein-N(pi)-phosphohistidine-sugar phosphotransferase II ABC	0.574929	0.428651
H16_A0312	nagE	Protein-N(pi)-phosphohistidine-sugar phosphotransferase II ABC, N-acetylglucosamine-specific	-0.299629	0.72912
H16_A0313	nagC	outer membrane protein (porin)	0.413045	0.790682
H16_A0314	nagA	N-Acetylglucosamine-6-phosphate deacetylase	-0.0332453	0.972862
H16_A0315	nagB	Glucosamine-6-phosphate deaminase	0.325937	0.65111
H16_A0316	zwf1	Glucose-6-phosphate 1-dehydrogenase	-0.0165386	0.982585
H16_A0317	h16_A0317	Predicted ATPase with chaperone activity/Magnesium chelatase, subunit ChlI	-0.176232	0.903844
H16_A0318	h16_A0318	conserved hypothetical protein	-0.512439	0.107123
H16_A0319	h16_A0319	hypothetical membrane associated protein	-0.199479	0.90232
H16_A0320	glnK	nitrogen regulatory protein PII	1.05269	NA
H16_A0321	amtB	ammonium transporter	-0.0402251	0.972862
H16_A0322	gshA	Gamma-glutamate-cysteine ligase	0.238719	0.370451
H16_A0323	gshB	glutathione synthase	0.498406	0.0535193
H16_A0324	fruA	phosphotransferase system, fructose-specific component IIA	0.540314	0.103322
H16_A0325	ptsH	Phosphocarrier protein (HPr)	0.468038	0.301728
H16_A0326	ptsI	Phosphoenolpyruvate-protein kinase (PTS system EI component)	-0.174992	0.593903
H16_A0327	bfd	Bacterioferritin-associated ferredoxin	-0.823342	0.00880595
H16_A0328	bfr2	Bacterioferritin (cytochrome b1)	0.475407	0.0294891
H16_A0329	h16_A0329	Predicted ATPase	-0.121926	0.783733
H16_A0330	thiF	Dinucleotide-utilizing enzyme involved in molybdopterin thiamine biosynthesis family 2	-0.0962661	0.819484
H16_A0331	ctp	C-terminal processing peptidase-3, periplasmic	0.0141859	0.970276
H16_A0332	pgam1	phosphoglycerate mutase 1	0.249575	0.577353
H16_A0333	h16_A0333	Rhodanese-related sulfurtransferase	0.438355	0.334083
H16_A0334	h16_A0334	Glutaredoxin-related protein	-0.0403357	0.951456
H16_A0335	secB	preprotein translocase subunit SecB	-0.237115	0.800709
H16_A0336	gpsA	Glycerol-3-phosphate dehydrogenase [NAD(P)+]	-0.495193	0.0841787
H16_A0337	h16_A0337	probable extra-cytoplasmic solute receptor	-0.51875	0.222532
H16_A0338	h16_A0338	predicted rRNA methylase (SpoU class)	-0.491103	0.358841
H16_A0339	h16_A0339	predicted amidophosphoribosyltransferase	0.0994181	0.886844
H16_A0340	h16_A0340	predicted methyltransferase	0.277468	0.62439
H16_A0341	h16_A0341	hypothetical membrane spanning protein	0.716333	0.00024076
H16_A0342	ctaC	aa3-type cytochrome oxidase, subunit II	-0.0307202	0.945369
H16_A0343	ctaD	aa3-type cytochrome oxidase, subunit I	-0.455342	0.0380359
H16_A0344	h16_A0344	Hypothetical protein	0.501197	0.287995
H16_A0345	ctaG	cytochrome oxidase assembly protein	0.420821	0.112335
H16_A0346	h16_A0346	hypothetical membrane associated protein	0.0947442	0.805618
H16_A0347	ctaE	aa3-type cytochrome oxidase, subunit III	-0.738658	0.000169769
H16_A0348	h16_A0348	Hypothetical protein	0.139518	0.924432
H16_A0349	surf1	cytochrome oxidase assembly protein, SurF1 related	0.337601	0.300572
H16_A0350	sco1	cytochrome oxidase assembly protein, Sco1/SenC family	0.484459	0.196118
H16_A0351	ctaA	putative hemeA synthase	0.316892	0.406426
H16_A0352	ctaB	Protoheme IX farnesyltransferase (heme O synthase)	0.266486	0.492814
H16_A0353	sco2	cytochrome oxidase assembly protein, Sco1/SenC family	-1.03476	0.00553246
H16_A0354	rpoH	DNA-directed RNA polymerase sigma subunit (RpoH)	0.372892	0.10149
H16_A0355	h16_A0355	Pirin-like protein	-0.71347	0.00108324
H16_A0356	trpD2	anthranilate phosphoribosyltransferase	-0.350526	0.27009
H16_A0357	h16_A0357	ABC-type transporter, ATPase component: NitT family	0.38683	NA
H16_A0358	h16_A0358	ABC-type transporter, permease component: NitT family	2.04366	NA
H16_A0359	h16_A0359	ABC-type transporter, periplasmic component: NitT family	1.22539	NA
H16_A0360	h16_A0360	response regulator with putative antiterminator output	0.765438	0.44726
H16_A0361	h16_A0361	putative fumarylacetoacetat hydroxylase	0.286141	0.373758
H16_A0362	h16_A0362	maleylacetoacetate isomerase	0.345179	0.205334
H16_A0363	ftsY	signal recognition particle receptor FtsY	0.0508297	0.908001
H16_A0364	h16_A0364	Predicted Zn-dependent peptidase, M16B subfamily	-0.257469	0.277174
H16_A0365	h16_A0365	Predicted Zn-dependent peptidase	-0.693166	0.000808938
H16_A0366	h16_A0366	Methyltransferase	0.144209	0.751228
H16_A0367	h16_A0367	phosphopantetheine adenylyltransferase	-0.111362	0.760982
H16_A0368	h16_A0368	Ferredoxin	-0.226483	0.436492
H16_A0369	rfbB1	dTDP-D-glucose 4,6-dehydratase	1.28934	0.118426
H16_A0370	pth1	Peptidyl-tRNA hydrolase	0.42023	0.28105
H16_A0371	rplY	LSU ribosomal protein L25	-0.624278	0.0095464
H16_A0372	prsA	Ribose-phosphate pyrophosphokinase	-0.71554	0.0176594
H16_A0373	tRNA-Gln	NA	0.878079	0.0781102
EBG00001193322	tRNA	NA	3.66646	NA
H16_A0374	h16_A0374	4-Diphosphocytidyl-2-C-methyl-D-erythritol 2-phosphate kinase	0.0997472	0.831171
H16_A0375	lolB	outer membrane lipoprotein involved in outer membrane biogenesis	0.302528	0.628058
H16_A0376	h16_A0376	O-linked N-acetylglucosamine transferase OGT	0.334149	0.173804
H16_A0377	h16_A0377	Formamidopyrimidine-DNA glycosylase	-0.116288	0.83302
H16_A0378	h16_A0378	Predicted GTPase	-0.676294	0.0007145
H16_A0379	mutY	A/G-specific adenine glycosylase	-0.553851	0.0638288
H16_A0380	h16_A0380	Uncharacterized protein, similar to the N-terminal domain of Lon protease	0.130245	0.692769
H16_A0381	h16_A0381	Predicted P-loop-containing kinase	-0.189448	0.550672
H16_A0382	h16_A0382	hypothetical membrane associated protein	-2.31522	3.68852e-41
H16_A0383	hprK	serine kinase of the HPr protein	0.191021	0.515674
H16_A0384	h16_A0384	phosphotransferase system mannitol/fructose-specific IIA domain protein (Ntr-type)	-0.130368	0.701334
H16_A0385	h16_A0385	Hypothetical protein	-0.122944	0.923831
H16_A0386	h16_A0386	Sigma54 (RpoN) modulation protein	-0.491321	0.0349722
H16_A0387	rpoN	DNA-directed RNA polymerase sigma subunit (RpoN)	0.184236	0.501094
H16_A0388	h16_A0388	ABC-type transporter, ATPase component: HAAT family	-0.288468	0.339268
H16_A0389	h16_A0389	OstA-like protein	0.102918	0.829742
H16_A0390	h16_A0390	Uncharacterized protein conserved in bacteria	0.908855	0.0111333
H16_A0391	gutQ	predicted sugar phosphate isomerase involved in capsule formation	0.627719	0.00448246
H16_A0392	kefC1	Kef-type K+ transport system, membrane and NAD-binding component	0.292238	0.452031
H16_A0393	h16_A0393	Uncharacterized protein related to arylsulfate sulfotransferase involved in siderophore biosynthesis	-0.349465	0.373758
H16_A0394	thiJ	putative intracellular protease/amidase/DJ-1/PfpI family	-0.86729	0.0327944
H16_A0395	apt	Adenine/guanine phosphoribosyltransferase	0.208107	0.761856
H16_A0396	h16_A0396	putative threonine efflux protein	-0.326961	0.451871
H16_A0397	nptA1	Na+/phosphate symporter	-0.234194	0.443314
H16_A0398	h16_A0398	uncharacterized conserved protein	-0.00131115	0.99867
H16_A0399	h16_A0399	phosphoglycerate mutase family protein	-0.0781117	0.928573
H16_A0400	uvrA1	Excinuclease ABC, ATPase subunit (A)	0.194996	0.587785
H16_A0401	h16_A0401	MFS transporter, Sugar (and other) family	0.552956	0.121939
H16_A0402	h16_A0402	Single-strand binding protein	-0.377595	0.234202
H16_A0403	h16_A0403	outer membrane protein (porin)	-0.428087	NA
H16_A0404	h16_A0404	probable extra-cytoplasmic solute receptor	0.913521	NA
H16_A0405	h16_A0405	ABC-type transporter, periplasmic component	0.238337	NA
H16_A0406	h16_A0406	Hypothetical protein with GGDEF domain	-0.23651	0.772516
H16_A0407	h16_A0407	hypothetical membrane associated protein	-0.0221454	0.963457
H16_A0408	h16_A0408	hypothetical membrane associated protein	-0.404164	0.723392
H16_A0409	h16_A0409	hypothetical membrane associated protein	1.11508	NA
H16_A0410	h16_A0410	hypothetical membrane spanning protein	-0.172412	0.814777
H16_A0411	h16_A0411	conserved hypothetical protein	-0.645595	0.629751
H16_A0412	h16_A0412	Hypothetical protein	-0.324175	0.319277
H16_A0413	h16_A0413	transcriptional regulator, GlvR-family	-0.439342	0.265077
H16_A0414	pilE1	Type IV pilus assembly protein PilE	0.274378	0.61609
H16_A0415	fimT1	Type IV pilus transmembrane protein FimT	-0.396891	0.63677
H16_A0416	pilV3	Type IV pilus assembly protein PilV	-0.127722	0.901177
H16_A0417	pilW	Type IV pilus assembly protein PilW	0.00843182	0.991731
H16_A0418	h16_A0418	hypothetical membrane associated protein	-0.472434	0.423895
H16_A0419	pilY1	Type IV pilus assembly protein, tip-associated adhesin PilY1	-0.901707	0.000248006
H16_A0420	opcM	outer membrane exporter of multiple drugs	0.161455	0.815075
H16_A0421	h16_A0421	ABC-type transporter, permease component	-0.5733	0.465637
H16_A0422	h16_A0422	ABC-type transporter, ATPase component	-0.201093	0.774778
H16_A0423	h16_A0423	multidrug resistance efflux pump	-0.241918	0.777236
H16_A0424	h16_A0424	transcriptional regulator, TetR/AcrR-family	-0.243248	0.745012
H16_A0425	oprB	Carbohydrate-selective porin	-0.278609	0.677622
H16_A0426	h16_A0426	enzyme related to GTP cyclohydrolase I	-0.106487	0.81692
H16_A0427	h16_A0427	threonine dehydratase	0.189486	0.664801
H16_A0428	otsB	Trehalose-6-phosphatase	1.17128	0.00173373
H16_A0429	h16_A0429	Glucoamylase	0.386664	0.214656
H16_A0430	h16_A0430	Trehalose-6-phosphate synthase	0.0190799	0.974203
H16_A0431	h16_A0431	Pterin-4a-carbinolamine dehydratase	0.00747305	0.994454
H16_A0432	h16_A0432	Uncharacterized MobA-related protein	-0.145602	0.741392
H16_A0433	coxF	xanthine and CO dehydrogenase, maturation factor	-0.399158	0.170061
H16_A0434	coxG1	carbon monoxide dehydrogenase homolog, subunit G	-0.449725	0.233544
H16_A0435	coxE1	protein containing von Willebrand factor type A(vWA) domain	-0.563849	0.246248
H16_A0436	coxR	putative chaperone-like ATPase, involved in protein complex assembly	-0.462653	0.179944
H16_A0437	coxM1	carbon monoxide dehydrogenase homolog, medium chain	-1.02859	0.000128265
H16_A0438	coxL1	Aerobic-type carbon monoxide dehydrogenase homolog, large subunit	-1.00736	2.82947e-05
H16_A0439	coxS1	Aerobic-type carbon monoxide dehydrogenase homolog, 2Fe-2S iron-sulfur subunit	-0.873876	0.0020759
H16_A0440	h16_A0440	hypothetical membrane spanning protein	0.157479	0.76243
H16_A0441	glpCD	Dehydrogenase (FAD/FMN-containing) and Fe-S oxidoreductase (two domain protein)	0.573118	0.0054565
H16_A0442	h16_A0442	diadenosine tetraphosphate (Ap4A) hydrolase or other HIT family hydrolase	0.570104	0.0617384
H16_A0443	h16_A0443	ABC-type transporter, ATPase and permease components	-0.161149	0.686709
H16_A0444	h16_A0444	Uncharacterized protein conserved in bacteria	0.206723	0.678904
H16_A0445	ubiE1	methylase involved in ubiquinone/menaquinone biosynthesis	-0.206985	0.589528
H16_A0446	h16_A0446	hypothetical membrane spanning protein	-0.231999	0.37719
H16_A0447	h16_A0447	protein of unknown function	0.15869	0.729218
H16_A0448	aarF	predicted unusual protein kinase	-0.0898387	0.834329
H16_A0449	h16_A0449	Thiopurine S-methyltransferase (TPMT)	-0.343068	0.369174
H16_A0450	h16_A0450	APC transporter, SSS family	-0.256387	0.646123
H16_A0451	h16_A0451	conserved hypothetical protein	0.311158	0.593903
H16_A0452	h16_A0452	hypothetical membrane spanning protein	0.127665	0.787595
H16_A0453	aspS	Aspartyl-tRNA synthetase	-0.414895	0.0826595
H16_A0454	h16_A0454	hypothetical membrane associated protein	1.31248	4.89821e-05
H16_A0455	h16_A0455	dATP pyrophosphohydrolase	0.708818	0.0406106
H16_A0456	h16_A0456	Metal-dependent hydrolase	0.280946	0.432216
H16_A0457	mobB2	Molybdopterin-guanine dinucleotide biosynthesis protein	-0.147355	0.743705
H16_A0458	h16_A0458	Phosphatidylserine/phosphatidylglycerophosphate cardiolipin synthase or related enzyme	-0.0852604	0.89854
H16_A0459	h16_A0459	transcriptional regulator, TetR/AcrR-family	-0.111358	0.833389
H16_A0460	acaD	Acyl-CoA dehydrogenase	-0.266291	0.422296
H16_A0461	h16_A0461	two domain protein: 3-hydroxyacyl-CoA dehydrogenase	-0.118442	0.783091
H16_A0462	h16_A0462	Acetyl-CoA C-acyltransferase	-0.494788	0.188552
H16_A0463	h16_A0463	hypothetical membrane associated protein	0.164302	0.859659
H16_A0464	h16_A0464	Enoyl-CoA hydratase/carnithine racemase	-0.988671	0.00789563
H16_A0465	h16_A0465	Acyl-CoA hydrolase	0.131542	0.838022
H16_A0466	h16_A0466	ABC-type transporter, ATPase and permease components: HMT family	1.14098	2.25866e-05
H16_A0467	h16_A0467	ABC-type transporter, periplasmic component: TauT family	2.46281	0.00150873
H16_A0468	h16_A0468	ABC-type transporter, ATPase component: TauT family	2.11702	NA
H16_A0469	h16_A0469	ABC-type transporter, permease component: TauT family	0.880201	NA
H16_A0470	h16_A0470	transcriptional regulator, LysR-family	-0.194291	0.694939
H16_A0471	gdhA1	glutamate dehydrogenase	1.65489	4.08891e-13
H16_A0472	h16_A0472	ABC-type transporter, periplasmic component: PAAT family	-0.781533	2.90403e-06
H16_A0473	h16_A0473	ABC-type transporter, permease component: PAAT family	-0.944097	1.73993e-05
H16_A0474	h16_A0474	ABC-type transporter, permease component: PAAT family	-1.31187	7.81958e-10
H16_A0475	h16_A0475	ABC-type transporter, ATPase component: PAAT family	-0.944962	8.76921e-08
H16_A0476	h16_A0476	predicted glutamine amidotransferase class II	-0.25967	0.500631
H16_A0477	leuB1	3-Isopropylmalate dehydrogenase	-0.000746213	0.99867
H16_A0478	ldhA	dehydrogenase related to lactate dehydrogenases	-0.356666	0.256993
H16_A0479	pyrC	Dihydroorotase	-0.0989078	0.823328
H16_A0480	h16_A0480	hypothetical membrane associated protein	0.383946	0.545934
EBG00001193288	RNaseP_bact_a	NA	0.375123	0.473944
H16_A0481	h16_A0481	predicted redox protein, regulator of disulfide-bond formation	-0.048639	0.931767
EBG00001193277	Betaproteobacteria_toxic_sRNA	NA	0.0608778	NA
H16_A0482	rplM	LSU ribosomal protein L13	-0.316261	0.292815
H16_A0483	rpsI	SSU ribosomal protein S9	-0.688816	0.00300146
H16_A0484	h16_A0484	integral membrane protein involved in cell shape determination	-0.455055	0.29688
H16_A0485	h16_A0485	iron sulfur cluster assembly protein	0.213269	0.360659
H16_A0486	h16_A0486	putative phytanoyl-CoA dioxygenase	0.100516	0.908001
H16_A0487	h16_A0487	transcriptional regulator, LysR-family	0.0118797	0.989491
H16_A0488	h16_A0488	conserved hypothetical protein	0.322602	0.37141
H16_A0489	nlpD	membrane associated metalloendopeptidase	0.869843	0.00154643
H16_A0490	tyrS	Tyrosyl-tRNA synthetase	0.240299	0.384903
H16_A0491	dtd	D-Tyrosyl-tRNA(Tyr) deacylase	0.321476	0.426803
H16_A0492	h16_A0492	Phospholipid-binding protein	-0.402069	0.106756
H16_A0493	pgam2	phosphoglycerate mutase 2 protein	-0.492243	0.0735307
H16_A0494	h16_A0494	conserved hypothetical protein	-0.268764	0.638989
H16_A0495	h16_A0495	conserved hypothetical protein	-1.42611	8.6755e-14
H16_A0496	h16_A0496	conserved hypothetical protein	-0.901647	0.0152688
H16_A0497	ruvB	holliday junction resolvasome, helicase subunit RuvB	0.136688	0.721094
H16_A0498	ruvA	holliday junction resolvasome, DNA-binding subunit RuvA	-0.804281	0.0740203
H16_A0499	gdpD	glycerophosphoryl diester phosphodiesterase	-0.474425	0.305814
H16_A0500	ruvC	crossover junction endodeoxyribonuclease RuvC	-0.468791	0.296427
H16_A0501	purH	phosphoribosylaminoimidazole carboxamide formyltransferase and imp cyclohydrolase	-0.503544	0.0354807
H16_A0502	h16_A0502	DNA-binding protein Fis (Factor for inversion stimulation)	0.0705033	0.955236
H16_A0503	dus1	transfer RNA-dihydrouridine synthase	0.342852	0.385698
H16_A0504	ubiH	2-Polyprenyl-6-methoxyphenol hydroxylase or related FAD-dependent oxidoreductase	0.0220464	0.962273
H16_A0505	h16_A0505	Hypothetical protein	-0.1688	0.701334
H16_A0506	pepQ	Peptidase D ( Xaa-Pro aminopeptidase)	0.00289671	0.994526
H16_A0507	h16_A0507	Nucleoside-diphosphate-sugar pyrophosphorylase	-0.0870985	0.848132
H16_A0508	h16_A0508	predicted membrane protein	0.404539	0.656964
H16_A0509	h16_A0509	predicted branched-chain amino acid permease (azaleucine resistance)	0.250691	0.6498
H16_A0510	h16_A0510	predicted phosphotransferase to Ser/Thr protein kinases	-0.221482	0.53115
H16_A0511	ostA	organic solvent tolerance protein	0.217978	0.422333
H16_A0512	h16_A0512	Peptidyl-prolyl cis-trans isomerase (rotamase c)protein	-0.313561	0.247919
H16_A0513	pdxA1	4-Hydroxythreonine-4-phosphate dehydrogenase	-0.0177457	0.970773
H16_A0514	ksgA	dimethyladenosine transferase (rRNA methylation)	-0.134975	0.762444
H16_A0515	trpS	Tryptophanyl-tRNA synthetase	-0.268436	0.386096
H16_A0516	h16_A0516	predicted permease, DMT superfamily	0.617435	0.0278297
H16_A0517	gloA1	lactoylglutathione lyase (methylglyoxalase)	0.730903	0.0413982
H16_A0518	h16_A0518	conserved hypothetical protein	-0.495999	0.288105
H16_A0519	plsC1	1-Acylglycerol-3-phosphate O-acyltransferase	-0.247669	0.678377
H16_A0520	h16_A0520	histidinol phosphatase or related phosphatase	-0.236367	0.618391
H16_A0521	glyS	Glycyl-tRNA synthetase beta subunit	-0.240922	0.419104
H16_A0522	h16_A0522	conserved hypothetical protein	0.307251	0.560731
H16_A0523	glyQ	Glycyl-tRNA synthetase alpha subunit	0.484267	0.118123
H16_A0524	lnt	Apolipoprotein N-acyltransferase	-0.18631	0.692769
H16_A0525	corC	Putative Mg2+ and Co2+ transporter	0.362919	0.243304
H16_A0526	h16_A0526	diacylglycerol kinase	0.0049625	0.993697
H16_A0527	phoH	phosphate starvation-inducible protein PhoH,predicted ATPase	0.0131993	0.981436
H16_A0528	miaB	2-Methylthioadenine synthetase	0.102399	0.802741
H16_A0529	h16_A0529	Hypothetical protein	0.67301	0.0960534
H16_A0530	eriC	chloride channel protein	0.297277	0.479599
H16_A0531	rhlE1	ATP-dependent RNA helicase	0.525221	0.117424
H16_A0532	h16_A0532	conserved hypothetical protein	-0.161884	0.795995
H16_A0533	h16_A0533	universal stress protein, UspA family	-0.88889	0.00242688
H16_A0534	caiB	Predicted L-carnitine dehydratase/alpha-methylacyl-CoA racemase	-0.495075	0.177596
H16_A0535	h16_A0535	putative carboxymuconolactone decarboxylase	-0.170557	0.827558
H16_A0536	h16_A0536	response regulator, NarL-family	0.512283	0.584147
H16_A0537	h16_A0537	Uncharacterized protein conserved in bacteria	0.362096	0.192115
H16_A0538	h16_A0538	Uncharacterized protein conserved in bacteria	0.0833335	0.833914
H16_A0539	tRNA-Met	NA	-1.80146	NA
EBG00001193294	tRNA	NA	-0.512426	NA
H16_A0540	h16_A0540	Putative MFS transporter, MHS family	-1.78397	4.17009e-18
H16_A0541	h16_A0541	predicted membrane protein	-0.432302	0.57294
H16_A0542	h16_A0542	signal transduction histidine kinase	0.131318	0.775165
H16_A0543	h16_A0543	response regulator, OmpR-family	-0.473719	0.0681051
H16_A0544	cA	Recobination protein RecA	-0.188044	0.500631
H16_A0545	h16_A0545	Uncharacterized protein conserved in bacteria,putative regulatory protein	-0.535969	0.401028
H16_A0546	h16_A0546	conserved hypothetical protein	0.788128	0.0182413
H16_A0547	sucC	Succinyl-CoA synthetase beta chain	-0.77457	0.000817473
H16_A0548	sucD	Succinyl-CoA synthetase alpha chain	-1.14212	1.84694e-09
H16_A0549	h16_A0549	integral membrane protein	-2.49298	1.79264e-25
H16_A0550	pilA	Type IV pilus structural subunit PilA	-2.67453	4.31071e-37
H16_A0551	h16_A0551	O-antigen ligase and related enzymes	-1.39446	7.79269e-06
H16_A0552	h16_A0552	Hypothetical protein	-0.081095	0.952893
H16_A0553	h16_A0553	Hypothetical protein	0.0906258	0.872996
H16_A0554	moaC	molybdenum cofactor biosynthesis protein C	-0.2829	0.446699
H16_A0555	h16_A0555	zinc metalloprotease	-0.125355	0.727495
H16_A0556	h16_A0556	conserved hypothetical protein	-0.303644	0.612927
H16_A0557	h16_A0557	predicted hydrolase of the alpha/beta-hydrolase fold	-0.0488676	0.922166
H16_A0558	h16_A0558	conserved hypothetical protein	-0.679251	0.0239211
H16_A0559	rfaF3	ADP-heptose:LPS heptosyltransferase III	-0.19642	0.674375
H16_A0560	h16_A0560	conserved hypothetical protein	0.24467	0.545089
H16_A0561	h16_A0561	Branched-chain amino acid aminotransferase	0.435946	0.180619
H16_A0562	h16_A0562	Superfamily II DNA/RNA helicase, SNF2 family	-0.00356677	0.99426
H16_A0563	h16_A0563	probable extra-cytoplasmic solute receptor	-0.661541	0.00355735
H16_A0564	h16_A0564	transcriptional regulator, LuxR-family	-0.449775	0.131677
H16_A0565	h16_A0565	transcriptional regulator, LuxR-family	-0.354827	0.255622
H16_A0566	pgk	phosphoglycerate kinase	0.690224	0.0383246
H16_A0567	pyk1	pyruvate kinase	0.369811	0.158985
H16_A0568	fba	Fructose-bisphosphate aldolase	-0.0192361	0.958366
H16_A0569	purC	Phosphoribosylaminoimidazole-succinocarboxamide synthase (SAICAR synthetase)	-0.0503352	0.908001
H16_A0570	purE	phosphoribosylaminoimidazole carboxylase catalytic subunit	0.282809	0.429038
H16_A0571	purK	phosphoribosylaminoimidazole carboxylase ATPase subunit	-0.289093	0.372229
H16_A0572	sua	putative translation factor (SUA5)	0.0105377	0.983855
H16_A0573	h16_A0573	predicted membrane protein	-0.260611	0.871742
H16_A0574	h16_A0574	Branched-chain amino acid transport protein	-0.228879	0.851271
H16_A0575	dacB	D-Alanyl-D-alanine carboxypeptidase, S13 family	-0.185624	0.717672
H16_A0576	h16_A0576	transcriptional regulator, MarR-family	-1.01318	0.00650409
H16_A0577	h16_A0577	ABC-type transporter, periplasmic component: HAAT family	-0.36201	0.495057
H16_A0578	h16_A0578	2-Polyprenyl-6-methoxyphenol hydroxylase or related FAD-dependent oxidoreductase	0.681268	0.271474
H16_A0579	h16_A0579	hypothetical membrane spanning protein	0.509532	0.416985
H16_A0580	h16_A0580	transcriptional regulator, LysR-family	0.192696	0.724667
H16_A0581	acrC1	Cation/multidrug efflux system outer membrane porin	-0.349675	0.41439
H16_A0582	acrB1a	Cation/multidrug efflux pump	0.481074	0.252042
H16_A0583	acrB1b	Cation/multidrug efflux pump	-0.133491	0.830646
H16_A0584	acrA1	Cation/multidrug efflux system, mebrane-fusion component	0.193448	0.708866
H16_A0586	h16_A0586	response regulator, OmpR-family	0.327765	0.550359
H16_A0587	h16_A0587	signal transduction histidine kinase	0.531262	0.309615
H16_A0588	h16_A0588	predicted membrane protein	-0.5865	0.102105
H16_A0589	ebsC	uncharacterized conserved protein	-0.0531604	0.950715
H16_A0590	xerD1	Site-specific recombinase XerD	-0.243918	0.607556
H16_A0591	h16_A0591	Methylated-DNA [protein]-cysteine S-methyltransferase	0.121755	0.849083
H16_A0592	h16_A0592	probable extra-cytoplasmic solute receptor	-1.37202	7.09418e-12
H16_A0593	h16_A0593	conserved hypothetical protein	-0.476188	0.0752078
H16_A0594	h16_A0594	predicted permease	0.433852	0.368859
H16_A0595	h16_A0595	Uncharacterized Fe-S protein	-0.278383	0.54575
H16_A0596	h16_A0596	Predicted ATPase or kinase	0.326865	0.489417
H16_A0597	amiC	N-Acetylmuramoyl-L-alanine amidase	0.132158	0.667394
H16_A0598	h16_A0598	putative sodium-dependent transporter	0.342499	0.459018
H16_A0599	h16_A0599	transcriptional regulator, LysR-family	0.445788	0.167258
H16_A0600	h16_A0600	SAM-dependent methyltransferase	-0.582573	0.365079
H16_A0601	h16_A0601	hypothetical membrane associated protein	-0.337307	0.557007
H16_A0602	h16_A0602	Short-chain alcohol dehydrogenase/3-hydroxyacyl-CoA dehydrogenase	-0.547737	0.0425221
H16_A0603	adk	adenylate kinase	0.184488	0.664832
H16_A0604	kdsB	3-Deoxy-manno-octulosonate cytidylyltransferase	-0.154329	0.680285
H16_A0605	h16_A0605	conserved hypothetical protein	-0.518148	0.687224
H16_A0606	lpxK	Tetraacyldisaccharide-1-P 4'-kinase	-0.0728324	0.875438
H16_A0607	tolR	biopolymer transport protein	0.245335	0.653434
H16_A0608	tolQ	biopolymer transport channel protein	0.776654	0.0295157
H16_A0609	xseA	Exodeoxyribonuclease VII, large subunit	-0.146033	0.743193
H16_A0610	sodA	superoxide dismutase	0.361792	0.0745269
H16_A0611	acrB2	Cation/multidrug efflux pump	0.296617	0.725503
H16_A0612	acrA2	Cation/multidrug efflux system, mebrane-fusion component	0.856813	0.205872
H16_A0613	h16_A0613	transcriptional regulator, TetR/AcrR-family	0.852448	0.0135023
H16_A0614	tolC	outer membrane protein	0.465239	0.718017
H16_A0615	hpaI1	2,4-dihydroxyhept-2-ene-1,7-dioic acid aldolase	-0.293272	0.548099
H16_A0616	h16_A0616	Putative NADPH-quinone reductase	1.70291	0.109352
H16_A0617	h16_A0617	carboxylesterase type B	0.645404	0.618391
H16_A0618	h16_A0618	NADPH:quinone reductase or related Zn-dependent oxidoreductase	0.366905	0.761792
H16_A0619	h16_A0619	YcaC related amidohydrolase	0.273851	0.43757
H16_A0620	h16_A0620	Hypothetical protein	1.58008	2.58368e-05
H16_A0621	h16_A0621	outer membrane protein (porin)	0.949456	NA
H16_A0622	h16_A0622	probable extra-cytoplasmic solute receptor	0.933366	NA
H16_A0623	h16_A0623	predicted metal-dependent hydrolase with the TIM-barrel fold	0.723357	NA
H16_A0624	hpaF	5-Carboxymethyl-2-hydroxymuconate isomerase	0.115457	NA
H16_A0625	h16_A0625	outer membrane protein (porin)	0.458645	NA
H16_A0626	h16_A0626	VgrG protein, uncharacterized protein conserved in bacteria	-0.129984	0.892163
H16_A0627	h16_A0627	conserved hypothetical protein	0.125302	0.897503
H16_A0628	h16_A0628	conserved hypothetical protein	-0.0790253	0.939021
H16_A0629	h16_A0629	hypothetical membrane associated protein	-0.57459	0.685204
H16_A0630	h16_A0630	transcriptional regulator, LysR-family	0.718134	0.589439
H16_A0631	h16_A0631	transcriptional regulator, LacI-family	-0.74903	0.198247
H16_A0632	h16_A0632	NADPH:quinone reductase or related Zn-dependent oxidoreductase	0.295641	0.837095
H16_A0633	pcaH2	Protocatechuate 3,4-dioxygenase beta subunit	-0.261796	0.773566
H16_A0634	h16_A0634	Hypothetical protein	-0.00242208	0.99867
H16_A0635	h16_A0635	Uracil-DNA glycosylase	2.15373	NA
H16_A0636	pinR	Site-specific recombinase, DNA invertase Pin homolog	1.5337	0.201864
H16_A0637	h16_A0637	conserved hypothetical protein	1.16007	0.0912401
H16_A0638	h16_A0638	Ferredoxin	1.34965	0.0387799
H16_A0639	fdsR	transcriptional regulator of formate dehydrogenase operon	0.479323	0.232282
H16_A0640	fdsG	NAD-dependent formate dehydrogenase gamma subunit	1.09691	0.00364671
H16_A0641	fdsB	NAD-dependent formate dehydrogenase beta subunit	1.40251	1.11981e-06
H16_A0642	fdsA	NAD-dependent formate dehydrogenase alpha subunit	1.50526	4.43569e-14
H16_A0643	fdsC	Uncharacterized protein required for formate dehydrogenase activity	1.12365	0.000846845
H16_A0644	fdsD	NAD-dependent formate dehydrogenase delta subunit	1.46811	0.00780342
H16_A0645	h16_A0645	Uncharacterized protein conserved in bacteria,ImpA-related	0.643316	0.473763
H16_A0646	h16_A0646	protein of unknown function	0.548817	NA
H16_A0647	h16_A0647	Uncharacterized protein conserved in bacteria	0.508817	0.595555
H16_A0648	h16_A0648	Uncharacterized protein conserved in bacteria	1.68208	NA
H16_A0649	impE	ImpE family protein	1.53348	NA
H16_A0650	h16_A0650	Hypothetical protein	0.461456	NA
H16_A0651	clpC1	ATP-dependent protease Clp, ATPase subunit	1.20595	0.10055
H16_A0652	h16_A0652	conserved hypothetical protein	-0.492442	NA
H16_A0653	h16_A0653	conserved hypothetical protein	-0.714218	0.510413
H16_A0654	h16_A0654	Hemolysin-coregulated protein	-0.996822	0.240116
H16_A0655	h16_A0655	hypothetical membrane associated protein	0.385281	0.775393
H16_A0656	h16_A0656	conserved hypothetical protein	0.96189	0.143195
H16_A0657	h16_A0657	conserved hypothetical protein	0.266972	0.749446
H16_A0658	h16_A0658	Hypothetical protein	0.906128	0.26616
H16_A0659	h16_A0659	Hypothetical protein	0.419061	0.665145
H16_A0660	h16_A0660	Uncharacterized protein conserved in bacteria	0.27189	0.843468
H16_A0661	h16_A0661	Bacterial protein of unknown function	0.455283	0.572483
H16_A0662	h16_A0662	outer membrane protein	0.54241	0.495366
H16_A0663	h16_A0663	protein of unknown function, ImcF-related	0.620759	0.0715457
H16_A0664	h16_A0664	conserved hypothetical protein	-0.240452	0.833914
H16_A0665	h16_A0665	putative bifunctional transglycosylase and transpeptidase	0.541786	0.499011
H16_A0666	ldh	L-Lactate dehydrogenase	0.246458	0.796333
H16_A0667	h16_A0667	Sodium:sulfate symporter transmembrane region	-0.382734	0.599857
H16_A0668	h16_A0668	Hypothetical protein	-0.173153	NA
H16_A0669	h16_A0669	protein tyrosine/serine phosphatase	0.355908	0.283516
H16_A0670	ackA2	acetate kinase	0.525869	0.6943
H16_A0671	h16_A0671	conserved hypothetical protein	-0.19011	0.777236
H16_A0672	h16_A0672	transcriptional repressor-molybdenum-binding protein	0.142502	0.833914
H16_A0673	lysE	lysine efflux permease	-0.114495	0.919162
H16_A0674	h16_A0674	adenylate cyclase, class 2	-0.39636	0.548669
H16_A0675	modC	ABC-type transporter, ATPase component: MolT family	0.597116	0.488989
H16_A0676	modB	ABC-type transporter, permease component: MolT family	-0.307489	0.76735
H16_A0677	modA	ABC-type transporter, periplasmic component: MolT family	0.454688	0.391058
H16_A0678	h16_A0678	conserved hypothetical protein	-0.178686	0.844432
H16_A0679	h16_A0679	lactate dehydrogenase or related dehydrogenase	-0.408406	0.393579
H16_A0680	h16_A0680	Nucleoside 2-deoxyribosyltransferase	-0.478621	0.269814
H16_A0681	h16_A0681	conserved hypothetical protein	-0.111237	0.830512
H16_A0682	pqiB	Paraquat-inducible protein B	-0.461697	0.128719
H16_A0683	pqiA1	uncharacterized paraquat-inducible protein A	0.222635	0.701079
H16_A0684	pqiA2	uncharacterized paraquat-inducible protein A	0.342157	0.576971
H16_A0685	h16_A0685	hypothetical membrane spanning protein/Predictedpermease	-0.440338	0.129066
H16_A0686	h16_A0686	CBS-domain-containing membrane protein	-0.896574	0.0361269
H16_A0687	h16_A0687	transcriptional regulator, AsnC-family	-0.296507	0.684822
H16_A0688	h16_A0688	Amidinotransferase	-1.11995	0.00782789
H16_A0689	h16_A0689	predicted ornithine cyclodeaminase	-1.31218	0.0113025
H16_A0690	h16_A0690	Hypothetical protein	-0.00152196	0.997571
H16_A0691	gltR2	response regulator of C4-dicarboxylate transportsystem	-0.1622	0.728352
H16_A0692	gltS2	signal transduction histidine kinase regulating C4-dicarboxylate transport system	0.205198	0.686379
H16_A0693	gltP2	Sodium:dicarboxylate symporter: DAACS family	0.129962	0.917696
H16_A0694	h16_A0694	MFS transporter, MHS family	0.0722833	0.927804
H16_A0695	hutU2	urocanate hydratase	0.00125799	0.99867
H16_A0696	h16_A0696	predicted signal transduction protein containinga membrane domain, an EAL and a GGDEF domain	0.263198	0.756717
H16_A0697	h16_A0697	conserved hypothetical protein	-0.442421	0.646129
H16_A0698	h16_A0698	diheme cytochrome c-type	-0.215404	0.856389
H16_A0699	h16_A0699	acyltransferase family protein	1.46241	0.0141184
H16_A0700	coxS2	Aerobic-type carbon monoxide dehydrogenase homolog, 2Fe-2S iron-sulfur subunit	-0.284429	0.335376
H16_A0701	coxL2	Aerobic-type carbon monoxide dehydrogenase homolog, large subunit	-0.575247	0.00635908
H16_A0702	h16_A0702	conserved hypothetical protein	-0.183633	0.572289
H16_A0703	h16_A0703	putative transglycosylase	0.708076	0.322538
H16_A0704	h16_A0704	hypothetical membrane associated protein	1.69699	0.00147845
H16_A0705	groES	Co-chaperonin GroES (HSP10)	0.135877	0.717672
H16_A0706	groEL	Chaperonin GroEL (HSP60 family)	-0.188447	0.495057
H16_A0707	hifD	Fimbrial protein	-0.0406939	0.974229
H16_A0708	h16_A0708	conserved hypothetical protein	-0.526488	0.0613104
H16_A0709	tadC1	flp pilus assembly protein TadC	0.393052	0.513163
H16_A0710	tadB1	flp pilus assembly protein TadB	-0.171372	0.903323
H16_A0711	cpaF1	flp pilus assembly ATPase CpaF	0.102966	0.921336
H16_A0712	cpaE1	flp pilus assembly ATPase	0.694863	0.559541
H16_A0713	tadG1a	flp pilus assembly protein TadG	0.655009	NA
H16_A0714	tadG1b	flp pilus assembly protein TadG	1.2364	NA
H16_A0715	tadG1c	flp pilus assembly protein TadG	0.766231	0.450319
H16_A0716	h16_A0716	conserved hypothetical protein	0.647703	NA
H16_A0717	cpaC1	flp pilus assembly protein secretin	1.16619	0.17274
H16_A0718	cpaB1	flp pilus assembly protein	1.9026	NA
H16_A0719	h16_A0719	Predicted ATPase with chaperone activity	1.2973	0.272238
H16_A0720	cpaA1	flp pilus assembly leader peptidase CpaA	1.56349	NA
H16_A0722	h16_A0722	flp pilus assembly protein, pilin Flp	-1.93802	NA
H16_A0723	h16_A0723	hypothetical membrane protein	1.33942	NA
H16_A0724	h16_A0724	hypothetical membrane protein	0.60131	0.559743
H16_A0725	h16_A0725	glucosyl transferase	0.583362	0.481633
H16_A0726	gtrA	predicted membrane protein	-0.190879	NA
H16_A0727	h16_A0727	Methyltransferase	-0.762898	0.484895
H16_A0728	h16_A0728	response regulator containing CheY-like receiver, AAA-type ATPase, and DNA-binding domains	-0.661347	0.26616
H16_A0729	h16_A0729	transcriptional regulator, LysR-family	-0.408355	0.41795
H16_A0730	h16_A0730	Putative MFS transporter	0.670044	0.0903935
H16_A0731	h16_A0731	conserved hypothetical protein	-0.205393	0.630738
H16_A0732	h16_A0732	Beta-propeller domains of methanol dehydrogenase-type (homolog)	-0.541562	0.058496
H16_A0733	h16_A0733	LemA like protein	-0.224918	0.481633
H16_A0734	hemL	Glutamate-1-semialdehyde 2,1-aminomutase	0.101253	0.799359
H16_A0735	h16_A0735	Rubredoxin	0.341438	0.472601
H16_A0736	pilG	Type IV pilus response regulator PilG	-0.126837	0.721186
H16_A0737	pilH	Type IV pilus response regulator PilH	-0.661469	0.0583312
H16_A0738	pilI	Type IV pilus signal transduction protein PilI	-0.527927	0.156336
H16_A0739	pilJ	Type IV pilus transmembrane protein PilJ	-0.816623	9.93758e-05
H16_A0740	pilL2	Type IV pilus protein histidine kinase/response regulator hybrid PilL	-1.11955	1.09078e-07
H16_A0741	h16_A0741	conserved hypothetical protein	-0.342663	0.735199
H16_A0742	h16_A0742	MFS transporter, ACS family	-1.6621	1.65663e-17
H16_A0743	h16_A0743	short chain dehydrogenase	-0.507216	0.0547361
H16_A0744	h16_A0744	conserved hypothetical protein	0.457399	0.539247
H16_A0745	h16_A0745	NAD-dependent aldehyde dehydrogenase	0.0532972	0.895303
H16_A0746	ppa	inorganic pyrophosphatase	-0.20802	0.519238
H16_A0747	cybB	cytochrome b561	-0.616964	0.231825
H16_A0748	h16_A0748	conserved hypothetical protein	0.392904	0.313324
H16_A0749	nadE	NAD synthase	0.233499	0.446699
H16_A0750	h16_A0750	nitrogen regulatory protein PII	0.0383909	0.922166
H16_A0751	h16_A0751	predicted membrane protein	0.296273	0.612309
H16_A0752	h16_A0752	Uncharacterized protein conserved in bacteria	0.0480386	0.927772
H16_A0753	h16_A0753	thioredoxin reductase	0.393023	0.131159
H16_A0754	ftsK	DNA segregation ATPase ftsk/spoIIIE proteins	0.318609	0.191465
H16_A0755	h16_A0755	outer membrane lipoprotein-sorting protein	0.0491667	0.940325
H16_A0756	h16_A0756	Hypothetical protein	-0.143348	0.777516
H16_A0757	adh	alcohol dehydrogenase	-0.078888	0.919081
H16_A0758	h16_A0758	conserved hypothetical protein	-0.296964	0.415943
H16_A0759	h16_A0759	ABC-type transporter, periplasmic component: FeTfamily	-1.98282	1.35771e-19
H16_A0760	h16_A0760	Hypothetical protein	-0.509851	0.67259
H16_A0761	h16_A0761	ABC-type transporter, permease component: FeT family	0.381822	0.375502
H16_A0762	h16_A0762	ABC-type transporter, ATPase component	-1.03561	0.00149555
H16_A0763	h16_A0763	ATPase related to the helicase subunit of the Holliday junction resolvase	0.219627	0.560428
H16_A0764	serS1	Seryl-tRNA synthetase	0.310536	0.306608
H16_A0765	tRNA-Ser	NA	-0.0745684	0.937268
EBG00001193320	tRNA	NA	1.61839	NA
H16_A0766	h16_A0766	conserved hypothetical protein	-0.000934054	0.99867
H16_A0767	pgpB	putative membrane-associated phospholipid phosphatase, PAP2 superfamily	-0.182728	0.76735
H16_A0768	corB	Putative Mg2+ and Co2+ transporter	-0.644475	0.0819943
H16_A0769	h16_A0769	transcriptional regulator, LysR-family	-0.73445	0.127574
H16_A0770	dadA2	D-amino-acid dehydrogenase	0.0903226	0.909842
H16_A0771	h16_A0771	ABC-type transporter, periplasmic component: PAAT family	-1.08885	0.00122697
H16_A0772	h16_A0772	ABC-type transporter, periplasmic component: PAAT family	-0.84708	0.00201256
H16_A0773	h16_A0773	ABC-type transporter, permease component: PAAT family	-0.686899	0.205872
H16_A0774	cphA	cyanophycin synthetase	-1.65781	4.16841e-15
H16_A0775	cphAprime	cyanophycin synthetase	-1.16174	1.55038e-09
H16_A0776	h16_A0776	ABC-type transporter, ATPase and permease components: Prot2E family	-0.248426	0.407499
H16_A0777	h16_A0777	conserved hypothetical protein	-0.296455	0.425739
H16_A0778	h16_A0778	conserved hypothetical protein	0.31641	0.459018
H16_A0779	h16_A0779	hypothetical fimbrial protein	0.409362	0.414699
H16_A0780	h16_A0780	signal transduction histidine kinase containing PAS/PAC sensor domain	0.566719	0.0781102
H16_A0781	h16_A0781	response regulator, NarL-family	-0.377983	0.572401
H16_A0782	ssnA	cytosine deaminase or related metal-dependent hydrolase	0.453069	0.616403
H16_A0783	h16_A0783	Hypothetical protein	-0.136678	NA
H16_A0784	ggt2a	Gamma-glutamyltransferase 2	-0.622851	0.429307
H16_A0785	h16_A0785	Hypothetical protein	0.72564	0.23774
EBG00001193337	tmRNA	NA	0.166093	0.841832
H16_A0786	h16_A0786	predicted phosphatase	0.360984	0.313324
H16_A0787	ubiG	2-Polyprenyl-3-methyl-5-hydroxy-6-metoxy-1,4-ben zoquinol methylase	0.203243	0.583769
H16_A0788	h16_A0788	outer membrane protein or related peptidoglycan-associated (lipo)protein	-0.184084	0.501212
H16_A0789	gyrA	DNA gyrase subunit A	0.320053	0.165817
H16_A0790	h16_A0790	conserved hypothetical protein	-0.256969	0.426261
H16_A0791	serC	phosphoserine aminotransferase	0.803335	0.000718033
H16_A0792	pheA	prephenate dehydratase, Chorismate mutase	0.625812	0.0112648
H16_A0793	hisC1	Histidinol-phosphate transaminase	0.311088	0.285614
H16_A0794	tyrA	prephenate dehydrogenase	0.107825	0.775369
H16_A0795	aroA	3-Enolpyruvylshikimate-5-phosphate synthetase	0.25884	0.349254
H16_A0796	h16_A0796	Membrane protein	-0.556716	NA
H16_A0797	cmk	cytidylate kinase	0.325335	0.285387
H16_A0798	rpsA	SSU ribosomal protein S1	0.196636	0.482678
H16_A0799	ihfB	integration host factor beta subunit	-0.377823	0.182798
H16_A0800	h16_A0800	Hypothetical protein	1.18268	0.00564191
H16_A0801	h16_A0801	N-Acetylglucosaminyl transferase	0.509261	0.0635257
H16_A0802	ugd	UDP-glucose 6-dehydrogenase	0.38699	0.170337
H16_A0803	hldA	D-beta-D-heptose 7-phophosphate kinase	0.218969	0.49302
H16_A0804	hldD	ADP-D-beta-D-heptose 6-epimerase	0.00254966	0.994563
H16_A0805	h16_A0805	conserved hypothetical protein	-0.290727	0.72649
H16_A0806	h16_A0806	Nucleobase:cation symporter 2 (NCS2) family transporter	-1.17076	0.000141037
H16_A0807	cysK1	cysteine synthase	0.198766	0.620929
H16_A0808	mltB	Membrane-bound lytic murein transglycosylase B	-0.423397	0.218873
H16_A0809	h16_A0809	Deacetylase, histone deacetylase family	0.313712	0.266127
H16_A0810	h16_A0810	Enoyl-CoA hydratase/carnithine racemase	0.161283	0.625589
H16_A0811	h16_A0811	ABC-type transporter, ATPase component: MUT family	-0.303664	0.561442
H16_A0812	h16_A0812	ABC-type transporter, permease component: MUT family	-0.656035	0.19821
H16_A0813	h16_A0813	ABC-type transporter, periplasmic component: MUTfamily	-1.35052	3.59781e-06
H16_A0814	fixA	electron transfer flavoprotein beta-subunit	0.318389	0.154561
H16_A0815	fixB	electron transfer flavoprotein alpha subunit	0.227985	0.341761
H16_A0816	h16_A0816	Acyl-CoA dehydrogenase	-0.163204	0.599149
H16_A0817	dadA1	D-amino-acid dehydrogenase	-1.09272	0.00780012
H16_A0818	h16_A0818	transcriptional regulator, AsnC-family	-0.557682	0.515423
H16_A0819	h16_A0819	Hypothetical protein, truncated	0.718482	0.269463
H16_A0820	xerD2	Site-specific recombinase XerD	-0.323267	0.680317
H16_A0821	h16_A0821	Hypothetical protein	-0.564389	0.270609
H16_A0822	h16_A0822	putative phage integrase	-0.439762	0.337785
H16_A0823	h16_A0823	Hypothetical protein	-0.735284	0.29688
H16_A0824	h16_A0824	Hypothetical protein	-0.58979	0.64505
H16_A0825	h16_A0825	Hypothetical protein	-0.386155	0.789584
H16_A0826	h16_A0826	Hypothetical protein	-0.0316032	0.98443
H16_A0827	cycR1	response regulator containing an adenylate cyclase effector domain	0.310034	0.799425
H16_A0828	cycS1	signal transduction histidine kinase containing a receiver domain (hybrid) and a PAS sensor domain	0.0318746	0.974953
H16_A0829	h16_A0829	Membrane protein related to metalloendopeptidases	1.01144	0.411766
H16_A0830	h16_A0830	cytochrome c553	1.11487	NA
H16_A0831	maoB	monoamine oxidase (Flavin containing)	0.511626	NA
H16_A0832	h16_A0832	putative phytanoyl-CoA dioxygenase	0.176743	NA
H16_A0833	yjgF	putative translation initiation inhibitor, yjgF family	0.208515	NA
H16_A0834	h16_A0834	conserved hypothetical protein	0.614188	NA
H16_A0835	h16_A0835	protein of unknown function	1.21261	NA
H16_A0836	h16_A0836	predicted exporter of the RND superfamily	2.53212	NA
H16_A0837	h16_A0837	conserved hypothetical protein	1.23636	NA
H16_A0838	h16_A0838	conserved hypothetical protein	0.093895	0.945198
H16_A0839	h16_A0839	Acyl-CoA synthetase (AMP-forming)/AMP-acid ligase II	-0.201567	0.856389
H16_A0840	paaJ	3-Ketoacyl-CoA-thiolase P-44/SCP2	0.344841	0.777516
H16_A0841	dadA3	D-amino-acid dehydrogenase	1.0892	0.0891743
H16_A0842	h16_A0842	transcriptional regulator, TetR/AcrR-family	0.237622	0.4996
H16_A0843	h16_A0843	Acyl-CoA dehydrogenase	0.0393785	0.974203
H16_A0844	h16_A0844	Hypothetical protein	-1.07482	NA
H16_A0845	lao1	L-Amino-acid oxidase	0.299533	0.828057
H16_A0846	h16_A0846	cytochrome c553	2.98292	NA
H16_A0847	h16_A0847	putative transport system permease	0.446799	NA
H16_A0848	h16_A0848	predicted aminoglycoside phosphotransferase	0.895279	0.340171
H16_A0849	h16_A0849	dehydrogenase with different specificities (related to short-chain alcohol dehydrogenases)	0.244032	0.828057
H16_A0850	pntAa1	NAD(P) transhydrogenase subunit alpha 1	0.66017	0.470963
H16_A0851	pntAb1	NAD(P) transhydrogenase subunit alpha 2	1.17096	NA
H16_A0852	pntB1	NAD(P) transhydrogenase subunit beta	0.385514	0.556416
H16_A0853	h16_A0853	Lactamase B	0.369763	0.36387
H16_A0854	h16_A0854	outer membrane protein (porin)	0.729492	0.548998
H16_A0855	h16_A0855	transcriptional regulator, TetR/AcrR-family	-0.0190384	0.974183
H16_A0856	lao2	L-Amino-acid oxidase	0.556465	0.56926
H16_A0857	dadA4	D-amino-acid dehydrogenase	0.6971	0.449186
H16_A0858	h16_A0858	MFS transporter, AAHS family	0.698175	0.559743
H16_A0859	yjgH	putative translation factor YjgH (putative endoribonuclease)	1.69413	NA
H16_A0860	h16_A0860	putative phytanoyl-CoA dioxygenase	0.525661	NA
H16_A0861	h16_A0861	alcohol dehydrogenase, class IV	0.692064	0.593607
H16_A0862	h16_A0862	putative acyl-CoA dehydrogenase	-0.00210908	0.99867
H16_A0863	h16_A0863	Acyl-CoA dehydrogenase	0.154806	0.828057
H16_A0864	h16_A0864	transcriptional regulator, LuxR-family	0.50413	0.0441799
H16_A0865	h16_A0865	Enoyl-CoA hydratase/carnithine racemase	0.279911	NA
H16_A0866	h16_A0866	Acyl-CoA synthetase (AMP-forming)/AMP-acid ligase II	0.285171	0.814653
H16_A0867	h16_A0867	Acetyl-CoA acetyltransferase	0.341052	0.78725
H16_A0868	h16_A0868	Acetyl-CoA acetyltransferase	0.803253	0.450319
H16_A0869	h16_A0869	protein of unknown function	-0.388437	NA
H16_A0870	h16_A0870	protein of unknown function	0.132309	NA
H16_A0871	h16_A0871	Acyl-CoA synthetase (AMP-forming)/AMP-acid ligase II	0.392144	0.621074
H16_A0872	h16_A0872	Acetyl-CoA acetyltransferase	0.397262	0.72327
H16_A0873	h16_A0873	Enoyl-CoA hydratase/carnithine racemase	1.16607	0.216781
H16_A0874	h16_A0874	short chain dehydrogenase	0.245076	0.848658
H16_A0875	h16_A0875	Hypothetical protein	0.991083	0.449186
H16_A0876	h16_A0876	secretory lipase	0.3389	0.773629
H16_A0877	h16_A0877	Hypothetical protein	0.508629	0.158985
H16_A0878	h16_A0878	Hypothetical protein	0.548373	0.624834
H16_A0879	h16_A0879	Hypothetical protein	0.946006	0.362535
H16_A0880	rvt	reverse transcriptase like protein	-0.704829	0.0469421
H16_A0881	h16_A0881	ISAE1 Orf2 fusion protein	-3.31943	NA
H16_A0882	h16_A0882	Transposase	0.62312	NA
H16_A0883	h16_A0883	Hypothetical protein	-0.805367	0.0033328
H16_A0884	h16_A0884	conserved hypothetical protein	0.425546	0.187532
H16_A0885	h16_A0885	Hypothetical protein	0.0275086	0.957051
H16_A0886	h16_A0886	Hypothetical protein	0.242106	0.771064
H16_A0887	splB1	DNA repair photolyase	0.71819	0.0455173
H16_A0889	h16_A0889	transcriptional regulator, LysR-family	0.656041	0.213701
H16_A0890	h16_A0890	predicted membrane protein	-0.13719	0.731839
H16_A0891	h16_A0891	Hypothetical protein	-0.546788	0.342327
H16_A0892	h16_A0892	Hypothetical protein	0.813629	0.0191199
H16_A0893	h16_A0893	Glucose/sorbosone dehydrogenase	0.00760194	0.989491
H16_A0894	rpsP	SSU ribosomal protein S16	0.368822	0.336226
H16_A0895	rimM	RimM protein required for 16S rRNA processing	0.403397	0.264616
H16_A0896	trmD	tRNA (guanine-N1-)-methyltransferase	0.141916	0.743001
H16_A0897	rplS	LSU ribosomal protein L19	-0.546919	0.0157122
H16_A0898	h16_A0898	NTP pyrophosphohydrolase (oxidative damage repair enzyme)	0.736175	0.0160383
H16_A0899	h16_A0899	predicted sulfurtransferase	0.533503	0.160026
H16_A0900	dnaE1	DNA polymerase III alpha subunit	0.4319	0.0450875
H16_A0901	h16_A0901	Glycosyltransferase	-0.0755585	0.904007
H16_A0902	h16_A0902	glycosyltransferase involved in cell wall biogenesis	0.651551	0.0269468
H16_A0903	h16_A0903	glycosyltransferase involved in LPS biosynthesis	0.414253	0.245215
H16_A0904	h16_A0904	ABC-type transporter, ATPase and permease components: LipidE family	-0.503401	0.102832
H16_A0905	rfaF2	ADP-heptose:LPS heptosyltransferase II	0.329386	0.441761
H16_A0906	h16_A0906	uncharacterized conserved protein	-0.0172493	0.970839
H16_A0907	h16_A0907	conserved hypothetical protein	-0.117012	0.927407
H16_A0908	h16_A0908	Membrane protein	0.495383	0.503177
H16_A0909	cafA1	Ribonuclease G and E	0.0581301	0.875138
H16_A0910	maf	Nucleotide-binding protein implicated in inhibition of septum formation	-0.14386	0.868429
H16_A0911	h16_A0911	uncharacterized conserved protein	0.312199	0.666913
H16_A0912	h16_A0912	uncharacterized conserved protein	-0.12365	0.725715
H16_A0913	nadD	nicotinic acid mono-nucleotide adenylyltransferase	0.161275	0.764613
H16_A0914	hemF	Coproporphyrinogen III oxidase	0.0349496	0.946805
H16_A0915	purD	Phosphoribosylamine-glycine ligase	0.00779237	0.985587
H16_A0916	h16_A0916	conserved hypothetical protein	0.707131	0.0412557
H16_A0917	h16_A0917	Predicted ATPase	-0.296464	0.296398
H16_A0918	upp1	uracil phosphoribosyltransferase	-0.569883	0.122831
H16_A0919	h16_A0919	MFS transporter, SP family	-1.48838	0.000277469
H16_A0920	h16_A0920	Aerobic-type carbon monoxide dehydrogenase homolog, large subunit	-0.132584	0.817015
H16_A0921	h16_A0921	Aerobic-type carbon monoxide dehydrogenase homolog, small subunit	0.197397	0.849965
H16_A0922	h16_A0922	2-Polyprenyl-6-methoxyphenol hydroxylase or related FAD-dependent oxidoreductase	-0.19931	0.80263
H16_A0923	h16_A0923	maleate cis-trans isomerase	0.483294	0.554686
H16_A0924	h16_A0924	hydrolase or acyltransferase (alpha/beta-hydrolase superfamily)	0.651624	0.421046
H16_A0925	h16_A0925	conserved hypothetical protein	0.378101	0.634226
H16_A0926	h16_A0926	N-Carbamoylsarcosine amidohydrolase (CSHase)	0.0360667	0.981826
H16_A0927	h16_A0927	transcriptional regulator, TetR/AcrR-family	0.0140262	0.981865
H16_A0928	h16_A0928	Aerobic-type carbon monoxide dehydrogenase homolog, large subunit	0.568771	0.0562218
H16_A0929	h16_A0929	transcriptional regulator, MarR-family	0.16982	0.715749
H16_A0930	h16_A0930	permease of the drug/metabolite transporter (DMT) superfamily	0.979151	0.0236469
H16_A0931	h16_A0931	dehydrogenase with different specificities (related to short-chain alcohol dehydrogenases)	0.147703	0.72649
H16_A0932	mgsA	methylglyoxal synthase	-0.188324	0.698683
H16_A0933	h16_A0933	Zinc-binding dehydrogenase	-0.651061	0.00355287
H16_A0934	h16_A0934	conserved hypothetical protein	0.0446456	0.950036
H16_A0935	h16_A0935	ABC-type transporter, periplasmic component	-1.70009	9.577e-20
H16_A0936	h16_A0936	ABC-type transporter, permease component	-0.70184	0.099105
H16_A0937	h16_A0937	ABC-type transporter, permease component	-0.518829	0.206636
H16_A0938	h16_A0938	ABC-type transporter, ATPase component: CUT2 family	0.115611	0.781897
H16_A0939	h16_A0939	Pirin-related protein	-0.10206	0.880061
H16_A0940	h16_A0940	ABC-type transporter, permease component: QAT family	1.95662	0.00102946
H16_A0941	h16_A0941	ABC-type transporter, periplasmic component: QATfamily	1.04407	0.189812
H16_A0942	h16_A0942	ABC-type transporter, permease component: QAT family	-0.0964185	0.946026
H16_A0943	h16_A0943	ABC-type transporter, ATPase component: QAT family	0.95317	0.0639982
H16_A0944	h16_A0944	Hypothetical protein	0.525871	0.533989
H16_A0945	tRNA-Ser	NA	0.710977	NA
EBG00001193319	tRNA	NA	0.649233	NA
H16_A0946	h16_A0946	Hypothetical protein	0.664635	0.000777967
H16_A0947	h16_A0947	Coproporphyrinogen III oxidase, Fe-S oxidoreductase	-0.319019	0.451871
H16_A0948	h16_A0948	xanthosine triphosphate pyrophosphatase	-0.111256	0.867031
H16_A0949	h16_A0949	Ribonuclease PH	-0.0692285	0.913785
H16_A0950	h16_A0950	Serine/threonine protein phosphatase	-0.910896	0.000141653
H16_A0951	h16_A0951	Serine/threonine protein kinase	-0.329373	0.223648
H16_A0952	h16_A0952	Stress-induced protein	0.59263	0.0256924
H16_A0953	gmk	guanylate kinase	0.419848	0.183161
H16_A0954	rpoZ	DNA-directed RNA polymerase omega subunit	0.782939	0.00397724
H16_A0955	spoT1	GTP pyrophosphokinase	0.501064	0.0160124
H16_A0956	h16_A0956	transcription elongation factor	1.61614	2.54546e-12
H16_A0957	tRNA-Arg	NA	4.70317	NA
EBG00001193282	tRNA	NA	-1.93629	NA
H16_A0958	h16_A0958	Hypothetical protein	0.193787	0.843453
H16_A0959	h16_A0959	Hypothetical protein	0.545105	0.62439
EBG00001193339	tRNA	NA	0.143945	0.839757
H16_A0960	h16_A0960	Hypothetical protein	0.956439	0.00350509
H16_A0962	h16_A0962	Hypothetical protein	0.818829	0.000104544
H16_A0963	h16_A0963	transcriptional regulator, MocR family	-0.476043	0.452686
H16_A0964	h16_A0964	conserved hypothetical protein	-0.323075	0.643744
H16_A0965	h16_A0965	conserved hypothetical protein	-1.01584	0.000306517
H16_A0966	h16_A0966	conserved hypothetical protein	-0.0272294	0.965665
H16_A0967	aspH	Aspartyl/Asparaginyl beta-hydroxylase	1.05947	7.20717e-05
H16_A0968	h16_A0968	putative hemolysin	0.898994	0.011591
H16_A0969	h16_A0969	GGDEF family protein	-0.0966923	0.790565
H16_A0970	h16_A0970	transcriptional regulator, MocR family	0.426074	0.357068
H16_A0971	h16_A0971	Hypothetical protein	0.339944	NA
H16_A0972	h16_A0972	Uncharacterized FAD-dependent dehydrogenase	0.110106	0.814653
H16_A0973	h16_A0973	predicted flavoprotein	-0.19839	0.698683
H16_A0974	h16_A0974	Uncharacterized protein conserved in bacteria	0.238622	0.676463
H16_A0975	h16_A0975	conserved hypothetical protein	0.674675	0.0365454
H16_A0976	h16_A0976	transcriptional regulator, ArsR-family	1.03936	0.111638
H16_A0977	h16_A0977	Hypothetical protein	-1.48698	0.339268
H16_A0978	h16_A0978	conserved hypothetical protein	-0.489872	0.777236
H16_A0979	h16_A0979	Hypothetical protein	-0.640396	0.670311
H16_A0980	h16_A0980	Hypothetical protein	-0.408539	0.815883
H16_A0981	cpaB3	flp pilus assembly protein CpaB	-0.879405	0.491205
H16_A0982	cpaC3	flp pilus assembly protein secretin CpaC	-0.99266	0.417432
H16_A0983	cpaF3	flp pilus assembly ATPase CpaF	-0.965053	0.472228
H16_A0984	tadB2	flp pilus assembly protein TadB	-1.38334	0.182231
H16_A0985	tadC2	flp pilus assembly protein TadC	-1.28828	0.311995
H16_A0986	h16_A0986	Hypothetical protein	-0.746493	0.321935
H16_A0987	tadG2a	flp pilus assembly protein TadG	-1.29257	0.357013
H16_A0988	h16_A0988	Hypothetical protein	-0.0272451	0.966331
H16_A0989	h16_A0989	Hypothetical protein	-0.00854931	0.990738
H16_A0990	h16_A0990	outer membrane protein and related peptidoglycan-associated (lipo)proteins	-0.250207	0.5961
H16_A0991	h16_A0991	putative transglycosylase	0.00713324	0.992479
H16_A0992	h16_A0992	Hypothetical protein	-0.716159	0.144144
H16_A0993	h16_A0993	Membrane protein	-0.856894	0.0441799
H16_A0994	h16_A0994	conserved hypothetical protein	-0.867369	0.02183
H16_A0995	h16_A0995	putative poly-gamma-glutamate synthetase	1.36187	0.129263
H16_A0996	h16_A0996	FAD/FMN-containing dehydrogenase	0.554171	0.356599
H16_A0997	h16_A0997	conserved hypothetical protein	0.206465	0.736817
H16_A0998	tRNA-Thr	NA	0.845918	NA
EBG00001193314	tRNA	NA	0.45933	0.761856
H16_A0999	fbp	Fructose-1,6-bisphosphatase	0.351436	0.175781
H16_A1000	pepN	alanyl aminopeptidase N	0.800242	0.000229724
H16_A1001	h16_A1001	conserved hypothetical protein	0.150365	0.771186
H16_A1002	maeB	malic enzyme (NADP)	1.13013	2.99054e-08
H16_A1003	h16_A1003	Hypothetical protein	0.406789	0.422606
H16_A1004	h16_A1004	outer membrane protein (porin)	-1.0482	0.000121427
H16_A1005	h16_A1005	conserved hypothetical protein	-0.378527	0.703492
H16_A1006	h16_A1006	predicted xylanase/chitin deacetylase	-0.457876	0.576971
H16_A1007	h16_A1007	Nucleobase:cation symporter 2 (NCS2) family transporter	-1.14824	0.000718033
H16_A1008	h16_A1008	transcriptional regulator, GntR-family	-0.393541	0.58855
H16_A1009	h16_A1009	Transthyretin-like protein	-0.51911	0.495057
H16_A1010	h16_A1010	predicted membrane protein	-0.491773	0.293789
H16_A1011	h16_A1011	predicted membrane protein	0.639611	0.429038
H16_A1012	h16_A1012	fatty acid desaturase	1.13063	0.233895
H16_A1013	guaD	guanine deaminase	0.188589	0.673646
H16_A1014	add	adenosine deaminase	-0.326372	0.339999
H16_A1015	xdhC1	xanthine dehydrogenase, maturation factor	1.2129	0.008208
H16_A1016	xdhB1	xanthine dehydrogenase, subunit B	0.772281	0.00129225
H16_A1017	xdhA1	xanthine dehydrogenase, iron-sulfur cluster and FAD-binding subunit A	0.292283	0.486723
H16_A1018	h16_A1018	transcriptional regulator, LysR-family	-0.119447	0.761792
H16_A1019	h16_A1019	ABC-type transporter, periplasmic component: SulT family	-0.340882	0.179809
H16_A1020	h16_A1020	periplasmic molybdate-binding protein/domain	-0.562031	0.0257943
H16_A1021	h16_A1021	hypothetical membrane spanning protein	-0.119225	0.78725
H16_A1022	lolE	ABC-type transporter involved in lysophospholipase L1 biosynthesis, permease component	-0.00546515	0.991731
H16_A1023	h16_A1023	truncated hemoglobin	0.510286	0.310686
H16_A1024	h16_A1024	conserved hypothetical protein	0.114218	0.823725
H16_A1025	h16_A1025	Predicted Rossmann fold nucleotide-binding protein / Lysine decarboxylase family protein	-0.170174	0.694931
H16_A1026	h16_A1026	transcriptional regulator, TetR/AcrR-family	0.0621382	0.900379
H16_A1027	dgkA	diacylglycerol kinase	-0.57783	0.526678
H16_A1028	h16_A1028	Glycosyltransferase	1.34133	0.205334
H16_A1029	h16_A1029	conserved hypothetical protein	0.33483	0.788916
H16_A1030	h16_A1030	predicted acetyltransferase and hydrolase with the alpha/beta hydrolase fold	-0.271325	0.679995
H16_A1031	h16_A1031	membrane spanning protein, RDD family	-0.447797	0.474226
H16_A1032	h16_A1032	conserved hypothetical protein	-1.42405	6.9486e-08
H16_A1033	h16_A1033	conserved hypothetical protein	-1.52566	2.5534e-09
H16_A1034	rpoE2	DNA-directed RNA polymerase sigma subunit (RpoE,sigma24)	-0.106567	0.858029
H16_A1035	ilvB	acetolactate synthase III (valine sensitive)	0.263466	0.35121
H16_A1036	ilvH	acetolactate synthase III small subunit	-0.0884381	0.855089
H16_A1037	ilvC	Ketol-acid reductoisomerase	-0.572303	0.0154473
H16_A1038	psd	phosphatidylserine decarboxylase	0.263193	0.560715
H16_A1039	pssA	phosphatidylserine synthase	-0.0893497	0.812917
H16_A1040	h16_A1040	Uncharacterized protein containing LysM domain	-2.33192	1.99508e-19
H16_A1041	leuA1	2-Isopropylmalate synthase	1.06269	0.0981546
H16_A1042	h16_A1042	putative lipoprotein	-0.696457	0.0593815
H16_A1043	h16_A1043	ABC-type transporter, periplasmic component: HAAT family	-1.88873	1.63902e-07
H16_A1044	rpsO	SSU ribosomal protein S15	0.143339	0.701414
H16_A1045	pnp	polyribonucleotide nucleotidyltransferase	-0.378319	0.124314
H16_A1046	h16_A1046	Putative Zn-dependent oxidoreductase	0.0589781	0.875647
H16_A1047	tim	triosephosphate isomerase	0.578421	0.036335
H16_A1048	secG	preprotein translocase subunit SecG	0.28887	0.362535
EBG00001193335	tRNA	NA	1.70139	NA
H16_A1049	tRNA-Leu	NA	0.425154	0.375276
H16_A1050	nuoA	NADH dehydrogenase chain A	0.66024	0.0643684
H16_A1051	nuoB	NADH dehydrogenase chain B	0.249734	0.411085
H16_A1052	nuoC	NADH dehydrogenase chain C	-0.0456656	0.906901
H16_A1053	nuoD	NADH dehydrogenase chain D	-0.151687	0.624336
H16_A1054	nuoE	NADH dehydrogenase chain E	-0.247561	0.449186
H16_A1055	nuoF	NADH dehydrogenase chain F	-0.488589	0.0488438
H16_A1056	nuoG	NADH dehydrogenase chain G	-0.553646	0.0146339
H16_A1057	nuoH	NADH dehydrogenase chain H	-0.829251	0.000365201
H16_A1058	nuoI	NADH dehydrogenase chain I	-0.741902	0.0119181
H16_A1059	nuoJ	NADH dehydrogenase chain J	-0.645575	0.0170532
H16_A1060	nuoK	NADH dehydrogenase chain K	-0.698901	0.140574
H16_A1061	nuoL	NADH dehydrogenase chain L	-1.09284	6.32411e-06
H16_A1062	nuoM	NADH dehydrogenase chain M	-1.27026	1.17801e-08
H16_A1063	nuoN	NADH dehydrogenase chain N	-1.27629	1.22718e-09
H16_A1064	h16_A1064	conserved hypothetical protein	-0.698802	0.0976189
H16_A1065	h16_A1065	NTP pyrophosphohydrolase	-0.75555	0.0458397
H16_A1066	h16_A1066	conserved hypothetical protein	0.0997816	0.830512
H16_A1067	h16_A1067	Acyl-CoA dehydrogenase	-0.177462	0.612927
H16_A1068	h16_A1068	Acyl-CoA dehydrogenase	-0.343985	0.341234
H16_A1069	h16_A1069	acyl dehydratase	-0.825894	0.118426
H16_A1070	h16_A1070	acyl dehydratase	-0.858655	0.000866038
H16_A1071	cyoA1	bo3-type quinol oxidase, subunit II	0.0222342	0.97528
H16_A1072	cyoB1	bo3-type quinol oxidase, subunit I	-1.20342	0.000422079
H16_A1073	cyoC1	bo3-type quinol oxidase, subunit III	-0.915287	0.149762
H16_A1074	cyoD1	bo3-type quinol oxidase, subunit IV	-1.36131	0.0294891
H16_A1075	h16_A1075	ABC-type transporter, periplasmic component: HAAT family	0.373795	0.750984
H16_A1076	h16_A1076	ABC-type transporter, permease component	1.45127	NA
H16_A1077	h16_A1077	ABC-type transporter, permease component: HAAT family	1.28736	NA
H16_A1078	h16_A1078	ABC-type transporter, ATPase component: HAAT family	1.99147	NA
H16_A1079	h16_A1079	ABC-type transporter, ATPase component: HAAT family	0.895761	NA
H16_A1080	ureD	urea amidohydrolase (urease) accessory protein UreD	0.38129	0.714649
H16_A1081	ureA	urea amidohydrolase (urease) gamma subunit	0.647717	NA
H16_A1082	ureJ	urea amidohydrolase (urease) accessory protein UreJ	0.166153	0.898965
H16_A1083	ureB	urea amidohydrolase (urease) beta subunit	-2.52022	NA
H16_A1084	ureC	urea amidohydrolase (urease) alpha subunit	0.074876	0.924432
H16_A1085	ureE	urea amidohydrolase (urease) accessory protein UreE	0.717286	0.354848
H16_A1086	ureF	urea amidohydrolase (urease) accessory protein UreF	0.246475	0.775042
H16_A1087	ureG	urea amidohydrolase (urease) regulatory and maturation protein UreG	0.2576	0.716651
H16_A1088	h16_A1088	conserved hypothetical protein	-0.716297	NA
H16_A1089	h16_A1089	Hypothetical protein	0.764791	0.0905034
H16_A1090	h16_A1090	Glutathione S-transferase	0.53182	0.038795
H16_A1091	h16_A1091	FadE2-like Acyl-CoA dehydrogenase (ACAD)	-0.297194	0.35881
H16_A1092	h16_A1092	transcriptional regulator, LysR-family	0.61808	0.122103
H16_A1093	h16_A1093	hypothetical membrane associated protein	0.336924	0.808888
H16_A1094	h16_A1094	Hypothetical protein	0.0143318	0.992479
H16_A1095	h16_A1095	Hypothetical protein	0.147271	0.908001
H16_A1096	rpoE3	DNA-directed RNA polymerase sigma subunit (RpoE,sigma24)	0.0299972	0.976262
H16_A1097	h16_A1097	Uncharacterized protein containing a von Willebrand factor type A (vWA) domain	-0.290386	0.724106
H16_A1098	h16_A1098	Gamma-glutamyltransferase 1	-0.404848	0.0612342
H16_A1099	h16_A1099	predicted aminoglycoside phosphotransferase	-1.16512	6.60472e-08
H16_A1100	h16_A1100	Fructose-2,6-bisphosphatase	-0.42661	0.295747
H16_A1101	h16_A1101	Enoyl-CoA hydratase/carnithine racemase	-0.365348	0.368859
H16_A1102	paaH2	3-Hydroxyacyl-CoA dehydrogenase	-0.342292	0.215139
H16_A1103	h16_A1103	Glutathione S-transferase	-1.44838	1.96047e-14
H16_A1104	h16_A1104	Aspartate/tyrosine/aromatic aminotransferase	0.0633412	0.88698
H16_A1105	h16_A1105	predicted nucleic acid-binding protein containing PIN domain	0.35677	0.511097
H16_A1106	h16_A1106	conserved hypothetical protein	0.913307	0.00313113
H16_A1107	h16_A1107	Zinc-carboxypeptidase	0.168601	0.625515
H16_A1108	h16_A1108	conserved hypothetical protein	0.0452017	0.934833
H16_A1109	hutG2	N-Formylglutamate amidohydrolase	0.725903	0.0506511
H16_A1110	h16_A1110	probable extra-cytoplasmic solute receptor	0.19364	0.738263
H16_A1111	h16_A1111	transcriptional regulator, LysR-family	-0.0137004	0.982463
H16_A1112	h16_A1112	transcriptional regulator, LysR-family	0.401913	0.389614
H16_A1113	h16_A1113	pyruvate decarboxylase or related thiamine pyrophosphate-requiring enzyme	0.741587	0.394221
H16_A1114	h16_A1114	NAD-dependent aldehyde dehydrogenase	-0.0125175	0.98917
H16_A1115	h16_A1115	probable extra-cytoplasmic solute receptor	0.0801424	0.925123
H16_A1116	coxE2	protein containing von Willebrand factor type A(vWA) domain	0.531385	0.0617384
H16_A1117	h16_A1117	putative amino-acid acetyltransferase	0.917129	0.00181436
H16_A1118	h16_A1118	MoxR-like ATPase	0.964601	0.000162177
H16_A1119	h16_A1119	Hypothetical protein	1.63384	NA
H16_A1120	h16_A1120	cytochrome c553	0.449796	0.0859105
H16_A1121	h16_A1121	cytochrome c553	0.188784	0.559134
H16_A1122	aroG1	3-Deoxy-D-arabino-heptulosonate 7-phosphate (DAHP) synthase	-2.4893	5.90703e-16
H16_A1123	h16_A1123	SAM-dependent methyltransferase	0.756254	0.243027
H16_A1124	tldD	Microcin-processing peptidase 2	0.0398637	0.90865
H16_A1125	nit	Nitrilase	0.0131887	0.978225
H16_A1126	h16_A1126	conserved hypothetical protein	0.0804427	0.838467
H16_A1127	glnE	glutamine synthetase adenylyltransferase	-0.666673	0.0023028
H16_A1128	h16_A1128	Membrane protein	-0.606726	0.0835745
H16_A1129	mprA	putative peptidase, S08A subfamily	-0.965945	2.84083e-06
H16_A1130	h16_A1130	Hypothetical protein	-0.795705	0.0131465
H16_A1131	h16_A1131	ATPase DNA repair	-0.0827673	0.818778
H16_A1132	h16_A1132	ATP-NAD kinase	0.174253	0.572165
H16_A1133	h16_A1133	transcriptional regulator, HrcA-family	0.213954	0.463349
H16_A1134	hemH	Ferrochelatase	0.251485	0.568815
H16_A1135	h16_A1135	Ribosome-associated heat shock protein	0.398023	0.653434
H16_A1136	h16_A1136	conserved hypothetical protein	0.0680232	0.878898
H16_A1137	grpE	molecular chaperone GrpE	-0.588653	0.138756
H16_A1138	h16_A1138	Thioredoxin	-0.801827	0.0617384
H16_A1139	h16_A1139	outer membrane phospholipase A	0.618058	0.102105
H16_A1140	h16_A1140	conserved hypothetical protein	1.11012	0.000545664
H16_A1141	h16_A1141	predicted permease, DMT superfamily	0.0830253	0.919826
H16_A1142	nfnB1	Nitroreductase	0.700389	0.0858022
H16_A1143	h16_A1143	Uncharacterized protein involved in ubiquinone biosynthesis	-0.455316	0.298717
H16_A1144	h16_A1144	predicted hydrolase or acyltransferase	-0.792375	0.127194
H16_A1145	h16_A1145	Flavin-binding monooxygenase	-0.260288	0.527284
H16_A1146	h16_A1146	transcriptional regulator, TetR family	0.0251504	0.974953
H16_A1147	nth	Endonuclease III protein	-0.861479	0.0196563
H16_A1148	rnfB	Predicted NADH:ubiquinone oxidoreductase,subunit RnfB	0.375773	0.521583
H16_A1149	h16_A1149	transcriptional regulator, TetR/AcrR-family	-0.335849	0.394763
H16_A1150	phaZ1	intracellular poly(3-hydroxybutyrate) depolymerase	-0.618782	0.0174039
H16_A1151	tyrB1	tyrosine aminotransferase	-0.10344	0.76735
H16_A1152	uvrB	Excinuclease ABC, helicase subunit (B)	0.375928	0.124448
H16_A1153	h16_A1153	Hypothetical protein	0.257089	0.73512
H16_A1154	h16_A1154	Hypothetical protein	0.642385	0.184345
H16_A1155	h16_A1155	Protein-tyrosine-phosphatase	0.273684	0.466799
H16_A1156	h16_A1156	Site-specific recombinase	-0.371975	0.418126
H16_A1157	iscR	transcriptional regulator of iron sulfur clusterassembly (IscR)	0.535597	0.041787
H16_A1158	iscS	cysteine desulfurase (IscS)	0.452817	0.019109
H16_A1159	iscU	iron sulfur cluster assembly protein (IscU)	0.481994	0.0269607
H16_A1160	iscA	iron sulfur cluster assembly protein (IscA)	0.282794	0.256541
H16_A1161	h16_A1161	conserved hypothetical protein	0.467563	0.072719
H16_A1162	hscB	Chaperone protein (HscB)	0.60856	0.0323456
H16_A1163	hscA	molecular chaperone (HscA)	0.586095	0.00898071
H16_A1164	fdx	Ferredoxin, 2Fe-2S	0.566371	0.128088
H16_A1165	h16_A1165	conserved hypothetical protein	-0.0202894	0.974923
H16_A1166	h16_A1166	hypothetical membrane spanning protein	0.478899	0.639533
H16_A1167	lysU	Lysyl-tRNA synthetase (class II)	-0.72357	0.00267587
H16_A1168	h16_A1168	Dehydrogenase, related to short-chain alcohol dehydrogenases	-0.192039	0.612927
H16_A1169	prfB	protein chain release factor B (RF-2)	0.632719	0.0031326
H16_A1170	h16_A1170	putative peptidase, M23B subfamily	0.410217	0.273585
H16_A1171	cJ	Single-stranded-DNA-specific exonuclease RecJ	-0.333406	0.245824
H16_A1172	h16_A1172	hypothetical membrane associated protein	-0.103955	0.841832
H16_A1173	h16_A1173	ABC-type transporter, permease component: LPT family	0.572219	0.190748
H16_A1174	h16_A1174	ABC-type transporter, ATPase component: LPT family	0.155172	0.757283
H16_A1175	h16_A1175	Mg-dependent DNase	0.0655945	0.909515
H16_A1176	h16_A1176	predicted hydrolase (metallo-beta-lactamase superfamily)	0.160665	0.831171
H16_A1177	h16_A1177	transcriptional regulator, GlvR-family	-0.132964	0.897686
H16_A1178	edd1	phosphogluconate dehydratase	-0.040935	0.947309
H16_A1179	gntK	gluconate kinase	0.18956	0.708116
H16_A1180	h16_A1180	uncharacterized conserved protein	-0.0594794	0.898635
H16_A1181	h16_A1181	Uncharacterized protein conserved in bacteria	0.222014	0.62424
H16_A1182	h16_A1182	Transglutaminase-like enzymes, putative cysteineprotease	0.248794	0.550672
H16_A1183	h16_A1183	predicted proteasome-type protease	0.411011	0.201536
H16_A1184	h16_A1184	predicted hydrolase or acyltransferase (alpha/beta hydrolase superfamily)	0.531393	0.0617384
H16_A1185	pyrG	CTP synthase (utp-ammonia lyase)	0.381065	0.184998
H16_A1186	kdsA	2-Dehydro-3-deoxyphosphooctonate aldolase	-0.0930661	0.795005
H16_A1187	h16_A1187	conserved hypothetical protein	0.0695209	0.880843
H16_A1188	eno	phosphopyruvate hydratase	-0.445221	0.0438375
H16_A1189	h16_A1189	septum formation initiator	-0.0766943	0.88698
H16_A1190	h16_A1190	Hypothetical protein	0.0278097	0.974203
H16_A1191	h16_A1191	heat shock protein 33 (HSP33)	0.0473749	0.922375
H16_A1192	h16_A1192	carbonic anhydrase / acetyltransferase	0.286426	0.583167
H16_A1193	h16_A1193	conserved hypothetical protein	0.536121	0.178079
H16_A1194	h16_A1194	MFS transporter, DHA1 family	-0.0126658	NA
H16_A1195	h16_A1195	Beta-lactamase	1.25024	0.319415
H16_A1196	h16_A1196	transcriptional regulator, LysR-family	0.342135	0.625589
H16_A1197	h16_A1197	Acyl-CoA synthetase	-0.589736	0.0102902
H16_A1198	h16_A1198	predicted hydrolase or acyltransferase (alpha/beta hydrolase superfamily)	0.256791	0.680287
H16_A1199	trxB1	thioredoxin reductase	0.9015	7.36246e-05
H16_A1200	h16_A1200	predicted metal-dependent phosphoesterase (PHP family)	0.354755	0.228311
H16_A1201	h16_A1201	putative translation factor (SUA5)	0.0461029	0.926245
H16_A1202	h16_A1202	Zn-dependent membrane-bound protease, M50 family	0.472836	0.288105
H16_A1203	h16_A1203	SAM-dependent methyltransferase	0.34112	0.394511
H16_A1204	dapA1	dihydrodipicolinate synthase	0.337702	0.125642
H16_A1205	h16_A1205	uncharacterized lipoprotein	0.191912	0.500917
H16_A1206	phnP	Metal-dependent hydrolase of the beta-lactamase superfamily I	0.0427067	0.949481
H16_A1207	h16_A1207	uncharacterized conserved protein	0.261168	0.395588
H16_A1208	slpA	FKBP-type peptidyl-prolyl cis-trans isomerase 2	0.500645	0.0325202
H16_A1209	h16_A1209	conserved hypothetical protein	0.196105	0.653434
H16_A1210	mutS	DNA mismatch repair protein MutS	0.131686	0.663041
H16_A1211	h16_A1211	universal stress protein, UspA family	0.41814	NA
H16_A1212	h16_A1212	conserved hypothetical protein	2.11079	0.0513879
H16_A1213	h16_A1213	conserved hypothetical protein	1.77526	NA
H16_A1214	suhB	inositol monophosphatase	0.373527	0.178461
H16_A1215	lasT	rRNA methyltransferase	0.293571	0.41035
H16_A1216	cysE	serine acetyltransferase	0.0143691	0.9779
H16_A1217	h16_A1217	Uncharacterized protein conserved in bacteria	-0.0300984	0.947309
H16_A1218	ppiB	Peptidyl-prolyl cis-trans isomerase,cyclophilinfamily	-0.430159	0.044784
H16_A1219	ppiA	Peptidyl-prolyl cis-trans isomerase,cyclophilinfamily	-0.504205	0.269814
H16_A1220	h16_A1220	TPR repeat	0.372032	0.339309
H16_A1221	cysS	Cysteinyl-tRNA synthetase	0.39044	0.117101
H16_A1222	h16_A1222	3-Methyladenine DNA glycosylase/8-oxoguanine DNAglycosylase	-0.0609006	0.881448
H16_A1223	accA1	Acetyl-CoA carboxylase carboxyltransferase (alpha subunit)	-0.320131	0.182231
H16_A1224	mesJ	Predicted ATPase of the PP-loop superfamily implicated in cell cycle control	-0.620341	0.0647613
H16_A1225	lysC	aspartate kinase	0.554266	0.0535888
H16_A1226	tRNA-Ser	NA	-0.270619	0.521779
EBG00001193283	tRNA	NA	0.411393	NA
H16_A1227	h16_A1227	transcriptional regulator, TetR/AcrR-family	0.190745	0.653434
H16_A1228	h16_A1228	hypothetical membrane associated protein	2.74818	NA
H16_A1229	h16_A1229	citrate synthase	0.309358	NA
H16_A1230	h16_A1230	Acyl-CoA synthetase (AMP-forming)/AMP-acid ligase II	0.714638	0.358446
H16_A1231	pcaH3	Protocatechuate 3,4-dioxygenase beta subunit	0.70443	0.36401
H16_A1232	h16_A1232	transcriptional regulator, IclR-family	-0.00898033	0.988919
H16_A1233	h16_A1233	transcriptional regulator, LysR-family	-0.0295214	NA
H16_A1234	h16_A1234	predicted acyl-CoA transferase/carnitine dehydratase	-0.17219	0.917696
H16_A1235	mvaB	Hydroxymethylglutaryl-CoA lyase	0.409577	0.777236
H16_A1236	leuC1	3-Isopropylmalate dehydratase large subunit	0.589193	0.530953
H16_A1237	leuD1	3-Isopropylmalate dehydratase small subunit	0.620209	0.64505
H16_A1238	h16_A1238	probable extra-cytoplasmic solute receptor	0.867745	0.399076
H16_A1239	h16_A1239	3-Hydroxyisobutyrate dehydrogenase	-0.478977	0.715955
H16_A1240	h16_A1240	ABC-type transporter, periplasmic component: HAAT family	-0.492445	0.573144
H16_A1241	h16_A1241	ABC-type transporter, permease component: HAAT family	0.702561	0.514837
H16_A1242	h16_A1242	ABC-type transporter, permease component: HAAT family	-0.0932577	0.94129
H16_A1243	h16_A1243	Transposase	-0.339623	0.525762
H16_A1244	h16_A1244	ABC-type transporter, ATPase component: HAAT family	0.04621	0.97524
H16_A1245	h16_A1245	ABC-type transporter, ATPase component: HAAT family	0.226542	0.880602
H16_A1246	h16_A1246	Hypothetical protein	1.02554	NA
H16_A1247	h16_A1247	Hypothetical protein	0.088621	NA
H16_A1248	h16_A1248	predicted signal transduction protein containingCHASE, PAS, GGDEF and EAL domains	0.241867	0.495057
H16_A1249	h16_A1249	Hypothetical protein	-1.2962	9.076e-08
H16_A1250	h16_A1250	Hypothetical protein	-0.0145068	NA
H16_A1251	pyc	pyruvate carboxylase	-0.299713	0.406694
H16_A1252	h16_A1252	conserved hypothetical protein	-0.388142	0.642406
H16_A1253	h16_A1253	sulfate permease family (SulP) transporter	0.259577	0.611222
H16_A1254	h16_A1254	probable extra-cytoplasmic solute receptor	0.00983115	0.992479
H16_A1255	h16_A1255	two domain protein: Indolepyruvate ferredoxin oxidoreductase, alpha and beta subunit	-0.153399	0.828871
H16_A1256	h16_A1256	Malate/L-lactate dehydrogenase	-0.0441047	0.953683
H16_A1257	h16_A1257	transcriptional regulator, GntR-family	-0.0927975	0.909309
H16_A1258	h16_A1258	D-Galactarate dehydratase	-0.790562	0.237673
H16_A1259	h16_A1259	D-Galactarate dehydratase	0.368909	NA
H16_A1260	h16_A1260	hypothetical membrane associated protein	-0.853984	0.499935
H16_A1261	h16_A1261	Hypothetical protein	0.0343674	NA
H16_A1262	h16_A1262	NADPH:quinone reductase or related Zn-dependent oxidoreductase	-0.139475	0.895303
H16_A1263	h16_A1263	probable taurine catabolism dioxygenase	-0.540046	0.357788
H16_A1264	pntAa2	NAD(P) transhydrogenase subunit alpha 1	-1.05646	0.235189
H16_A1265	pntAb2	NAD(P) transhydrogenase subunit alpha 2	-0.816665	NA
H16_A1266	pntB2	NAD(P) transhydrogenase subunit beta	-0.0991002	0.927407
H16_A1267	h16_A1267	short chain dehydrogenase	-0.443119	0.707011
H16_A1268	h16_A1268	predicted aminoglycoside phosphotransferase	-0.30562	0.769602
H16_A1269	h16_A1269	conserved hypothetical protein	-0.0897876	0.945198
H16_A1270	h16_A1270	hypothetical membrane associated protein	0.424129	0.558975
H16_A1271	h16_A1271	conserved hypothetical protein	-0.0364923	0.974229
H16_A1272	h16_A1272	conserved hypothetical protein	-0.270876	0.62439
H16_A1273	h16_A1273	conserved hypothetical protein	-0.509302	0.479864
H16_A1274	h16_A1274	conserved hypothetical protein	-0.650515	0.575068
H16_A1275	h16_A1275	conserved hypothetical protein	0.128386	0.889258
H16_A1276	h16_A1276	hemolysin activation/secretion protein	2.04384	NA
H16_A1277	h16_A1277	conserved hypothetical protein	0.708487	0.476317
H16_A1278	h16_A1278	ATP-dependent transcriptional regulator containing adenylate cyclase related domains	1.08268	0.00140861
H16_A1279	h16_A1279	highly conserved protein containing a thioredoxin domain	0.812944	0.0618704
H16_A1280	h16_A1280	Hypothetical protein	1.08183	0.00188748
H16_A1281	h16_A1281	Hypothetical protein	0.0978305	0.908001
H16_A1282	h16_A1282	Predicted GTPase	-0.0868197	0.905866
H16_A1283	melB	permease of the major facilitator superfamily	0.178072	0.758842
H16_A1284	h16_A1284	hypothetical membrane spanning protein	-0.120663	0.935978
H16_A1285	h16_A1285	hypothetical membrane associated protein	0.620107	0.672479
H16_A1286	h16_A1286	Pirin-related protein	0.261793	0.721251
H16_A1287	h16_A1287	3-Oxoacyl-[acyl-carrier-protein] reductase	-0.781496	0.349254
H16_A1288	h16_A1288	acyl dehydratase	-1.08152	NA
H16_A1289	h16_A1289	acyl dehydratase	1.65725	NA
H16_A1290	h16_A1290	Acetyl-CoA C-acyltransferase	1.25635	0.270636
H16_A1291	h16_A1291	Isovaleryl-CoA dehydrogenase	0.338447	NA
H16_A1292	h16_A1292	ATP-dependent transcriptional regulator,MalT-family	0.393844	0.200334
H16_A1293	h16_A1293	probable extra-cytoplasmic solute receptor	-0.0500807	0.976262
H16_A1294	h16_A1294	Hypothetical protein	-2.80594	NA
H16_A1295	h16_A1295	Acyl-CoA synthetase (AMP-forming)/AMP-acid ligase II	-0.156255	0.798962
H16_A1296	h16_A1296	Hypothetical protein containing DUF35 domain	-0.0945397	0.94767
H16_A1297	h16_A1297	Acetyl-CoA acetyltransferase	-0.73974	0.0965029
H16_A1298	h16_A1298	transcriptional regulator, GntR-family	-0.373503	0.665959
H16_A1299	h16_A1299	transcriptional regulator, IclR-family	0.220687	0.552509
H16_A1300	h16_A1300	ABC-type transporter, periplasmic component: PepT family	0.376266	0.729175
H16_A1301	h16_A1301	ABC-type transporter, permease component: PepT family	-0.749655	NA
H16_A1302	h16_A1302	ABC-type transporter, permease component: PepT family	0.569674	0.650939
H16_A1303	h16_A1303	ABC-type transporter, ATPase component: PepT family	0.0665338	0.965778
H16_A1304	h16_A1304	ABC-type transporter, ATPase component: PepT family	-0.0174135	0.989491
H16_A1305	h16_A1305	outer membrane protein (porin)	1.62368	NA
H16_A1306	hutG3	N-Formylglutamate amidohydrolase	-0.229572	NA
H16_A1307	glcD2	glycolate oxidase subunit GlcD	-0.0140279	0.977964
H16_A1308	h16_A1308	hypothetical membrane spanning protein	0.100019	0.920371
H16_A1309	wrbA1	multimeric flavodoxin WrbA	0.37239	0.473771
H16_A1310	rbn	Ribonuclease BN	0.100029	0.815991
H16_A1311	h16_A1311	predicted membrane protein	-0.09506	0.841968
H16_A1312	h16_A1312	Lysophospholipase	-0.0525103	0.905832
H16_A1313	metY1	O-Acetylhomoserine sulfhydrylase	0.191585	0.548669
H16_A1314	h16_A1314	conserved hypothetical protein with CBS domain	-0.203204	0.450319
H16_A1315	h16_A1315	putative acyltransferase	-0.215769	0.439988
H16_A1316	h16_A1316	Glutathione S-transferase-like protein	-0.631201	0.0828152
H16_A1317	aroC	chorismate synthase	0.340483	0.13998
H16_A1318	h16_A1318	Putative MFS transporter	0.583579	0.3247
H16_A1319	h16_A1319	predicted dehydrogenase	-0.0746683	0.91563
H16_A1320	h16_A1320	transcriptional regulator, GntR-family	0.0968526	0.936766
H16_A1321	h16_A1321	conserved hypothetical protein	-0.357774	0.796333
H16_A1322	h16_A1322	triacylglycerol lipase	-1.74022	0.000693192
H16_A1323	h16_A1323	lipase chaperone protein	-0.809673	0.408703
H16_A1324	fixC	electron transfer flavoprotein ubiquinone oxidoreductase	-0.0934849	0.765511
H16_A1325	h16_A1325	short chain dehydrogenase	-0.595172	0.00576346
H16_A1326	h16_A1326	TRAP-type transporter, small permease component	-0.175271	0.742679
H16_A1327	h16_A1327	TRAP-type transporter, large permease component	-0.446528	0.165817
H16_A1328	h16_A1328	TRAP-type transporter, periplasmic component	-1.76479	4.67819e-22
H16_A1329	h16_A1329	predicted thioesterase	-1.59735	3.43877e-11
H16_A1330	h16_A1330	transcriptional regulator, LuxR-family	-0.127018	0.786166
H16_A1331	h16_A1331	Succinyl-CoA:3-ketoacid-coenzyme A transferase subunit A	-0.28976	0.29186
H16_A1332	h16_A1332	Succinyl-CoA:3-ketoacid-coenzyme A transferase subunit B	-0.169487	0.572483
H16_A1333	h16_A1333	predicted metal-binding protein	0.0133617	0.974923
H16_A1334	h16_A1334	D-beta-hydroxybutyrate dehydrogenase	-0.163094	0.551124
H16_A1335	phaY2	D-(-)-3-hydroxybutyrate oligomer hydrolase	0.243114	0.368859
H16_A1336	tdcF	putative translation initiation inhibitor,yjgFfamily	0.436783	0.122103
H16_A1337	spoT2	GTP pyrophosphokinase	0.484276	0.0251804
H16_A1338	tRNA-Val	NA	0.175443	0.917606
H16_A1339	thrS	Threonyl-tRNA synthetase	0.00487922	0.990687
H16_A1340	infC	translation initiation factor 3 (IF-3)	0.870141	4.46761e-05
H16_A1341	rpmI	LSU ribosomal protein L35	0.449742	0.12932
H16_A1342	rplT	LSU ribosomal protein L20	-0.0786739	0.828236
H16_A1343	pheS	Phenylalanyl-tRNA synthetase alpha chain	0.258633	0.36401
H16_A1344	pheT	Phenylalanyl-tRNA synthetase beta chain	0.379993	0.10981
H16_A1345	ihfA	integration host factor alpha subunit	-0.108563	0.743144
H16_A1346	h16_A1346	transcriptional regulator, MerR-family	-0.684902	0.0327754
EBG00001193309	tRNA	NA	0.775532	NA
H16_A1348	h16_A1348	hypothetical membrane associated protein	0.875347	0.415194
H16_A1349	h16_A1349	conserved hypothetical protein	0.435721	0.319638
H16_A1350	h16_A1350	conserved hypothetical protein	0.00609571	NA
H16_A1351	h16_A1351	conserved hypothetical protein	1.09237	0.0859105
H16_A1352	h16_A1352	conserved hypothetical protein	1.53789	NA
H16_A1353	h16_A1353	hypothetical membrane associated protein	0.893385	0.0439183
H16_A1354	h16_A1354	conserved hypothetical protein	0.51437	0.246248
H16_A1355	h16_A1355	Hypothetical protein	-0.904135	0.00397724
H16_A1356	gudB	NAD-specific glutamate dehydrogenase	0.306423	0.301728
H16_A1357	h16_A1357	conserved hypothetical protein	0.00856572	0.985587
H16_A1358	h16_A1358	Acetyl-CoA hydrolase	1.80406	1.37544e-06
H16_A1359	h16_A1359	conserved hypothetical protein	-0.0753655	0.828099
H16_A1360	h16_A1360	probable extra-cytoplasmic solute receptor	-1.04164	0.000985246
H16_A1361	tRNA-Lys	NA	2.98639	NA
EBG00001193285	tRNA	NA	0.727717	NA
H16_A1362	h16_A1362	transcriptional regulator, LysR-family	0.786445	0.10149
H16_A1363	h16_A1363	cytosine deaminase or related metal-dependent hydrolase	0.113917	0.841192
EBG00001193321	tRNA	NA	0.572155	NA
H16_A1365	h16_A1365	conserved hypothetical protein	0.280156	0.320578
H16_A1366	h16_A1366	sulfate permease family (SulP) transporter	0.390733	0.372994
H16_A1367	h16_A1367	transcriptional regulator, MarR-family	0.282175	0.612905
H16_A1368	h16_A1368	Exonuclease III	-0.133596	0.7575
H16_A1369	dcp	Oligopeptidase A	-0.174355	0.610432
H16_A1370	folD	5,10-Methylene-tetrahydrofolate dehydrogenase	0.100309	0.828731
H16_A1371	h16_A1371	hypothetical membrane spanning protein	0.144597	0.864604
H16_A1372	h16_A1372	response regulator, NarL-family	-0.442496	0.0546375
H16_A1373	h16_A1373	signal transduction histidine kinase containing a PAS sensor domain	0.447707	0.0796629
H16_A1374	pdhA1	pyruvate dehydrogenase complex, dehydrogenase (E1) component	-0.39496	0.114463
H16_A1375	pdhB	dihydrolipoamide acetyltransferase (E2) component of pyruvate dehydrogenase complex	-0.132511	0.663013
H16_A1376	hslV	ATP-dependent protease HslVU (ClpYQ), peptidase subunit	-0.183628	0.594104
H16_A1377	pdhL	dihydrolipoamide dehydrogenase (E3) component ofpyruvate dehydrogenase	-0.477016	0.044784
H16_A1378	h16_A1378	universal stress protein, UspA family	0.410434	0.643744
H16_A1379	h16_A1379	Hypothetical protein	0.202021	0.898724
H16_A1380	h16_A1380	Pyruvate-formate lyase-activating enzyme	0.396669	0.697215
H16_A1381	phaP1	Phasin (PHA-granule associated protein)	-1.9206	3.16333e-17
H16_A1382	h16_A1382	Deacetylase, histone deacetylase family	1.19007	0.0022947
H16_A1383	h16_A1383	hypothetical membrane spanning protein	0.526238	0.389973
H16_A1384	h16_A1384	predicted thioesterase	0.571468	0.20668
H16_A1385	nfnB	p-Nitrobenzoate reductase	0.721716	0.0195301
H16_A1386	h16_A1386	D-Alanyl-D-alanine carboxypeptidase	0.000830714	0.99867
H16_A1387	glcD3	glycolate oxidase subunit GlcD	-2.15436	2.14119e-16
H16_A1388	h16_A1388	transcriptional regulator, GntR-family	-2.47894	8.39739e-09
H16_A1389	h16_A1389	transcriptional regulator, IclR-family	-0.586169	0.0490629
H16_A1390	h16_A1390	Fe-S oxidoreductase	0.889876	5.41262e-05
H16_A1391	h16_A1391	uncharacterized conserved protein containing a ferredoxin-like domain	1.00944	3.6035e-07
H16_A1392	h16_A1392	Hypothetical protein	0.825766	0.00107593
H16_A1393	h16_A1393	transcriptional regulator, LysR-family	-0.313769	0.62162
H16_A1394	arcB	ornithine cyclodeaminase	-0.094917	0.905866
H16_A1395	h16_A1395	ABC-type transporter, periplasmic component	0.69512	0.373562
H16_A1396	h16_A1396	probable extra-cytoplasmic solute receptor	-0.421152	0.599201
H16_A1397	h16_A1397	ABC-type transporter, ATPase component	-0.546709	0.124282
H16_A1398	h16_A1398	ABC-type transporter, permease component	-0.29085	0.499935
H16_A1399	h16_A1399	ABC-type transporter, periplasmic component	0.0425368	0.921582
H16_A1400	h16_A1400	predicted oxidoreductase, aldo/keto reductase family	0.217165	0.532086
H16_A1401	pyrD	dihydroorotate dehydrogenase	0.682846	0.0240445
H16_A1402	ate	putative arginyl-tRNA:protein arginylyltransferase	0.698455	0.0032805
H16_A1403	aat	Leucyl/phenylalanyl-tRNA-protein transferase	0.409855	0.284298
H16_A1404	h16_A1404	ADP-ribose pyrophosphatase	0.338453	0.193072
H16_A1405	tRNA-Met	NA	2.36462	NA
EBG00001193278	tRNA	NA	0.944262	NA
H16_A1406	h16_A1406	conserved hypothetical protein	-0.0625479	0.905832
H16_A1407	h16_A1407	conserved hypothetical protein	-0.951978	0.028117
H16_A1408	bdxA	Benzoyl-CoA oxygenase component A	-0.947772	0.0254877
H16_A1409	bdxB	Benzoyl-CoA oxygenase component B	-1.22864	0.000268633
H16_A1410	h16_A1410	Enoyl-CoA hydratase	-0.808588	0.0610835
H16_A1411	h16_A1411	shikimate kinase containing a XRE-type HTH DNA-binding domain	-0.211316	0.698683
H16_A1412	h16_A1412	Benzoate-coenzyme A ligase	-0.879875	0.0350361
H16_A1413	h16_A1413	predicted hydrolase or acyltransferase	-1.29695	0.0115137
H16_A1414	h16_A1414	ABC-type transporter, periplasmic component	-1.3491	6.73332e-10
H16_A1415	h16_A1415	ABC-type transporter, permease component: HAAT family	-1.01719	0.00051831
H16_A1416	h16_A1416	ABC-type transporter, permease component	-1.03699	0.00494894
H16_A1417	h16_A1417	ABC-type transporter, ATPase component: HAAT family	-0.853338	0.0054112
H16_A1418	h16_A1418	ABC-type transporter, ATPase component: HAAT family	-0.997728	0.00138245
H16_A1419	kup2	potassium transporter	0.550612	0.032993
H16_A1420	h16_A1420	hypothetical membrane associated protein	2.24606	NA
H16_A1421	h16_A1421	hypothetical membrane associated protein	-0.601155	NA
H16_A1422	h16_A1422	transcriptional regulator, LuxR-family containing alpha/beta hydrolase domain	-0.191036	0.843468
H16_A1423	ibpA1	molecular chaperone, HSP20 family	-2.09843	3.57216e-15
H16_A1424	ibpA2	molecular chaperone, HSP20 family	-2.26463	3.53885e-17
H16_A1425	h16_A1425	dTDP-glucose 4-6-dehydratase	-6.65695	2.60073e-94
H16_A1426	h16_A1426	4-Amino-4-deoxy-L-arabinose transferase or related glycosyltransferase of PMT family	-6.06824	1.01185e-85
H16_A1427	h16_A1427	response regulator, OmpR-family	-2.80469	1.68677e-16
H16_A1428	h16_A1428	signal transduction histidine kinase	-2.5835	1.48185e-12
H16_A1429	tex	transcriptional accessory protein	-0.759733	0.000834595
H16_A1430	h16_A1430	conserved hypothetical protein	0.567423	0.0280419
H16_A1431	h16_A1431	Hypothetical protein	-0.206469	0.738263
H16_A1432	rad3	Putative ATP-dependent helicase	-0.118149	0.765329
H16_A1433	h16_A1433	DNA uptake lipoprotein	0.897547	0.00119474
H16_A1434	rluA1	pseudouridylate synthase, 23S RNA-specific	0.607268	0.0482644
H16_A1435	h16_A1435	uncharacterized conserved protein	0.0742048	0.874073
H16_A1436	h16_A1436	conserved hypothetical protein	0.855899	0.0450875
H16_A1437	phaC1	Poly(3-hydroxybutyrate) polymerase	0.114638	0.670932
H16_A1438	phaA	Acetyl-CoA acetyltransferase	-0.491436	0.0284171
H16_A1439	phaB1	Acetoacetyl-CoA reductase	-1.35169	3.85638e-16
H16_A1440	phaR	transcriptional regulator of phasin expression	-0.938068	7.32572e-07
H16_A1441	h16_A1441	hypothetical membrane protein	0.291078	0.778363
H16_A1442	h16_A1442	conserved hypothetical protein	0.258939	NA
H16_A1443	h16_A1443	conserved hypothetical protein	0.866967	0.0346431
H16_A1444	h16_A1444	conserved hypothetical protein	1.03453	0.000101088
H16_A1445	bktB	Acetyl-CoA acetyltransferase	-0.480312	0.0355455
H16_A1446	h16_A1446	conserved hypothetical protein	-0.192987	0.62439
H16_A1447	metC	cystathionine beta-lyase	0.250304	0.355484
H16_A1448	h16_A1448	conserved hypothetical protein	-0.24167	0.612464
H16_A1449	h16_A1449	Hypothetical protein	0.65884	0.58829
H16_A1450	h16_A1450	Hypothetical protein	0.447447	NA
H16_A1451	h16_A1451	Hypothetical protein	-1.264	NA
H16_A1452	serB1	phosphoserine phosphatase	0.206381	0.602016
H16_A1453	abgB	putative peptidase, M20D subfamily	-1.85299	8.11504e-18
H16_A1454	argE1	acetylornithine deacetylase	-0.116915	0.751228
H16_A1455	mfd	Transcription-repair coupling factor	0.256386	0.382877
H16_A1456	h16_A1456	4-Diphosphocytidyl-2-methyl-D-erithritol synthase	-0.198622	0.681283
H16_A1457	h16_A1457	YgbB family protein	-0.54079	0.107123
H16_A1458	h16_A1458	hypothetical membrane associated protein	0.436538	0.097532
H16_A1459	h16_A1459	hypothetical membrane associated protein	-0.829126	0.000108724
H16_A1460	h16_A1460	Peroxiredoxin	-0.268684	0.250297
H16_A1461	h16_A1461	MFS transporter, MHS family	0.334522	0.66943
H16_A1462	h16_A1462	signal transduction histidine kinase	0.290414	0.356801
H16_A1463	h16_A1463	response regulator, OmpR-family	0.262082	0.29688
H16_A1464	h16_A1464	hypothetical transmembrane protein	1.09871	0.0980616
H16_A1465	h16_A1465	acetylornithine deacetylase/Succinyl-diaminopimelate desuccinylase or related deacylase	-0.324749	0.289431
H16_A1466	h16_A1466	Squalene/phytoene synthase	0.580506	0.130522
H16_A1467	acrA3	Cation/multidrug efflux system, mebrane-fusion component	0.00861092	0.987597
H16_A1468	acrB3	Cation/multidrug efflux pump	-0.140116	0.705249
H16_A1469	h16_A1469	Amidase	0.0682705	NA
H16_A1470	h16_A1470	ABC-type transporter, ATPase component: PepT family	1.99111	NA
H16_A1471	h16_A1471	ABC-type transporter, ATPase component: PepT family	0.762834	NA
H16_A1472	h16_A1472	ABC-type transporter, permease component: PepT family	3.19259	NA
H16_A1473	h16_A1473	ABC-type transporter, permease component: PepT family	-0.649283	NA
H16_A1474	h16_A1474	ABC-type transporter, periplasmic component: PepT family	1.24197	0.144361
H16_A1475	h16_A1475	acetylornithine deacetylase/Succinyl-diaminopimelate desuccinylase or related deacylas	1.75084	NA
H16_A1476	h16_A1476	Hypothetical protein	-1.16364	0.0093367
H16_A1477	h16_A1477	transcriptional regulator, IclR-family	-0.615587	0.149675
H16_A1478	tRNA-Leu	NA	0.512845	0.457607
EBG00001193343	tRNA	NA	-0.334502	NA
H16_A1479	h16_A1479	Hypothetical protein	0.431623	0.345467
H16_A1480	h16_A1480	conserved hypothetical protein	-0.218464	0.640909
H16_A1481	h16_A1481	conserved hypothetical protein	-0.23166	0.54928
H16_A1482	tig	FKBP-type peptidyl-prolyl cis-trans isomerase (trigger factor)	0.433553	0.128971
H16_A1483	clpP	Endopeptidase Clp (type 1)	0.392169	0.121369
H16_A1484	clpX	ATP-dependent Clp protease ATP-binding subunit (ClpX)	0.785298	2.54232e-05
H16_A1485	lon	ATP-dependent Lon protease	0.075672	0.790565
H16_A1486	tRNA-Val	NA	-0.904049	0.400955
EBG00001193347	tRNA	NA	0.740623	NA
H16_A1487	h16_A1487	hypothetical membrane associated protein	0.49234	0.539247
H16_A1488	cinA	Uncharacterized protein (competence-and mitomycin-induced)	1.17411	0.100112
H16_A1489	h16_A1489	DNA Topoisomerase IB	0.933325	NA
H16_A1490	h16_A1490	short chain dehydrogenase	0.355512	0.659291
H16_A1491	h16_A1491	fragmented acyl-CoA synthetase	1.56303	NA
H16_A1492	h16_A1492	Hypothetical protein	1.45008	0.213701
H16_A1493	h16_A1493	transcriptional regulator, LysR-family	0.793218	0.00440991
H16_A1494	h16_A1494	Aspartate/tyrosine/aromatic aminotransferase	1.0521	0.00413171
H16_A1495	h16_A1495	NAD-dependent aldehyde dehydrogenase	0.547008	0.0871155
H16_A1496	h16_A1496	putative aspartate oxidase	0.599759	0.117424
H16_A1497	h16_A1497	probable extra-cytoplasmic solute receptor	0.032246	0.966331
H16_A1498	tRNA-Asp	NA	0.348136	0.76243
H16_A1499	h16_A1499	Peptidyl-prolyl cis-trans isomerase	0.664413	0.0158948
H16_A1500	h16_A1500	Acyl-CoA thioesterase	0.194464	0.680481
H16_A1501	h16_A1501	ABC-type transporter, ATPase component: LPT family	-0.198926	0.599026
H16_A1502	pgi1	Glucose-6-phosphate isomerase	0.341745	0.229105
H16_A1503	h16_A1503	permease of the drug/metabolite transporter (DMT) superfamily	-0.964124	0.0620057
H16_A1504	h16_A1504	predicted sugar kinase	-0.759716	0.00898071
H16_A1505	dadA5	D-amino-acid dehydrogenase	-0.661492	0.01845
H16_A1506	h16_A1506	TRAP-type transporter, large permease component	-1.76555	1.27367e-11
H16_A1507	h16_A1507	Tripartite ATP-independent periplasmic transporters, DctQ component	-2.51255	5.34552e-13
H16_A1508	h16_A1508	TRAP-type transporter, periplasmic component	-2.96605	1.11965e-39
H16_A1509	gatA3	Glutamyl/Aspartyl-tRNA(Gln/Asp) amidotransferasesubunit A	-1.11209	1.00409e-05
H16_A1510	h16_A1510	predicted transcription regulator, contains HTH domain (MarR family)	-0.306178	0.41189
H16_A1511	purL	Phosphoribosyl-formylglycinamidine synthase	0.0684895	0.855089
H16_A1512	h16_A1512	hypothetical membrane associated protein	1.10468	NA
H16_A1513	h16_A1513	Hypothetical protein	-0.241649	0.551876
H16_A1514	h16_A1514	Peptidyl-prolyl cis-trans isomerase	-0.0726372	0.864604
H16_A1515	h16_A1515	Stress-induced morphogen (activity unknown)	0.481827	0.371814
H16_A1516	ispZ	intracellular septation protein A	0.426215	0.29331
H16_A1517	pmsR	Methionine-S-oxide reductase	0.0418683	0.940559
H16_A1518	h16_A1518	uncharacterized conserved protein	0.250759	0.425036
H16_A1519	h16_A1519	Acyl-CoA synthetase (AMP-forming)/AMP-acid ligase II	-1.15133	6.88548e-07
H16_A1520	h16_A1520	ABC-type transporter, periplasmic component: HAAT family	-2.65079	2.46761e-35
H16_A1521	h16_A1521	ABC-type transporter, permease component: HAAT family	-2.50912	6.72355e-11
H16_A1522	h16_A1522	ABC-type transporter, permease component	-2.16591	7.4782e-17
H16_A1523	h16_A1523	ABC-type transporter, ATPase component: HAAT family	-2.21873	2.19625e-12
H16_A1524	h16_A1524	ABC-type transporter, ATPase component: HAAT family	-2.22795	5.76511e-13
H16_A1525	h16_A1525	APC transporter, AAT family	0.861505	0.324707
H16_A1526	h16_A1526	Enoyl-CoA hydratase/Delta(3)-cis-delta(2)-trans-enoyl-CoA isomerase	-0.0874467	0.826818
H16_A1527	pncA	Bifunctional Pyrazinamidase/Nicotinamidase	-0.264549	0.600419
H16_A1528	h16_A1528	Acetyl-CoA acetyltransferase	-0.241328	0.465223
H16_A1529	h16_A1529	phenylacetic acid degradation protein PaaI	-0.434689	0.343394
H16_A1530	h16_A1530	Acyl-CoA dehydrogenase	-0.41245	0.27356
H16_A1531	h16_A1531	short chain dehydrogenase	-0.517956	0.275055
H16_A1532	h16_A1532	Uncharacterized protein, possibly involved in aromatic compounds catabolism	0.207669	0.71191
H16_A1533	h16_A1533	Putative NADP-dependent oxidoreductase yncB	-0.428435	0.113123
H16_A1534	h16_A1534	Ribulose-5-phosphate 4-epimerase or aldolase	-0.856505	0.00420161
H16_A1535	h16_A1535	Glutathione S-transferase	-0.674232	0.0345668
H16_A1536	h16_A1536	conserved hypothetical protein	-0.706915	0.0152764
H16_A1537	h16_A1537	putative peptidase, S33 family	-1.09226	4.58671e-05
H16_A1538	h16_A1538	transcriptional regulator, GntR-family	1.44209	NA
H16_A1539	h16_A1539	ABC-type transporter, periplasmic component: HAAT family	0.195872	0.905832
H16_A1540	h16_A1540	ABC-type transporter, permease component: HAAT family	-0.320306	NA
H16_A1541	h16_A1541	ABC-type transporter, permease component	2.05964	NA
H16_A1542	h16_A1542	ABC-type transporter, ATPase component: HAAT family	1.23956	NA
H16_A1543	h16_A1543	ABC-type transporter, ATPase component: HAAT family	2.89423	NA
H16_A1544	h16_A1544	amidase related to nicotinamidase	2.74258	NA
H16_A1545	h16_A1545	polysaccharide deacetylase	2.42222	NA
H16_A1546	h16_A1546	chitooligosaccharide deacetylase	2.49362	NA
H16_A1547	h16_A1547	Hydroxymethylglutaryl-CoA lyase	1.08701	NA
H16_A1548	h16_A1548	predicted acyl-CoA transferase/carnitine dehydratase	1.08137	NA
H16_A1549	leuC2	3-Isopropylmalate dehydratase large subunit	1.35493	0.168535
H16_A1550	leuD2	3-Isopropylmalate dehydratase small subunit	0.486303	NA
H16_A1551	h16_A1551	outer membrane protein (porin)	1.48034	NA
H16_A1552	h16_A1552	predicted phosphatase homolog to the C-terminal domain of histone macroH2A1	-0.940325	0.00159413
H16_A1553	gbd	NAD-dependent 4-hydroxybutyrate dehydrogenase	-0.170678	0.634259
H16_A1554	h16_A1554	Esterase/lipase	-0.0283789	0.970919
H16_A1555	h16_A1555	probable extra-cytoplasmic solute receptor	-0.663905	0.0257582
H16_A1556	h16_A1556	predicted thioesterase	-0.712132	0.311037
H16_A1557	h16_A1557	Nucleoside-diphosphate-sugar epimerase	0.135511	0.789584
H16_A1558	hyi1	hydroxypyruvate isomerase	-0.157386	0.764613
H16_A1559	h16_A1559	MFS transporter, ACS family	-1.10155	0.00366367
H16_A1560	h16_A1560	Ribulose-5-phosphate 4-epimerase or related epimerase or aldolase	0.0352537	0.969769
H16_A1561	h16_A1561	Uncharacterized protein conserved in bacteria	0.264425	0.689704
H16_A1562	h16_A1562	3-Hydroxyisobutyrate dehydrogenase or related beta-hydroxyacid dehydrogenase	-0.0968353	0.924432
H16_A1563	h16_A1563	transcriptional regulator, GntR-family	0.354431	0.7207
H16_A1564	h16_A1564	predicted acyltransferase	0.15132	0.808111
H16_A1565	h16_A1565	uncharacterized conserved protein	0.559953	0.032993
H16_A1566	h16_A1566	Hypothetical protein	0.865236	0.031546
H16_A1567	gcvT2	Aminomethyltransferase	1.04926	6.2166e-05
H16_A1568	h16_A1568	aminodeoxychorismate lyase	1.70262	1.50642e-05
H16_A1569	tmk	thymidylate kinase (dTMP kinase)	0.768421	0.0183055
H16_A1570	holB	DNA polymerase III delta prime subunit	0.356904	0.301728
H16_A1571	pilZ	Type IV pilus assembly protein PilZ	0.0713743	0.893744
H16_A1572	h16_A1572	sortase or related acyltransferase	0.948406	0.0085252
H16_A1573	h16_A1573	Mg-dependent DNase	0.520913	0.108469
H16_A1574	arp3	ankyrin repeat protein containing three repeats	0.246503	0.498797
H16_A1575	h16_A1575	hypothetical membrane spanning protein	0.236662	0.72649
H16_A1576	h16_A1576	conserved hypothetical protein	-0.0260794	0.966331
H16_A1577	h16_A1577	acyl carrier protein phosphodiesterase	-0.2096	0.814653
H16_A1578	h16_A1578	transcriptional regulator, LysR-family	-0.198163	0.675543
H16_A1579	h16_A1579	hypothetical membrane spanning protein	-0.792386	0.0110877
H16_A1580	h16_A1580	hypothetical membrane associated protein	-0.257724	0.403944
H16_A1581	h16_A1581	predicted signal transduction protein containingan EAL domain	-0.721722	0.0617384
H16_A1582	h16_A1582	DNA segregation ATPase FtsK/SpoIIIE related protein	-0.365708	0.221126
H16_A1583	h16_A1583	conserved hypothetical protein	-1.03036	0.0359245
H16_A1584	h16_A1584	conserved hypothetical protein	-0.869271	0.0603268
H16_A1585	h16_A1585	hypothetical membrane associated protein	-0.382028	0.659963
H16_A1586	trkA1	predicted flavoprotein involved in K+ transport	0.439834	0.433566
H16_A1587	h16_A1587	transcriptional regulator, LysR-family	0.478434	0.486723
H16_A1588	h16_A1588	ABC-type transporter, fused periplasmic and permease components	0.597915	0.0644356
H16_A1589	h16_A1589	transcriptional regulator, MocR family	-0.241891	0.706288
H16_A1590	h16_A1590	hypothetical membrane associated protein	0.19412	NA
H16_A1591	h16_A1591	Membrane-bound alcohol dehydrogenase,cytochromec subunit precursor	0.227193	0.57294
H16_A1592	h16_A1592	hypothetical membrane spanning protein	-0.207875	0.546317
H16_A1593	h16_A1593	lysophosphatidic acid acyltransferase LPAAT related acyltransferase	0.292265	0.589528
H16_A1594	h16_A1594	Autoexporter, AT family porin	0.0489866	0.970919
H16_A1595	h16_A1595	protein involved in meta-pathway of phenol degradation	0.316551	0.59802
H16_A1596	h16_A1596	hypothetical membrane associated protein	-0.0326091	NA
H16_A1597	h16_A1597	conserved hypothetical protein	-0.215705	NA
H16_A1598	h16_A1598	outer membrane protein/protective antigen OMA87	1.6778	NA
H16_A1599	h16_A1599	Hypothetical protein	0.0222042	NA
H16_A1600	h16_A1600	uncharacterized conserved protein	1.36357	0.00833344
H16_A1601	h16_A1601	conserved hypothetical protein	1.09342	0.14822
H16_A1602	h16_A1602	Arylsulfatase A or related enzyme	-0.542846	0.285387
H16_A1603	h16_A1603	predicted spermidine synthase with an N-terminalmembrane domain	0.709577	0.339646
H16_A1604	h16_A1604	MoxR-like ATPase	0.248438	0.847582
H16_A1605	h16_A1605	conserved hypothetical protein	-0.786153	NA
H16_A1606	h16_A1606	hypothetical membrane associated protein	1.46824	NA
H16_A1607	h16_A1607	von Willebrand factor (vWF) type A domain	0.0513143	NA
H16_A1608	h16_A1608	conserved hypothetical protein containing von Willebrand factor (vWF) type A	0.597635	0.636049
H16_A1609	h16_A1609	hypothetical membrane spanning protein	1.44639	NA
H16_A1610	aspT	putative aspartate:alanine antiporter	0.907959	0.289793
H16_A1611	h16_A1611	hypothetical membrane spanning protein	0.467821	NA
H16_A1612	h16_A1612	hypothetical membrane spanning protein	0.324193	NA
H16_A1613	h16_A1613	transcriptional regulator, AsnC-family	-0.930901	0.317575
H16_A1614	h16_A1614	predicted metal-dependent enzyme of the double-stranded beta helix superfamily	-0.0523133	0.964836
H16_A1615	h16_A1615	hypothetical membrane spanning protein	0.616739	0.14352
H16_A1616	h16_A1616	Acetyl-coenzyme A synthetase	0.476414	0.280995
H16_A1617	h16_A1617	ACT domain-containing protein	0.111878	0.896364
H16_A1618	h16_A1618	conserved hypothetical protein	0.91786	0.0113321
H16_A1619	h16_A1619	Hypothetical protein	0.879466	0.0196587
H16_A1620	h16_A1620	DnaJ-class molecular chaperone	-0.174058	0.692699
H16_A1621	h16_A1621	hypothetical membrane spanning protein	0.999643	0.258964
H16_A1622	h16_A1622	Protein-L-isoaspartate carboxylmethyltransferase	-0.169447	0.867345
H16_A1623	h16_A1623	molecular chaperone	-1.29315	1.04059e-06
H16_A1624	h16_A1624	molecular chaperone	-0.719668	0.00212395
H16_A1625	h16_A1625	hypothetical membrane associated protein	-0.350963	0.406286
H16_A1626	rpoD1	DNA-directed RNA polymerase sigma subunit (RpoD)	-0.00644627	0.989491
H16_A1627	h16_A1627	predicted glutamine amidotransferase	-0.0737457	0.913785
H16_A1628	h16_A1628	Hypothetical protein	0.366088	0.621305
H16_A1629	h16_A1629	MFS transporter, AAHS family	0.480538	0.626418
H16_A1630	h16_A1630	pyridine nucleotide-disulphide oxidoreductase	0.533555	0.614461
H16_A1631	nagI	ferredoxin subunits of ring-hydroxylating dioxygenase	-0.529187	NA
H16_A1632	nagH	Salicylate-5-hydroxylase small oxygenase component	0.204859	NA
H16_A1633	nagG	Salicylate 5-hydroxylase large oxygenase component	1.10393	0.212737
H16_A1634	h16_A1634	transcriptional regulator, LysR-family	-0.170904	0.780934
H16_A1635	h16_A1635	Hypothetical protein	-0.414067	NA
H16_A1636	h16_A1636	hypothetical membrane spanning protein	1.47051	0.112335
H16_A1637	h16_A1637	Hypothetical protein	0.140396	NA
H16_A1638	h16_A1638	Uncharacterized protein conserved in bacteria	-0.169214	NA
H16_A1639	cysI2	sulfite reductase, beta subunit (hemoprotein with two 4Fe-4S domains)	0.302699	0.754012
H16_A1640	cyoD2	bo3-type quinol oxidase, subunit IV	-0.046641	NA
H16_A1641	cyoC2	bo3-type quinol oxidase, subunit III	1.31015	NA
H16_A1642	cyoB2	bo3-type quinol oxidase, subunit I	0.534659	0.618359
H16_A1643	cyoA2	bo3-type quinol oxidase, subunit II	0.697769	NA
H16_A1644	h16_A1644	transcriptional regulator, MocR family	0.118217	0.833812
H16_A1645	h16_A1645	transcriptional regulator, LysR-family	-0.500824	0.390886
H16_A1646	h16_A1646	probable extra-cytoplasmic solute receptor	-0.969656	0.0339841
H16_A1647	h16_A1647	transcriptional regulator, MocR family	-0.867963	0.226663
H16_A1648	h16_A1648	Glutathione S-transferase	-0.672648	0.0029784
H16_A1649	h16_A1649	3-Demethylubiquinone-9 3-methyltransferase	-0.0406132	0.922361
H16_A1650	h16_A1650	conserved hypothetical protein	0.0783732	0.893744
H16_A1651	polB	DNA polymerase II	0.234974	0.530998
H16_A1652	iorB1	Isoquinoline 1-oxidoreductase,molybdopterin-binding subunit B	0.560777	0.0355455
H16_A1653	iorA1	Isoquinoline 1-oxidoreductase, 2Fe-2S-binding subunit A	-0.05574	0.965741
H16_A1654	h16_A1654	hypothetical membrane spanning protein	0.0905251	0.895303
H16_A1655	betA3	choline dehydrogenase	-0.00393445	0.995937
H16_A1656	h16_A1656	Ap4A phosphorylase II	-0.504611	0.625589
H16_A1657	h16_A1657	Uncharacterized protein conserved in bacteria	-0.179505	0.718375
H16_A1658	h16_A1658	transcriptional regulator, LysR-family	-0.281575	0.629683
H16_A1659	rrsA	NA	1.64384	4.04263e-07
EBG00001193313	SSU_rRNA_bacteria	NA	1.25968	NA
H16_A1660	rrlA	NA	1.96302	0.000434511
EBG00001193351	LSU_rRNA_bacteria	NA	3.30984	NA
H16_A1662	h16_A1662	Hypothetical protein	-0.193406	0.885319
H16_A1663	h16_A1663	transcriptional regulator, MarR-family	0.00820698	0.994526
H16_A1664	h16_A1664	conserved hypothetical protein	1.22966	NA
H16_A1665	h16_A1665	predicted redox protein, regulator of disulfide-bond formation	-0.619044	0.588749
H16_A1666	h16_A1666	transcriptional regulator, TetR/AcrR-family	-0.0557579	0.957051
H16_A1667	h16_A1667	NADH:flavin oxidoreductase, Old Yellow Enzyme family protein	-0.61289	0.0814821
H16_A1668	h16_A1668	hypothetical membrane associated protein	0.618483	NA
H16_A1669	h16_A1669	Hypothetical protein	0.572477	0.0896023
H16_A1670	h16_A1670	DNA helicase	0.00515672	0.989491
H16_A1671	h16_A1671	hypothetical membrane associated protein	1.01997	0.033199
H16_A1672	h16_A1672	hypothetical membrane spanning protein	0.466725	0.402871
H16_A1673	h16_A1673	conserved hypothetical protein	0.426636	0.588759
H16_A1674	h16_A1674	probable extra-cytoplasmic solute receptor	0.26654	0.755729
H16_A1675	h16_A1675	conserved hypothetical protein	0.654346	0.236661
H16_A1676	h16_A1676	NADPH-dependent FMN reductase	0.197964	0.532086
H16_A1677	h16_A1677	transcriptional regulator, AraC-family	0.39822	0.383432
H16_A1678	h16_A1678	phage integrase family protein	0.556998	0.0643425
H16_A1679	h16_A1679	deoxyribodipyrimidine photolyase	1.18284	0.000649727
H16_A1680	h16_A1680	predicted permease	1.4324	2.63227e-05
H16_A1683	h16_A1683	predicted acetyltransferase	0.470461	0.485639
H16_A1684	h16_A1684	conserved hypothetical protein	0.227205	0.663986
H16_A1689	ycaC	YcaC related amidohydrolase	0.791961	0.0054112
H16_A1690	h16_A1690	transcriptional regulator, LysR-family	0.202208	0.62439
H16_A1691	h16_A1691	predicted oxidoreductas (related to aryl-alcoholdehydrogenases)	0.695514	0.189903
H16_A1692	h16_A1692	conserved hypothetical protein	0.394612	0.726123
H16_A1693	h16_A1693	transcriptional regulator, LacI-family	0.989375	0.103512
H16_A1694	h16_A1694	histidinol dehydrogenase	0.944665	0.168535
H16_A1695	h16_A1695	MFS transporter, DHA1 family	2.48341	0.007055
H16_A1696	h16_A1696	NADH:flavin oxidoreductase, Old Yellow Enzyme family	1.24892	0.18351
H16_A1697	h16_A1697	conserved hypothetical protein	2.23115	NA
H16_A1698	h16_A1698	MFS transporter, Sugar (and other) family	0.343963	0.776666
H16_A1699	h16_A1699	Enoyl-CoA hydratase/carnithine racemase	-0.413031	0.76243
H16_A1700	h16_A1700	Acyl-CoA synthetase (AMP-forming)/AMP-acid ligase II	1.50063	0.067972
H16_A1701	coxS3	Aerobic-type carbon monoxide dehydrogenase homolog, 2Fe-2S iron-sulfur subunit	1.44544	NA
H16_A1702	h16_A1702	FAD binding domain in molybdopterin dehydrogenase	2.90794	NA
H16_A1703	coxL3	Aerobic-type carbon monoxide dehydrogenase homolog, subunits L and G	1.23901	0.062465
H16_A1704	h16_A1704	transcriptional regulator, LysR-family	0.356526	0.56926
H16_A1706	h16_A1706	putative peptidase, S08A subfamily	0.503522	0.276203
H16_A1707	h16_A1707	conserved hypothetical protein	1.11708	NA
H16_A1708	h16_A1708	Hypothetical protein	-0.0778523	0.965778
H16_A1709	h16_A1709	ABC-type transporter, ATPase component: HAAT family	0.864043	NA
H16_A1710	h16_A1710	Hypothetical protein	1.28974	NA
H16_A1712	h16_A1712	putative transcriptional regulator	0.0629452	0.930338
H16_A1713	h16_A1713	Acetyl-CoA acetyltransferase	-0.640589	NA
H16_A1714	h16_A1714	predicted acyl dehydratase	-0.500196	0.694939
H16_A1715	apbA1	ketopantoate reductase	-0.822298	0.302568
H16_A1716	h16_A1716	Enoyl-CoA hydratase/carnithine racemase	-0.361149	0.494321
H16_A1717	h16_A1717	probable extra-cytoplasmic solute receptor	0.578826	NA
H16_A1718	h16_A1718	Acyl-CoA synthetase (AMP-forming)/AMP-acid ligase II	-0.453811	0.730933
H16_A1719	h16_A1719	Enoyl-CoA hydratase/carnithine racemase	0.53914	NA
H16_A1720	h16_A1720	Acetyl-CoA acetyltransferase	1.42779	NA
H16_A1721	coxG2	carbon monoxide dehydrogenase homolog, subunit G	-1.89177	3.95067e-05
H16_A1722	coxS4	Aerobic-type carbon monoxide dehydrogenase homolog, 2Fe-2S iron-sulfur subunit	-2.23183	NA
H16_A1723	qorL1	putative quinoline 2-oxidoreductase, large subunit	-1.15336	0.0640123
H16_A1724	h16_A1724	Aerobic-type carbon monoxide dehydrogenase homolog, FAD-binding subunit	-0.809249	0.41035
H16_A1725	h16_A1725	transcriptional regulator, TetR/AcrR-family	-0.0403356	0.945552
H16_A1726	h16_A1726	putative transcriptional regulator	-0.176796	0.790801
H16_A1727	h16_A1727	transcriptional regulator, TetR/AcrR-family	0.206551	0.689404
H16_A1728	h16_A1728	MFS transporter, AAHS family	-1.34348	0.0182212
H16_A1729	coxF2	xanthine and CO dehydrogenase, maturation factor	-0.40098	0.639161
H16_A1730	h16_A1730	conserved hypothetical protein	3.81422	NA
H16_A1731	h16_A1731	conserved hypothetical protein	0.0713879	0.954553
H16_A1732	h16_A1732	Amidase	0.568807	0.500531
H16_A1733	h16_A1733	MFS transporter, ACS family	-0.16846	0.903309
H16_A1734	h16_A1734	acetylornithine deacetylase/Succinyl-diaminopimelate desuccinylase or related deacylase	-0.194973	0.880061
H16_A1735	h16_A1735	putative translation initiation inhibitor (endoribonuclease), YjgF-family	0.253085	0.876979
H16_A1736	h16_A1736	creatinine amidohydrolase	1.04056	0.396026
H16_A1737	h16_A1737	MFS transporter, ACS family	1.38286	0.131677
H16_A1738	h16_A1738	transcriptional regulator, LysR-family	0.666708	0.0706215
H16_A1742	h16_A1742	transcriptional regulator, MarR-family	-0.196036	0.587984
H16_A1743	h16_A1743	MFS transporter, DHA1 family	-1.86543	0.00115441
H16_A1744	h16_A1744	fragmented integrase	-0.0455919	NA
H16_A1749	h16_A1749	conserved hypothetical protein	-0.361904	0.743144
H16_A1750	h16_A1750	uncharacterized conserved protein	-0.4301	0.723591
H16_A1751	h16_A1751	uncharacterized conserved protein	-0.491808	0.673646
H16_A1752	h16_A1752	hypothetical membrane associated protein	0.0636724	NA
H16_A1753	pdhA2	pyruvate dehydrogenase complex, dehydrogenase (E1) component	-0.0489888	0.951456
H16_A1756	h16_A1756	Short-chain dehydrogenase of various substrate specificities	0.338878	0.738263
H16_A1757	h16_A1757	response regulator, OmpR-family	0.987835	0.12699
H16_A1758	h16_A1758	signal transduction histidine kinase	1.04212	0.0741918
H16_A1760	ccdA	putative cytochrome c biogenesis protein	1.41577	0.0148479
H16_A1761	h16_A1761	hypothetical membrane associated protein	-2.77107	NA
H16_A1762	h16_A1762	Thiol-disulfide isomerase and thioredoxins	0.793226	NA
H16_A1764	h16_A1764	putative dehydrogenase, oxidoreductase FAD flavoprotein	-1.70116	6.42096e-09
H16_A1765	h16_A1765	putative dehydrogenase, oxidoreductase FAD flavoprotein	-0.893985	0.0896023
H16_A1766	h16_A1766	transcriptional regulator, LysR-family	1.83356	NA
H16_A1767	h16_A1767	epoxide hydrolase	1.66162	NA
H16_A1768	acrA4	Cation/multidrug efflux system, mebrane-fusion component	-0.0564544	0.965778
H16_A1769	acrB4	Cation/multidrug efflux pump	0.316579	0.769199
H16_A1770	acrC4	Cation/multidrug efflux system outer membrane porin	0.469376	0.692769
H16_A1771	h16_A1771	putative transcriptional regulator	0.311539	0.410404
H16_A1772	h16_A1772	benzaldehyde dehydrogenase [NAD+]	0.19393	0.768518
H16_A1774	h16_A1774	hypothetical membrane associated protein	0.986097	NA
H16_A1775	h16_A1775	transcriptional regulator, AraC-family	1.07039	0.0417049
H16_A1776	h16_A1776	conserved hypothetical protein	0.522172	0.583469
H16_A1777	h16_A1777	hypothetical membrane spanning protein	0.971781	0.365651
H16_A1778	h16_A1778	predicted hydrolase or acyltransferase	1.43189	0.0336238
H16_A1779	h16_A1779	thioredoxin reductase	1.55878	0.000141653
H16_A1780	h16_A1780	uncharacterized conserved protein containing translation initiation inhibitory endoribonuclease domain	-0.223142	0.836053
H16_A1781	h16_A1781	probable extra-cytoplasmic solute receptor	0.206904	0.807756
H16_A1784	h16_A1784	Predicted protein-disulfide isomerase	1.05126	0.0377756
H16_A1785	h16_A1785	salicylate hydroxylase	0.646738	0.499011
H16_A1786	h16_A1786	maleylacetate reductase	0.552119	0.415169
H16_A1787	h16_A1787	probable extra-cytoplasmic solute receptor	0.554308	0.393832
H16_A1788	h16_A1788	transcriptional regulator, LysR-family	-0.0708928	0.886821
H16_A1789	h16_A1789	glycerol trinitrate reductase	0.922926	0.294545
H16_A1791	h16_A1791	predicted redox protein, regulator of disulfide bond formation	0.607955	NA
H16_A1793	h16_A1793	epoxide hydrolase	0.9069	0.277551
H16_A1794	h16_A1794	hypothetical membrane associated protein	0.0317729	NA
H16_A1798	h16_A1798	conserved hypothetical protein	0.85505	NA
H16_A1799	h16_A1799	Putative NAD(P)H nitroreductase YDGI	-0.100769	0.928852
H16_A1800	h16_A1800	conserved hypothetical protein	-0.569094	0.297517
H16_A1801	h16_A1801	Glutathione S-transferase	0.44649	0.6846
H16_A1802	h16_A1802	Acetyltransferase (GNAT) family	0.571176	0.560511
H16_A1803	h16_A1803	transcriptional regulator, AraC-family	0.990611	0.091316
H16_A1804	h16_A1804	hypothetical membrane spanning protein	0.798711	NA
H16_A1805	h16_A1805	putative translation initiation inhibitor,yjgFfamily	0.520035	0.691295
H16_A1806	h16_A1806	acetaldehyde dehydrogenase (acetylating)	2.14627	NA
H16_A1807	mhpE2	4-Hydroxy-2-oxovalerate aldolase	2.90936	NA
H16_A1809	h16_A1809	adenylate cyclase, family 3	2.16741	NA
H16_A1810	h16_A1810	conserved hypothetical protein	-1.1824	NA
H16_A1811	h16_A1811	Hypothetical protein	0.734085	0.50178
H16_A1812	h16_A1812	hypothetical membrane associated protein	0.555557	NA
H16_A1813	h16_A1813	predicted esterase of the alpha-beta hydrolase superfamily	-0.126347	NA
H16_A1814	h16_A1814	D-beta-hydroxybutyrate dehydrogenase	0.620314	NA
H16_A1815	nrcN	Putative NADH dehydrogenase	1.97265	NA
H16_A1816	h16_A1816	hypothetical membrane spanning protein	2.78932	NA
H16_A1817	h16_A1817	hypothetical membrane spanning protein	1.32049	NA
H16_A1818	h16_A1818	response regulator, OmpR-family	0.370348	0.616888
H16_A1819	h16_A1819	signal transduction histidine kinase	1.07788	0.234627
H16_A1820	h16_A1820	conserved hypothetical protein	1.54595	NA
H16_A1821	h16_A1821	protein of unknown function	1.04927	NA
H16_A1822	h16_A1822	FOG: PAS/PAC domain protein	1.71907	0.0193231
H16_A1823	h16_A1823	Hypothetical protein	0.397097	NA
H16_A1824	h16_A1824	Hypothetical protein	-0.051416	NA
H16_A1825	h16_A1825	conserved hypothetical protein	1.22613	NA
H16_A1827	h16_A1827	Hypothetical protein	3.33541	NA
H16_A1828	h16_A1828	Glucose/sorbosone dehydrogenase	0.995539	9.01338e-05
H16_A1829	h16_A1829	Acetyltransferase (GNAT) family	-0.537117	0.166667
H16_A1830	h16_A1830	conserved hypothetical protein	-0.0402645	0.975581
H16_A1831	h16_A1831	Hypothetical protein	0.62865	NA
H16_A1832	h16_A1832	Enoyl-CoA hydratase/carnithine racemase	-0.499591	0.453702
H16_A1833	h16_A1833	Hypothetical protein	-0.627159	0.511097
H16_A1834	h16_A1834	Hypothetical protein	-0.547254	0.465706
H16_A1835	h16_A1835	Hypothetical protein	0.892051	NA
H16_A1836	h16_A1836	Hypothetical protein	1.14594	NA
H16_A1837	h16_A1837	hypothetical membrane associated protein	0.280795	0.680287
H16_A1838	nnr	transcriptional regulator, NNR like	0.301266	0.663986
H16_A1839	h16_A1839	truncated hemoglobin	0.333004	NA
H16_A1840	folA1	dihydrofolate reductase	0.230213	0.689562
H16_A1841	h16_A1841	Hypothetical protein	1.25999	0.29688
H16_A1842	h16_A1842	Hypothetical protein	0.44211	0.550359
H16_A1843	h16_A1843	Hypothetical protein	0.17396	NA
H16_A1844	h16_A1844	conserved hypothetical protein	1.60933	NA
H16_A1845	h16_A1845	ISAE1 Orf2 fusion protein	0.783057	NA
H16_A1846	h16_A1846	Transposase ISAE1	1.11301	NA
H16_A1847	manB1	Phosphomannomutase	0.44001	0.499011
H16_A1848	rfbC	dTDP-4-dehydrorhamnose 3,5-epimerase	-0.400707	NA
H16_A1850	rfbD	dTDP-4-dehydrorhamnose reductase	1.90291	0.0441799
H16_A1851	rfbB2	dTDP-D-glucose 4,6-dehydratase	0.904475	NA
H16_A1852	h16_A1852	conserved hypothetical protein	0.550168	NA
H16_A1853	h16_A1853	transcriptional regulator, AraC-family	0.440493	NA
H16_A1854	manC1	Mannose-1-phosphate guanylyltransferase	1.61623	NA
H16_A1855	h16_A1855	sugar transferase involved in lipopolysaccharidesynthesis	-0.808253	NA
H16_A1856	h16_A1856	EPS I polysaccharide export outer membrane protein epsA precursor/Periplasmic protein involved in p	1.76689	NA
H16_A1857	h16_A1857	Uncharacterized protein involved in exopolysaccharide biosynthesis	1.67675	NA
H16_A1858	h16_A1858	predicted glycosyltransferase	1.03609	0.334925
H16_A1859	h16_A1859	hypothetical membrane spanning protein	0.991374	0.380959
H16_A1860	h16_A1860	glycosyltransferase group 1	0.85833	NA
H16_A1861	h16_A1861	Glycosyltransferase	1.48801	NA
H16_A1862	h16_A1862	hypothetical membrane spanning protein	0.467757	NA
H16_A1863	h16_A1863	polysaccharide biosynthesis protein/O-antigen transporter	1.50529	NA
H16_A1864	rfbA	dTDP-glucose pyrophosphorylase	1.34931	0.168848
H16_A1865	h16_A1865	hypothetical membrane spanning protein	1.1035	0.0673612
H16_A1866	h16_A1866	acyltransferase family protein	1.02519	NA
H16_A1869	h16_A1869	hypothetical membrane spanning protein	0.254476	0.530953
H16_A1870	h16_A1870	ThiF/MoeB/HesA family protein	0.0856861	0.88537
H16_A1871	h16_A1871	hypothetical membrane spanning protein	0.248019	0.64505
H16_A1872	h16_A1872	conserved hypothetical protein	-0.108025	0.832028
H16_A1873	h16_A1873	hypothetical membrane associated protein	-0.613348	0.128233
H16_A1874	h16_A1874	conserved hypothetical protein	-0.0545256	0.924432
H16_A1875	h16_A1875	SAM-dependent methyltransferase	0.145896	0.74495
H16_A1876	mnhG	Multisubunit Na+/H+ antiporter, MnhG subunit	0.0208051	0.98524
H16_A1877	mnhF	Multisubunit Na+/H+ antiporter, MnhF subunit	0.0681001	0.966375
H16_A1878	mnhE	Multisubunit Na+/H+ antiporter, MnhE subunit	1.48014	0.0878339
H16_A1879	mnhD	Multisubunit Na+/H+ antiporter, MnhD subunit	1.37602	0.000371023
H16_A1880	mnhC	Multisubunit Na+/H+ antiporter, MnhC subunit	0.350941	0.769199
H16_A1881	mnhAB	Multisubunit Na+/H+ antiporter, MnhA and MhnB subunits	0.893034	0.000222442
H16_A1882	h16_A1882	Asp-tRNA Asn / Glu-tRNA Gln amidotransferase A subunit or related amidase	0.183141	0.639161
H16_A1883	h16_A1883	probable extra-cytoplasmic solute receptor	-0.0467828	0.919011
H16_A1884	h16_A1884	Dehydrogenase, PQQ dependent	0.00627521	0.989491
H16_A1885	h16_A1885	Enoyl-CoA hydratase/carnithine racemase	0.885659	0.0412557
H16_A1886	h16_A1886	transcriptional regulator, IclR-family	0.464551	0.241296
H16_A1887	h16_A1887	Acetyl-CoA acetyltransferase	0.180805	0.858546
H16_A1888	h16_A1888	short chain dehydrogenase	0.160379	0.907129
H16_A1889	h16_A1889	Enoyl-CoA hydratase/carnithine racemase	-0.531016	0.64505
H16_A1890	h16_A1890	probable extra-cytoplasmic solute receptor	-0.0327323	0.981979
H16_A1891	h16_A1891	permease of the major facilitator superfamily	-0.215698	0.788726
H16_A1892	purT	phosphoribosylglycinamide formyltransferase 2	0.00611962	0.989491
H16_A1893	h16_A1893	Small-conductance mechano-sensitive channel	1.19729	0.000105367
H16_A1894	h16_A1894	Hypothetical protein	1.46228	NA
H16_A1895	h16_A1895	transcriptional regulator, LysR-family	0.813732	0.0891086
H16_A1896	h16_A1896	Ribulose-5-phosphate 4-epimerase or related epimerase or aldolase	0.385585	0.770703
H16_A1897	h16_A1897	MFS transporter, MHS family	0.30488	0.798557
H16_A1898	h16_A1898	2-Hydroxychromene-2-carboxylate isomerase	0.104147	0.919234
H16_A1899	h16_A1899	quaternary ammonium compound-resistance protein	0.760572	NA
H16_A1900	h16_A1900	transcriptional regulator, LysR-family	-0.113659	0.843468
H16_A1901	h16_A1901	HD-GYP domain protein	-1.99233	0.296475
H16_A1902	h16_A1902	Hypothetical protein	0.836054	0.0218852
H16_A1903	cysK2	cysteine synthase	0.398334	0.489417
H16_A1904	prpR	propionate catabolism activator	0.0468519	0.936944
H16_A1905	prpB	methylisocitric acid lyase	0.465081	0.197436
H16_A1906	prpC1	2-Methylcitrate synthase 1	-0.238083	0.420023
H16_A1907	acnM	Methyl-cis-aconitic acid hydratase/Aconitate hydratase	-0.0645762	0.895092
H16_A1908	h16_A1908	conserved hypothetical protein	0.57892	0.0933606
H16_A1909	prpD1	2-Methylcitrate dehydratase	0.595777	0.101416
H16_A1910	ansA	Glutaminase-asparaginase (amidohydrolase)	1.28208	4.69059e-10
H16_A1911	h16_A1911	transcriptional regulator, AraC-family	0.347936	0.580541
H16_A1912	h16_A1912	MIP-(macrophage infectivity potentiator)-like protein	-0.00200343	0.999027
H16_A1913	h16_A1913	Cobalt-zinc-cadmium resistance protein czcD	0.508811	0.665925
H16_A1914	h16_A1914	hypothetical membrane associated protein	-0.272167	0.764613
H16_A1915	h16_A1915	Predicted Fe-S protein	-0.216167	0.743193
H16_A1916	h16_A1916	MOSC domain-protein	-0.3383	0.370451
H16_A1917	h16_A1917	glutamine amidotransferase	-0.261872	0.417509
H16_A1918	h16_A1918	penicillin amidase or acylase	0.0739141	0.866625
H16_A1919	h16_A1919	Putative Lactaldehyde dehydrogenase	-0.499865	0.00728501
H16_A1920	h16_A1920	Hypothetical protein	-0.499067	0.0891086
H16_A1921	h16_A1921	ABC-type transporter, duplicated ATPase domains:Drug RA1 family	0.207331	0.574548
H16_A1922	mccF	putative muramoyl-tetrapeptide carboxypeptidase,homologs of microcin C7 resistance protein MccF	-0.555391	0.0977469
H16_A1923	h16_A1923	cytosine deaminase	0.796736	0.0683602
H16_A1924	ptpS	6-Pyruvoyl tetrahydrobiopterin synthase protein	0.0389323	0.952893
H16_A1925	h16_A1925	organic radical activating enzyme	0.917197	0.0110491
H16_A1926	h16_A1926	Uncharacterized protein conserved in bacteria	-0.52773	0.135383
H16_A1927	h16_A1927	transcriptional regulator, LysR-family	-0.577364	NA
H16_A1928	h16_A1928	conserved hypothetical protein	0.873419	NA
H16_A1929	h16_A1929	conserved hypothetical protein	-0.132091	0.902777
H16_A1930	h16_A1930	uncharacterized conserved protein	1.15373	0.0036656
H16_A1931	h16_A1931	ABC-type transporter, duplicated ATPase domains:Drug RA1 family	0.0915825	0.922166
H16_A1932	h16_A1932	Hypothetical protein	-0.23475	0.731537
H16_A1933	h16_A1933	conserved hypothetical protein	-0.172406	0.636049
H16_A1934	tdh	threonine dehydrogenase (Zn dependent)	0.433577	0.48232
H16_A1935	rspA	L-Alanine-DL-glutamate epimerase, muconate lactonizing enzyme	-0.406483	0.493798
H16_A1936	h16_A1936	transcriptional regulator, GntR-family	0.719479	0.296427
H16_A1937	mtlD	mannitol dehydrogenase	-0.346112	0.66743
H16_A1938	h16_A1938	TRAP-type transporter, periplasmic component	-1.05586	0.0348159
H16_A1939	h16_A1939	TRAP-type transporter, large permease component	-0.902772	0.0612342
H16_A1940	h16_A1940	transcriptional regulator, LuxR-family	0.556275	0.177893
H16_A1941	h16_A1941	Hypothetical protein	1.12505	NA
H16_A1942	h16_A1942	Hypothetical protein	0.183377	NA
H16_A1943	h16_A1943	hypothetical membrane associated protein	1.66601	NA
H16_A1944	h16_A1944	Hypothetical protein	1.15036	0.185592
H16_A1945	h16_A1945	Hypothetical protein	0.0219187	NA
H16_A1946	h16_A1946	hypothetical membrane associated protein	0.744229	NA
H16_A1947	h16_A1947	Hypothetical protein	1.66669	NA
H16_A1948	h16_A1948	Hypothetical protein	-0.0486224	0.97692
H16_A1949	sbm2	Methylmalonyl-CoA mutase	0.953903	0.173846
H16_A1950	h16_A1950	Hypothetical protein	0.38197	NA
H16_A1951	trkA2	predicted flavoprotein involved in K+ transport	0.374525	0.653049
H16_A1952	h16_A1952	conserved hypothetical protein	2.62974	NA
H16_A1953	h16_A1953	selenophosphate synthetase-related protein	1.23346	NA
H16_A1954	h16_A1954	predicted acyltransferase	0.627825	NA
H16_A1955	h16_A1955	biotin synthase-related enzyme	1.11136	NA
H16_A1956	h16_A1956	Carbon-nitrogen hydrolase	0.820746	NA
H16_A1957	h16_A1957	conserved hypothetical protein	0.916358	NA
H16_A1958	h16_A1958	transcriptional regulator, MocR family	0.572799	0.256824
H16_A1959	h16_A1959	predicted hydrolase or acyltransferase	0.176275	0.873505
H16_A1960	benD	Cis-1,2-dihydroxycyclohexa-3 5-diene-1-carboxylate dehydrogenase	1.75034	0.095411
H16_A1961	benC	Benzoate 1,2-dioxygenase electron transfer component	2.3514	NA
H16_A1962	benB	Benzoate 1,2-dioxygenase hydroxylase component,beta subunit	0.0120355	NA
H16_A1963	benA	Benzoate 1,2-dioxygenase hydroxylase component,alpha subunit	2.13054	NA
H16_A1964	catA	Catechol 1,2-dioxygenase	0.0275408	0.986134
H16_A1965	benM	benzoate operon transcriptional regulator,LysR-family	-0.280577	0.526586
H16_A1966	catB3	muconate cyclo-isomerase	0.813475	0.122103
H16_A1967	catC3	muconolactone delta-isomerase	-0.610551	NA
H16_A1968	catD1	3-Oxoadipate enol-lactone hydrolase	0.623905	0.482954
H16_A1969	h16_A1969	conserved hypothetical protein	0.174579	0.847304
H16_A1970	h16_A1970	transcriptional regulator, TetR/AcrR-family	-0.239611	0.681992
H16_A1971	h16_A1971	Acyl-CoA synthetase (AMP-forming)/AMP-acid ligase II	-0.164701	0.87934
H16_A1972	ivd2	Isovaleryl-CoA dehydrogenase	0.932712	0.341852
H16_A1973	h16_A1973	Acetyl/propionyl-CoA carboxylase,carboxyltransferase subunit	-0.478399	0.680317
H16_A1974	h16_A1974	Acetyl/propionyl-CoA carboxylase, alpha subunit	0.597761	0.346369
H16_A1975	metK2	S-Adenosylmethionine synthetase	1.15666	0.154868
H16_A1976	copP1	putative copper uptake P-type ATPase	0.551106	0.62162
H16_A1977	h16_A1977	Hypothetical protein	0.370632	NA
H16_A1978	h16_A1978	conserved hypothetical protein	0.336989	0.817015
H16_A1979	h16_A1979	conserved hypothetical protein	0.749412	0.522803
H16_A1980	h16_A1980	hydroxyacylglutathione hydrolase	0.19187	0.684944
H16_A1981	h16_A1981	transcriptional regulator, ArsR-family	0.0172718	NA
H16_A1982	h16_A1982	hypothetical membrane protein	-0.07204	0.965196
H16_A1983	h16_A1983	hypothetical membrane protein	0.0876804	0.963821
H16_A1984	h16_A1984	Hypothetical protein	-0.0913574	0.933762
H16_A1985	h16_A1985	signal transduction histidine kinase containing PAS/PAC sensor domain	0.903573	0.00323244
H16_A1986	silP	putative silver efflux P-type ATPase	1.37864	0.000148053
H16_A1987	h16_A1987	Hypothetical protein	0.972583	NA
H16_A1988	h16_A1988	conserved hypothetical protein	1.35074	NA
H16_A1989	cysC	uncharacterized conserved protein, putative adenylylsulphate kinase	0.369263	0.663986
H16_A1990	nfnB2	Nitroreductase	1.74156	NA
H16_A1991	h16_A1991	Hypothetical protein	-1.35765	NA
H16_A1992	dksA2	DnaK suppressor protein	0.569868	0.593903
H16_A1994	h16_A1994	conserved hypothetical protein	0.508251	0.657471
H16_A1995	h16_A1995	conserved hypothetical protein	1.28499	NA
H16_A1996	h16_A1996	Hypothetical protein	2.12385	NA
H16_A1997	groELb	Chaperonin GroEL (HSP60 family)	1.68958	NA
H16_A1998	osmY1	putative lipoprotein	0.692697	NA
H16_A1999	prsT	phosphoribosyl transferase	1.7894	NA
H16_A2000	h16_A2000	conserved hypothetical protein	0.973081	NA
H16_A2001	h16_A2001	Hypothetical protein	1.59536	NA
H16_A2002	phaB2	Acetoacetyl-CoA reductase	0.80779	NA
H16_A2003	phaC2	Poly(3-hydroxybutyrate) polymerase	1.5382	0.0731148
H16_A2004	h16_A2004	universal stress protein, UspA family	0.157807	0.9148
H16_A2005	h16_A2005	conserved hypothetical protein	-0.221418	NA
H16_A2006	h16_A2006	universal stress protein, UspA family	1.25882	NA
H16_A2007	h16_A2007	Hypothetical protein	0.398664	NA
H16_A2008	h16_A2008	universal stress protein, UspA family	1.03434	NA
H16_A2009	ald	alanine dehydrogenase	1.03322	0.00380313
H16_A2010	h16_A2010	Beta-propeller domains of methanol dehydrogenase-type (homolog)	0.695514	0.571828
H16_A2011	h16_A2011	conserved hypothetical protein	0.187509	NA
H16_A2012	deoA	thymidine phosphorylase	0.752547	0.370451
H16_A2013	fnr2	transcriptional regulator, FNR-like	0.952788	NA
H16_A2014	ibpA3	molecular chaperone, HSP20 family	2.83368	NA
H16_A2015	h16_A2015	putative signal-transduction protein	2.29483	NA
H16_A2016	osmY2	putative lipoprotein	0.886418	NA
H16_A2017	osmY3	putative lipoprotein	1.55647	NA
[truncated: 4,726 more rows]

## Sheet: Top10% DeSeq_lowCO2vs10%
gene ID	gene symbol	gene description	low Co2 vs 10% log2FC	low Co2 vs 10% adjust. P-value
H16_B2548	h16_B2548	putative threonine efflux protein	9.3263	3.02321e-106
H16_A3598	h16_A3598	glyoxylate carboligase	8.39469	4.28909e-258
H16_A3599	hyi2	hydroxypyruvate isomerase	8.36747	1.67372e-108
H16_B1557	h16_B1557	Glycosidase-like protein	5.7363	3.06308e-65
H16_A3600	h16_A3600	2-Hydroxy-3-oxopropionate reductase	5.58111	3.01021e-194
H16_B1560	pulA	Type II secretory pathway, pullulanase PulA	5.2679	2.02982e-23
H16_B0143	acoX	acetoin catabolism protein X, putative ATP-NAD kinase	5.18828	2.83141e-07
H16_B1558	h16_B1558	two domain protein: Trehalose synthase	5.08273	2.66871e-48
H16_A2378	h16_A2378	outer membrane protein (porin)	5.07637	5.90703e-16
H16_B0144	acoA	acetoin dehydrogenase E1 component alpha-subunit	4.78599	5.2108e-06
H16_B1559	glgB	1,4-Alpha-glucan branching enzyme	4.77119	4.32548e-36
H16_B0145	acoB	acetoin dehydrogenase E1 component beta-subunit	4.75826	1.77329e-09
H16_A3392	h16_A3392	Hypothetical protein	4.73656	NA
H16_A0957	tRNA-Arg	NA	4.70317	NA
H16_B1561	malQ	4-Alpha-glucanotransferase	4.60342	1.37076e-22
H16_A3601	ttuD1	hydroxypyruvate reductase	4.58748	3.8817e-72
H16_B0947	selB	Selenocysteine-specific protein translation elongation factor	4.4072	6.98931e-19
H16_B1270	h16_B1270	hypothetical membrane associated protein	4.3176	NA
H16_B0146	acoC	Dihydrolipoamide S-acetyltransferase component of acetoin dehydrogenase complex	4.25372	5.14528e-07
H16_B0948	h16_B0948	Uncharacterized NAD(FAD)-dependent dehydrogenase	4.19672	4.21964e-14
H16_A0028	h16_A0028	Hypothetical protein	4.06608	NA
H16_B0647	h16_B0647	conserved hypothetical protein	4.06029	NA
EBG00001193318	tRNA	NA	4.05865	NA
PHG143	NA	conserved hypothetical protein	4.05598	NA
H16_B0147	h16_B0147	DNA-binding protein	3.96137	3.04103e-10
H16_A1730	h16_A1730	conserved hypothetical protein	3.81422	NA
H16_B0960	h16_B0960	Predicted ATPase, nucleotide-binding protein Mrp	3.76704	1.04452e-88
H16_A3306	rrsB	NA	3.74312	NA
H16_B2525	h16_B2525	conserved hypothetical protein	3.73984	NA
H16_A3602	pyk2	pyruvate kinase	3.7147	2.66929e-67
EBG00001193322	tRNA	NA	3.66646	NA
H16_B0648	h16_B0648	7-Alpha-hydroxysteroid dehydrogenase	3.62631	NA
H16_B1393	cbbX2	rubisco accessory protein CbbX, AAA ATPase	3.58931	4.63059e-09
H16_B2101	terC2	Membrane protein TerC, possibly involved in tellurium resistance	3.47329	NA
H16_B1392	cbbY2	Hydrolase	3.44679	4.17645e-08
PHG425	cbbXp	CbbX	3.44386	2.44617e-50
PHG424	cbbYp	CbbY	3.41033	9.79754e-53
H16_A1827	h16_A1827	Hypothetical protein	3.33541	NA
H16_B1391	cbbE2	Ribulose-phosphate 3-epimerase	3.33273	3.42684e-07
EBG00001193351	LSU_rRNA_bacteria	NA	3.30984	NA
H16_B2028	h16_B2028	Hypothetical protein	3.25243	NA
PHG423	cbbEp	ribulose-5-phosphate 3-epimerase	3.23382	3.22004e-51
EBG00001193316	tRNA	NA	3.22351	NA
PHG207	NA	putative transposase	3.22007	NA
H16_A1472	h16_A1472	ABC-type transporter, permease component: PepT family	3.19259	NA
PHG391	NA	reverse transcriptase	3.13384	NA
EBG00001193341	tRNA	NA	3.11997	NA
EBG00001193329	5S_rRNA	NA	3.11997	NA
PHG132	NA	conserved hypothetical protein	3.11997	NA
H16_B2221	h16_B2221	cytochrome c-type	3.11844	NA
EBG00001193344	tRNA	NA	3.11651	NA
H16_B0575	h16_B0575	Hypothetical protein	3.10703	NA
H16_B0091	h16_B0091	Iron-sulfur cluster-binding protein	3.10576	NA
H16_B1390	cbbF2	Fructose-1,6-/sedoheptulose-1,7-bisphosphatase	3.09635	1.06511e-06
H16_B1395	cbbL2	ribulose bisphosphate carboxylase large chain	3.08935	2.32635e-07
H16_B0836	phnA	phosphonoacetate hydrolase	3.05497	9.17251e-17
H16_B1389	cbbP2	Phosphoribulokinase	3.04638	7.33728e-09
H16_B0657	h16_B0657	Enoyl-CoA hydratase/carnithine racemase	3.04383	NA
H16_B1388	cbbT2	Transketolase	3.02122	3.55545e-07
H16_B0081	leuA2	2-Isopropylmalate synthase	3.0194	6.27452e-25
PHG420	cbbTp	transketolase	3.01316	1.57556e-35
H16_B1350	tRNA-Met	NA	2.99977	NA
PHG421	cbbPp	phosphoribulokinase	2.99884	5.10311e-42
PHG260	NA	hypothetical protein	2.99394	NA
H16_A1361	tRNA-Lys	NA	2.98639	NA
PHG422	cbbFp	fructose-1,6-bisphosphate	2.98564	3.54254e-43
H16_A0846	h16_A0846	cytochrome c553	2.98292	NA
PHG419	cbbZp	phosphoglycolate phosphatase	2.98113	1.55266e-30
H16_A3609	htpX2	Zn-dependent protease with chaperone function (HtpX)	2.96404	2.16719e-14
H16_B0437	h16_B0437	Hypothetical protein	2.92441	NA
H16_B1387	cbbZ2	phosphoglycolate phosphatase	2.91138	4.84777e-06
H16_A1807	mhpE2	4-Hydroxy-2-oxovalerate aldolase	2.90936	NA
H16_A1702	h16_A1702	FAD binding domain in molybdopterin dehydrogenase	2.90794	NA
H16_A1543	h16_A1543	ABC-type transporter, ATPase component: HAAT family	2.89423	NA
H16_B2263	narK3	Nitrate / nitrite transporter, MFS-type, NNP family	2.87873	NA
H16_B0326	h16_B0326	transcriptional regulator, LuxR-family	2.87719	3.91252e-18
H16_B0080	ompW2	Porin, OmpW family	2.87102	6.9577e-10
PHG427	cbbLp	ribulose-1,5-bisphosphate carboxylase/oxygenase large subunit	2.85706	2.90401e-32
H16_B1394	cbbS2	ribulose bisphosphate carboxylase small chain	2.84114	3.25362e-05
H16_A2214	h16_A2214	amidase related to nicotinamidases	2.83498	5.73285e-31
H16_A2014	ibpA3	molecular chaperone, HSP20 family	2.83368	NA
H16_B0961	pyk3	pyruvate kinase	2.7994	8.53682e-44
H16_A1816	h16_A1816	hypothetical membrane spanning protein	2.78932	NA
H16_B1168	h16_B1168	conserved hypothetical protein	2.78791	0.0165676
H16_B1386	cbbG2	Glyceraldehyde 3-phosphate dehydrogenase	2.78206	4.30179e-06
H16_B1452	fdoG	formate dehydrogenase alpha subunit	2.77313	2.68363e-59
H16_B2340	h16_B2340	conserved hypothetical protein	2.76463	NA
H16_B1064	h16_B1064	Hypothetical protein	2.75772	NA
H16_A1228	h16_A1228	hypothetical membrane associated protein	2.74818	NA
H16_B0949	h16_B0949	Cytochrome	2.74783	0.00149555
H16_A1544	h16_A1544	amidase related to nicotinamidase	2.74258	NA
PHG144	NA	conserved hypothetical protein	2.73143	NA
PHG418	cbbGp	glyceraldehyde-3-phosphate dehydrogenase	2.72927	1.85975e-31
H16_B2351	h16_B2351	Short-chain dehydrogenase of various substrate specificities	2.6951	0.0108074
H16_A2689	h16_A2689	Hypothetical protein	2.68554	0.022546
H16_B0633	h16_B0633	Esterase/lipase	2.66786	NA
PHG249	nosF	putative copper ATP-binding ABC transporter	2.66387	NA
H16_B2354	h16_B2354	signal transduction histidine kinase containing two receiver domains (hybrid)	2.65229	3.89741e-05
H16_B1385	cbbK2	phosphoglycerate kinase	2.65032	6.67883e-05
H16_B0545	poxG	2Fe-2S ferredoxin	2.64779	NA
H16_A3096	glcE	2-Hydroxy-acid oxidase, FAD-binding subunit	2.64546	8.32299e-26
H16_B0439	nhaA	Na+/H+ antiporter 1	2.64335	8.56076e-20
PHG426	cbbSp	ribulose-1,5-bisphosphate carboxylase/oxygenase small subunit	2.6411	4.49205e-28
H16_B2517	h16_B2517	putative regulator of purine biosynthesis	2.64066	NA
H16_A1952	h16_A1952	conserved hypothetical protein	2.62974	NA
H16_B2270	can2	Beta-carbonic anhydrase	2.62822	NA
H16_B1923	h16_B1923	Hypothetical protein	2.62228	4.07449e-08
H16_B1460	h16_B1460	MFS transporter, OFA family	2.60373	NA
PHG417	cbbKp	3-phosphoglycerate kinase	2.60101	6.62561e-30
H16_B0542	poxD	phenol hydroxylase P3 protein	2.59133	0.00216044
H16_B2529	h16_B2529	predicted esterase of the alpha/beta hydrolase fold	2.55936	NA
H16_B1080	h16_B1080	Hypothetical protein	2.55338	NA
H16_B0540	poxB	phenol hydroxylase P1 protein	2.53583	NA
H16_A0836	h16_A0836	predicted exporter of the RND superfamily	2.53212	NA
H16_A2213	h16_A2213	Non-heme haloperoxidase	2.52144	1.00732e-36
H16_B0835	nptA2	Na+/phosphate symporter	2.50168	3.23399e-05
H16_A1546	h16_A1546	chitooligosaccharide deacetylase	2.49362	NA
H16_B2328	h16_B2328	putative lipid carrier protein	2.48618	NA
H16_A1695	h16_A1695	MFS transporter, DHA1 family	2.48341	0.007055
H16_B0092	h16_B0092	conserved hypothetical protein	2.47409	NA
H16_B2098	h16_B2098	hypothetical membrane spanning protein	2.47338	NA
H16_B2223	tauA	ABC-type transporter, periplasmic component: TauT family	2.47291	NA
H16_A0467	h16_A0467	ABC-type transporter, periplasmic component: TauT family	2.46281	0.00150873
H16_B0958	ccmL2	cytochrome c biogenesis factor	2.45991	NA
PHG415	tnpA	putative transposase of IS885	2.4589	3.08881e-36
H16_B0656	h16_B0656	Acyl CoA:acetate/3-ketoacid CoA transferase,beta subunit	2.43731	NA
H16_A1545	h16_A1545	polysaccharide deacetylase	2.42222	NA
H16_B2051	h16_B2051	conserved hypothetical protein	2.41294	0.000572695
H16_B1782	h16_B1782	putative transcriptional regulator	2.40468	NA
H16_B0625	h16_B0625	transcriptional regulator, LuxR-family	2.39797	NA
H16_B1382	clpC2	ATP-dependent protease Clp, ATPase subunit	2.37561	8.0529e-06
H16_B1453	fdoH	formate dehydrogenase beta subunit	2.37473	1.70398e-28
H16_B2345	h16_B2345	conserved hypothetical protein	2.3743	NA
H16_B2357	h16_B2357	Hypothetical protein	2.37104	NA
H16_B2346	h16_B2346	conserved hypothetical protein	2.36856	NA
H16_A1405	tRNA-Met	NA	2.36462	NA
H16_B0134	h16_B0134	outer membrane protein (porin)	2.35186	NA
H16_B1383	cbbB	formate dehydrogenase, alpha chain	2.35174	0.000309326
H16_A1961	benC	Benzoate 1,2-dioxygenase electron transfer component	2.3514	NA
H16_B0659	h16_B0659	Enoyl-CoA hydratase/carnithine racemase	2.33002	NA
H16_A3095	kch	ion transport protein, VIC superfamily	2.3231	2.36873e-13
H16_A2015	h16_A2015	putative signal-transduction protein	2.29483	NA
H16_B1384	cbbA2	Fructose-1,6-/sedoheptulose-1,7-bisphosphate aldolase	2.26606	0.000129315
H16_B2330	h16_B2330	putative peptidase, U32 family	2.25458	NA
H16_B2222	h16_B2222	sulfite dehydrogenase precursor (SoxC )	2.24866	NA
EBG00001193308	tRNA	NA	2.24712	NA
H16_A1420	h16_A1420	hypothetical membrane associated protein	2.24606	NA
H16_B0409	h16_B0409	h16_B0409	2.24166	NA
H16_B0009	h16_B0009	Hypothetical protein	2.2333	NA
H16_A1697	h16_A1697	conserved hypothetical protein	2.23115	NA
H16_B1455	fdoE	Uncharacterized protein involved in formate dehydrogenase formation	2.22995	3.18941e-30
H16_B1556	h16_B1556	hypothetical membrane spanning protein	2.2237	NA
H16_A2350	tRNA-Leu	NA	2.21177	NA
H16_B0953	ccmB2	ABC-type transporter, permease component: HemeE-family	2.21131	NA
H16_B2161	h16_B2161	NADH:flavin oxidoreductase	2.20575	8.10839e-07
H16_A2166	h16_A2166	conserved hypothetical protein	2.18566	NA
H16_A3097	glcF	2-Hydroxy-acid oxidase, Fe-S subunit	2.17711	9.24168e-21
H16_A3094	glcD1	glycolate oxidase subunit GlcD	2.17037	2.78015e-27
H16_A1809	h16_A1809	adenylate cyclase, family 3	2.16741	NA
H16_B1247	h16_B1247	Hypothetical protein	2.16139	NA
H16_A0635	h16_A0635	Uracil-DNA glycosylase	2.15373	NA
H16_B0685	h16_B0685	Hypothetical protein	2.15001	NA
H16_A1806	h16_A1806	acetaldehyde dehydrogenase (acetylating)	2.14627	NA
EBG00001193286	tRNA	NA	2.13878	NA
H16_A1963	benA	Benzoate 1,2-dioxygenase hydroxylase component,alpha subunit	2.13054	NA
H16_B0654	bphC	Biphenyl-2,3-diol 1,2-dioxygenase	2.12603	NA
H16_A1996	h16_A1996	Hypothetical protein	2.12385	NA
H16_B1749	h16_B1749	predicted acyl-CoA transferase/carnitine dehydratase	2.12276	0.073784
H16_A2749	h16_A2749	MFS transporter, ACS family	2.11738	NA
PHG150	NA	conserved hypothetical protein	2.11705	NA
H16_A0468	h16_A0468	ABC-type transporter, ATPase component: TauT family	2.11702	NA
H16_B0974	h16_B0974	predicted acyl-CoA transferase/carnitine dehydratase	2.11701	NA
H16_A1212	h16_A1212	conserved hypothetical protein	2.11079	0.0513879
H16_A2489	h16_A2489	Hypothetical protein	2.10586	NA
H16_B2353	h16_B2353	conserved hypothetical protein	2.09799	NA
PHG416	cbbAp	fructose-1,6-bisphosphate aldolase	2.09705	6.63461e-19
H16_B0381	h16_B0381	Acetyl-CoA acetyltransferase	2.09546	NA
H16_A3690	glpF	glycerol uptake facilitator or related permease	2.09341	2.15789e-07
H16_B1407	h16_B1407	putative acetyltransferase (GNAT) family	2.08522	0.000270841
H16_B1624	h16_B1624	hypothetical membrane associated protein	2.08187	NA
H16_B0910	h16_B0910	Acyl-CoA synthetase (AMP-forming)/AMP-acid ligase II	2.08044	NA
EBG00001193281	tRNA	NA	2.0749	NA
H16_B1464	h16_B1464	conserved hypothetical protein	2.07468	NA
H16_B0138	h16_B0138	transcriptional regulator, IclR-family	2.07137	NA
H16_A3000	h16_A3000	predicted permease	2.07118	8.92623e-10
H16_B2331	h16_B2331	2-Nitropropane dioxygenase	2.0598	NA
H16_A1541	h16_A1541	ABC-type transporter, permease component	2.05964	NA
H16_B0110	h16_B0110	ABC-type transporter, duplicated permease domains	2.0529	NA
H16_B1402	h16_B1402	drug resistance transporter, EmrB/QacA subfamily	2.04583	NA
H16_A1276	h16_A1276	hemolysin activation/secretion protein	2.04384	NA
H16_A0358	h16_A0358	ABC-type transporter, permease component: NitT family	2.04366	NA
H16_B1454	fdoI	formate dehydrogenase gamma subunit	2.04316	3.31609e-25
H16_B2133	h16_B2133	conserved hypothetical protein	2.04216	NA
H16_A3010	h16_A3010	cytochrome b561 / ferric reductase transmembranedomain	2.02426	NA
H16_B0585	h16_B0585	conserved hypothetical protein	2.01756	0.066389
PHG117	NA	hypothetical protein	2.01563	NA
PHG226	NA	conserved hypothetical protein	2.0098	NA
H16_B2382	h16_B2382	putative helicase	1.99723	NA
H16_B0035	h16_B0035	Hypothetical protein	1.99487	NA
H16_A1078	h16_A1078	ABC-type transporter, ATPase component: HAAT family	1.99147	NA
H16_A1470	h16_A1470	ABC-type transporter, ATPase component: PepT family	1.99111	NA
H16_B1283	phnL	ABC-type phosphonate transport system, ATPase component	1.97962	NA
H16_A3180	h16_A3180	Hypothetical protein	1.9774	NA
H16_B0955	ccmE2	cytochrome c biogenesis factor	1.9744	0.0237584
H16_A1815	nrcN	Putative NADH dehydrogenase	1.97265	NA
H16_B0632	h16_B0632	two domain protein: GTP cyclohydrolase II	1.9684	NA
H16_A2531	h16_A2531	Hypothetical protein	1.9668	NA
H16_A2695	h16_A2695	Hypothetical protein	1.96651	0.0674364
H16_A1660	rrlA	NA	1.96302	0.000434511
H16_A2686	emrA	putative drug or toxin secretion protein	1.95967	0.0259974
H16_B0629	h16_B0629	conserved hypothetical protein	1.95821	NA
H16_B1566	h16_B1566	predicted periplasmic or secreted lipoprotein	1.95679	NA
H16_A2165	czrB	Cation/multidrug efflux pump	1.95663	0.064126
H16_A0940	h16_A0940	ABC-type transporter, permease component: QAT family	1.95662	0.00102946
H16_A3628	kefB1	Kef-type K+ transport system, membrane component	1.95654	5.40815e-18
PHG332	NA	hypothetical protein	1.95546	NA
PHG405	catB1	putative muconate cycloisomerase	1.95226	8.82407e-15
H16_B2407	acrB10	Cation/multidrug efflux pump	1.95089	0.0135023
H16_B0634	h16_B0634	short chain dehydrogenase	1.94807	NA
H16_B1273	h16_B1273	multidrug resistance efflux pump	1.92799	NA
H16_B2339	h16_B2339	short chain dehydrogenase	1.91594	NA
EBG00001193306	tRNA	NA	1.90711	NA
PHG403	nagM1	putative NagM-like protein	1.90488	1.44379e-13
H16_A1850	rfbD	dTDP-4-dehydrorhamnose reductase	1.90291	0.0441799
H16_A0718	cpaB1	flp pilus assembly protein	1.9026	NA
H16_B1046	h16_B1046	Zn-dependent hydrolase or glyoxylase	1.89101	NA
H16_B0954	ccmC2	ABC-type transporter, permease component: HEP family	1.88904	0.0735949
PHG273	narI	respiratory nitrate reductase transmembrane subunit	1.88405	NA
H16_A2862	phaZ2	intracellular poly(3-hydroxybutyrate) depolymerase	1.88384	0.0397956
H16_B0917	h16_B0917	Lipid A biosynthesis lauroyl acyltransferase	1.88166	2.30085e-06
H16_A2843	pilW3	Type VI pilus assembly protein PilW	1.87773	NA
H16_A0268	tRNA-Cys	NA	1.87079	0.00100334
H16_B2193	glxC	glutamine amidotransferases class-II	1.86833	NA
H16_B2337	h16_B2337	conserved hypothetical protein	1.86362	NA
PHG410	NA	hypothetical protein	1.86036	NA
H16_B0725	h16_B0725	conserved hypothetical protein	1.8599	NA
PHG268	narK1	putative nitrite/nitrate transporter	1.8564	NA
H16_B0550	h16_B0550	4-Oxalocrotonate tautomerase	1.85038	NA
H16_B0934	h16_B0934	Hypothetical protein	1.83734	4.86757e-05
H16_B1381	h16_B1381	Hypothetical protein	1.83495	2.95189e-11
H16_A1766	h16_A1766	transcriptional regulator, LysR-family	1.83356	NA
H16_A2189	h16_A2189	Hypothetical protein	1.83202	NA
PHG387	catJ	oxoadipate CoA transferase beta subunit	1.82214	0.0766153
H16_B2112	h16_B2112	transporter of the major facilitator family	1.82208	NA
H16_B1406	h16_B1406	predicted nucleoside-diphosphate-sugar epimerase	1.81997	1.17091e-08
H16_A1358	h16_A1358	Acetyl-CoA hydrolase	1.80406	1.37544e-06
H16_B2341	h16_B2341	conserved hypothetical protein	1.80114	NA
H16_A2665	lldP1	L-Lactate permease	1.79316	6.84497e-18
H16_A1999	prsT	phosphoribosyl transferase	1.7894	NA
H16_B0546	h16_B0546	Catechol 2,3-dioxygenase	1.78912	0.0666301
H16_B1074	h16_B1074	hypothetical membrane associated protein	1.78363	NA
H16_A1213	h16_A1213	conserved hypothetical protein	1.77526	NA
PHG251	nosR	putative transcription regulator	1.7741	0.102105
H16_B2095	fepA	outer membrane receptor, TonB dependent	1.77313	NA
H16_A1856	h16_A1856	EPS I polysaccharide export outer membrane protein epsA precursor/Periplasmic protein involved in p	1.76689	NA
EBG00001193323	tRNA	NA	1.76023	NA
H16_B1416	h16_B1416	Nitroreductase	1.75994	NA
H16_A1475	h16_A1475	acetylornithine deacetylase/Succinyl-diaminopimelate desuccinylase or related deacylas	1.75084	NA
H16_A1960	benD	Cis-1,2-dihydroxycyclohexa-3 5-diene-1-carboxylate dehydrogenase	1.75034	0.095411
H16_B1431	h16_B1431	universal stress protein, UspA family	1.74971	0.1109
H16_B2083	h16_B2083	MFS transporter, DHA2 family	1.74401	0.000241122
H16_A1990	nfnB2	Nitroreductase	1.74156	NA
H16_B0401	h16_B0401	2-Nitropropane dioxygenase	1.73889	NA
H16_A3610	h16_A3610	conserved hypothetical protein	1.73795	8.86466e-12
H16_B2285	nirE	Uroporphyrin-III C-methyltransferase	1.73653	NA
PHG407	tniA	putative TniA-like transposition protein	1.73241	3.60643e-16
H16_B0549	h16_B0549	4-Oxalocrotonate decarboxylase	1.73029	0.105892
H16_B0596	h16_B0596	acetaldehyde dehydrogenase (acetylating)	1.72545	NA
H16_B1551	h16_B1551	erythromycin esterase homolog	1.72536	4.63059e-09
H16_A1822	h16_A1822	FOG: PAS/PAC domain protein	1.71907	0.0193231
H16_A3656	h16_A3656	predicted permease	1.70872	0.0126792
H16_A0616	h16_A0616	Putative NADPH-quinone reductase	1.70291	0.109352
H16_A1568	h16_A1568	aminodeoxychorismate lyase	1.70262	1.50642e-05
EBG00001193335	tRNA	NA	1.70139	NA
H16_A0704	h16_A0704	hypothetical membrane associated protein	1.69699	0.00147845
H16_B0831	h16_B0831	alcohol dehydrogenase, class IV	1.69668	NA
H16_B0774	h16_B0774	arabinose efflux permease	1.69657	0.0819943
H16_A0859	yjgH	putative translation factor YjgH (putative endoribonuclease)	1.69413	NA
H16_B1623	h16_B1623	Hypothetical protein	1.69352	NA
H16_A1997	groELb	Chaperonin GroEL (HSP60 family)	1.68958	NA
PHG208	NA	putative transposase	1.6853	NA
H16_A0648	h16_A0648	Uncharacterized protein conserved in bacteria	1.68208	NA
H16_B1684	fhuF	putative iron transport-related membrane protein	1.68184	NA
H16_B0547	h16_B0547	2-Hydroxymuconic semialdehyde dehydrogenase	1.68066	0.0555115
H16_A1598	h16_A1598	outer membrane protein/protective antigen OMA87	1.6778	NA
H16_A1857	h16_A1857	Uncharacterized protein involved in exopolysaccharide biosynthesis	1.67675	NA
H16_B1699	h16_B1699	alcohol dehydrogenase zinc-containing	1.67639	8.8574e-09
H16_B1426	h16_B1426	amidase related to nicotinamidase	1.67601	NA
H16_A3715	acrA7	Cation/multidrug efflux system, mebrane-fusion component	1.66923	4.16003e-11
PHG043	NA	transposase	1.66732	NA
H16_A1947	h16_A1947	Hypothetical protein	1.66669	NA
H16_A1943	h16_A1943	hypothetical membrane associated protein	1.66601	NA
H16_B0154	rrlD	NA	1.66548	NA
H16_A1767	h16_A1767	epoxide hydrolase	1.66162	NA
PHG409	tniQ	putative TniQ-like transposition protein	1.65911	0.00139902
H16_A1289	h16_A1289	acyl dehydratase	1.65725	NA
H16_A0471	gdhA1	glutamate dehydrogenase	1.65489	4.08891e-13
H16_A2846	pilE3	Type IV pilus assembly protein PilE	1.6537	NA
H16_B2518	h16_B2518	NADH-dependent flavin oxidoreductase yqiG	1.6521	0.105733
H16_B1277	h16_B1277	hypothetical membrane associated protein	1.65177	1.54245e-09
H16_A2180	h16_A2180	transcriptional regulator, ArsR-family	1.65036	NA
H16_A1659	rrsA	NA	1.64384	4.04263e-07
H16_B0936	h16_B0936	entericidin precursor lipoprotein	1.64166	NA
H16_B2324	norA2	NorA2 protein (NorA2)	1.63922	NA
H16_B0148	h16_B0148	Lipoate-protein ligase A	1.63413	2.61708e-05
H16_A1119	h16_A1119	Hypothetical protein	1.63384	NA
H16_B0464	h16_B0464	Glutathione S-transferase	1.6335	NA
H16_B0834	h16_B0834	Acetate-CoA ligase	1.63151	NA
PHG105	kfrA1	putative KfrA protein	1.62913	1.07795e-15
H16_B1744	h16_B1744	sulfite reductase alpha subunit (flavoprotein)	1.62888	0.0981367
H16_B1285	phnJ	uncharacterized enzyme of phosphonate metabolism	1.62867	NA
H16_B0881	h16_B0881	TRAP-type transporter, large permease component	1.62603	NA
H16_B1287	phnH1	bacterial phosphonate metabolism protein	1.62514	NA
H16_A1305	h16_A1305	outer membrane protein (porin)	1.62368	NA
H16_B0628	h16_B0628	conserved hypothetical protein	1.62326	NA
H16_A3627	h16_A3627	Uncharcterized protein with predicted GTPase activity	1.62308	1.26696e-17
EBG00001193338	C4	NA	1.62148	NA
H16_A2679	tRNA-Arg	NA	1.62148	NA
EBG00001193320	tRNA	NA	1.61839	NA
H16_A1854	manC1	Mannose-1-phosphate guanylyltransferase	1.61623	NA
H16_A0956	h16_A0956	transcription elongation factor	1.61614	2.54546e-12
PHG414	NA	putative NADH dehydrogenase	1.61479	7.89815e-14
H16_B0952	ccmA2	ABC-type transporter, ATPase component: HemeE family	1.61444	0.0313612
H16_B1401	h16_B1401	MFS transporter, ACS family	1.61397	0.0309636
H16_A1844	h16_A1844	conserved hypothetical protein	1.60933	NA
PHG068	NA	hypothetical protein	1.60609	7.06494e-07
H16_B0951	h16_B0951	Hemoglobin-like protein (Hmp)	1.59978	0.0180265
H16_B1403	h16_B1403	conserved hypothetical membrane spanning protein	1.59727	6.79363e-08
H16_B2352	h16_B2352	ATP-dependent DNA ligase	1.59644	0.00173604
H16_B2524	h16_B2524	Predicted Disulfide oxidoreductase	1.59644	NA
H16_A2001	h16_A2001	Hypothetical protein	1.59536	NA
H16_A2680	h16_A2680	hypothetical membrane associated protein	1.59192	NA
H16_B1025	cyoA3	bo3-type chinol oxidase	1.5817	1.74247e-05
H16_A0620	h16_A0620	Hypothetical protein	1.58008	2.58368e-05
H16_B0956	ccmF2	cytochrome c biogenesis factor	1.57608	0.00123224
H16_A2167	czrR	response regulator involved in heavy metal response, OmpR-family	1.57483	6.5211e-06
H16_B0079	h16_B0079	response regulator, NarL-family	1.57307	NA
H16_B0866	h16_B0866	conserved hypothetical protein	1.57076	NA
H16_B0407	h16_B0407	conserved hypothetical protein	1.56932	NA
PHG142	NA	putative transposase, IS66 family	1.56925	4.32481e-05
H16_A3506	tRNA-Thr	NA	1.56459	0.000297002
H16_A0720	cpaA1	flp pilus assembly leader peptidase CpaA	1.56349	NA
H16_A1491	h16_A1491	fragmented acyl-CoA synthetase	1.56303	NA
H16_A2183	h16_A2183	alkaline phosphatase	1.56294	NA
EBG00001193332	5S_rRNA	NA	1.56255	NA
H16_B2225	tauC2	ABC-type transporter, permease component: TauT family	1.55887	NA
H16_A1779	h16_A1779	thioredoxin reductase	1.55878	0.000141653
H16_A2248	bfr3	Bacterioferritin (cytochrome b1)	1.55687	0.107097
H16_A2017	osmY3	putative lipoprotein	1.55647	NA
H16_B2184	copB	copper resistance protein B, copper extruder	1.55548	7.66038e-12
H16_B0093	h16_B0093	Fe-S oxidoreductase	1.55398	NA
H16_A2182	h16_A2182	alkaline phosphatase	1.55088	NA
H16_A1820	h16_A1820	conserved hypothetical protein	1.54595	NA
H16_B1296	phnC1	ABC-type transporter, ATPase component: PhnT family	1.54532	NA
H16_B0382	h16_B0382	Enoyl-CoA hydratase	1.53883	NA
H16_A2003	phaC2	Poly(3-hydroxybutyrate) polymerase	1.5382	0.0731148
H16_A1352	h16_A1352	conserved hypothetical protein	1.53789	NA
H16_B1901	h16_B1901	conserved hypothetical protein	1.5349	NA
H16_A0636	pinR	Site-specific recombinase, DNA invertase Pin homolog	1.5337	0.201864
H16_A0649	impE	ImpE family protein	1.53348	NA
H16_B1434	h16_B1434	predicted phosphoribosyltransferase	1.53346	0.149675
H16_B0078	h16_B0078	signal transduction histidine kinase containing a receiver domain (hybrid) and a purine-cytosine permease domain	1.52823	0.0905034
PHG250	nosD	putative copper binding periplasmic protein	1.52773	NA
H16_B0992	h16_B0992	Putative MFS transporter	1.52771	NA
H16_A2164	czrA	multidrug resistance efflux pump, MFP-family	1.52421	NA
H16_B1797	h16_B1797	conserved hypothetical protein	1.51429	0.00520159
H16_A2602	h16_A2602	ABC-type transporter, ATPase component: LOSE family	1.51356	6.45929e-10
H16_A3219	h16_A3219	Hypothetical protein	1.50939	NA
H16_A2414	h16_A2414	predicted membrane protein	1.50676	NA
H16_A1863	h16_A1863	polysaccharide biosynthesis protein/O-antigen transporter	1.50529	NA
H16_A0642	fdsA	NAD-dependent formate dehydrogenase alpha subunit	1.50526	4.43569e-14
H16_A2747	h16_A2747	acetaldehyde dehydrogenase (acetylating) NAD-dependent	1.50457	NA
H16_A3319	trpE	anthranilate synthase component I	1.50098	4.4359e-10
H16_A1700	h16_A1700	Acyl-CoA synthetase (AMP-forming)/AMP-acid ligase II	1.50063	0.067972
H16_B1445	h16_B1445	probable extra-cytoplasmic solute receptor	1.50032	0.0488438
H16_B2093	h16_B2093	signal transduction histidine kinase	1.49669	NA
PHG261	NA	putative enoyl-(ACP) reductase	1.4951	NA
H16_B1463	h16_B1463	fusaric acid resistance efflux transporter,permease protein	1.48892	NA
H16_A1861	h16_A1861	Glycosyltransferase	1.48801	NA
PHG212	napB	periplasmic nitrate reductase small subunit	1.48654	0.000697888
H16_B1430	h16_B1430	universal stress protein, UspA family	1.48306	0.110708
H16_A2018	h16_A2018	Acyl-CoA synthetase (NDP forming)	1.48303	0.0766605
H16_B2355	h16_B2355	conserved hypothetical protein	1.48204	0.0653587
H16_B2266	narH2	respiratory nitrate reductase beta chain (NarH)	1.48165	NA
H16_A1551	h16_A1551	outer membrane protein (porin)	1.48034	NA
H16_A1878	mnhE	Multisubunit Na+/H+ antiporter, MnhE subunit	1.48014	0.0878339
H16_A2696	h16_A2696	Hypothetical protein	1.47566	0.0640123
H16_A1636	h16_A1636	hypothetical membrane spanning protein	1.47051	0.112335
H16_A2688	h16_A2688	outer membrane protein (porin)	1.47017	0.196374
H16_B0950	h16_B0950	conserved hypothetical protein	1.4684	0.0134166
H16_A1606	h16_A1606	hypothetical membrane associated protein	1.46824	NA
H16_A0644	fdsD	NAD-dependent formate dehydrogenase delta subunit	1.46811	0.00780342
H16_B2568	mscS5	Small-conductance mechano-sensitive channel	1.46407	0.00316839
H16_A0699	h16_A0699	acyltransferase family protein	1.46241	0.0141184
H16_A1894	h16_A1894	Hypothetical protein	1.46228	NA
H16_A1076	h16_A1076	ABC-type transporter, permease component	1.45127	NA
H16_A1492	h16_A1492	Hypothetical protein	1.45008	0.213701
H16_A3366	ubiD2	3-Octaprenyl-4-hydroxybenzoate carboxy-lyase	1.44844	0.170337
PHG054	NA	hypothetical protein	1.44642	0.110475
H16_A1609	h16_A1609	hypothetical membrane spanning protein	1.44639	NA
H16_B0543	poxE	phenol hydroxylase P4 protein	1.44558	NA
H16_A1701	coxS3	Aerobic-type carbon monoxide dehydrogenase homolog, 2Fe-2S iron-sulfur subunit	1.44544	NA
H16_B1336	h16_B1336	conserved hypothetical membrane spanning protein	1.44449	NA
H16_B1904	h16_B1904	3-Oxoacyl-[acyl-carrier-protein] reductase	1.44293	NA
H16_A1538	h16_A1538	transcriptional regulator, GntR-family	1.44209	NA
H16_A2748	h16_A2748	Long-chain-fatty-acid-CoA ligase	1.4416	NA
H16_B2219	h16_B2219	ABC-type transporter, periplasmic component	1.44093	0.17274
H16_A2690	h16_A2690	Hypothetical protein	1.43821	NA
H16_B1781	h16_B1781	multidrug resistance efflux pump	1.4373	NA
H16_A2023	h16_A2023	putative calcium P-type ATPase	1.43396	0.0494981
H16_A1680	h16_A1680	predicted permease	1.4324	2.63227e-05
H16_A1778	h16_A1778	predicted hydrolase or acyltransferase	1.43189	0.0336238
H16_A1720	h16_A1720	Acetyl-CoA acetyltransferase	1.42779	NA
PHG404	catC	putative muconolactone isomerase	1.4217	0.013189
PHG206	NA	conserved hypothetical protein	1.42161	0.00106473
H16_B1663	h16_B1663	predicted acyltransferase	1.4209	0.0380359
H16_A2416	h16_A2416	multidrug resistance efflux pump	1.41632	0.0850435
H16_A1760	ccdA	putative cytochrome c biogenesis protein	1.41577	0.0148479
H16_A3379	h16_A3379	Nucleobase:cation symporter 2 (NCS2) family transporter	1.41559	0.188529
H16_B1731	h16_B1731	Transposase IS401	1.41506	NA
H16_B0141	h16_B0141	Coenzyme F420-dependent N5,N10-methylene tetrahydromethanopterin reductase	1.41399	3.68095e-06
H16_B2269	ppiC2	Peptidyl-prolyl cis-trans isomerase	1.41302	NA
H16_B2185	copA	copper resistance protein A, multi-copper oxidase	1.41203	1.08376e-08
H16_B1166	plcN4	Phospholipase C	1.40588	0.182231
H16_B1433	adhP	alcohol dehydrogenase, Zn-dependent	1.40287	NA
H16_A0641	fdsB	NAD-dependent formate dehydrogenase beta subunit	1.40251	1.11981e-06
H16_B2476	h16_B2476	outer membrane receptor, TonB dependent	1.4007	NA
EBG00001193340	sRNA-Xcc1	NA	1.40023	NA
H16_A2024	h16_A2024	Hypothetical protein	1.40017	NA
H16_B0935	h16_B0935	Hypothetical protein	1.3997	1.34883e-07
PHG215	ccmB	ABC heme export system	1.39925	0.13522
H16_B1896	xdhC2	putative xanthine dehydrogenase subunit,iron-sulfur subunit	1.39536	0.0956131
H16_B2017	h16_B2017	Hypothetical protein	1.39496	0.0248011
H16_B1437	h16_B1437	hydrolase or acyltransferase (alpha/beta hydrolase superfamily)	1.39416	0.162608
H16_A3716	acrB7a	Cation/multidrug efflux pump	1.39387	2.02393e-09
H16_A1737	h16_A1737	MFS transporter, ACS family	1.38286	0.131677
H16_A1986	silP	putative silver efflux P-type ATPase	1.37864	0.000148053
H16_A1879	mnhD	Multisubunit Na+/H+ antiporter, MnhD subunit	1.37602	0.000371023
H16_B0151	rrsD	NA	1.37378	7.26733e-05
H16_B1443	h16_B1443	Hypothetical protein	1.37256	NA
H16_A3554	h16_A3554	catalytic subunit of aromatic ring-opening dioxygenase	1.37225	0.00102368
H16_B0586	h16_B0586	signal transduction histidine kinase	1.3715	0.345467
H16_A3644	atpI	Membrane-bound ATP synthase subunit, F1-F0-type proton-ATPase	1.36862	7.94555e-08
H16_A2136	h16_A2136	signal transduction histidine kinase	1.36387	0.0054112
H16_A1600	h16_A1600	uncharacterized conserved protein	1.36357	0.00833344
H16_A2845	pilY3	Type IV pilus assembly protein, tip-associated adhesin PilY1	1.36193	NA
H16_A0995	h16_A0995	putative poly-gamma-glutamate synthetase	1.36187	0.129263
H16_B0851	h16_B0851	probable extra-cytoplasmic solute receptor	1.3607	NA
H16_A3606	greA2	transcription elongation factor GreA	1.36049	0.00177219
H16_B1858	czcA2	Cobalt-zinc-cadmium resistance membrane-fusion protein	1.35987	NA
H16_B1165	h16_B1165	transcriptional regulator, LysR-family	1.35742	NA
H16_A1549	leuC2	3-Isopropylmalate dehydratase large subunit	1.35493	0.168535
H16_B0805	h16_B0805	ABC-type transporter, permease component: HAAT family	1.35441	NA
H16_B1375	h16_B1375	Hypothetical protein	1.35076	0.0980616
H16_A1988	h16_A1988	conserved hypothetical protein	1.35074	NA
H16_B0383	h16_B0383	Acyl-CoA dehydrogenase	1.34981	NA
H16_A0638	h16_A0638	Ferredoxin	1.34965	0.0387799
H16_A1864	rfbA	dTDP-glucose pyrophosphorylase	1.34931	0.168848
H16_B1477	h16_B1477	ABC-type transporter, permease component: MUT family	1.34888	NA
PHG225	NA	conserved hypothetical protein	1.34781	NA
H16_B1970	h16_B1970	response regulator, NarL-family	1.34437	NA
H16_A3426	ttg2B	ABC-type transporter, permease component involved in toluene tolerance	1.34388	4.03232e-06
H16_A2159	h16_A2159	2-Oxoglutarate/malate translocator, truncated	1.34171	NA
H16_A1028	h16_A1028	Glycosyltransferase	1.34133	0.205334
H16_A0723	h16_A0723	hypothetical membrane protein	1.33942	NA
PHG216	ccmC	ABC heme export system	1.334	0.0460287
H16_A2687	h16_A2687	FOG: FHA domain protein	1.33264	0.00165073
H16_B1265	h16_B1265	Rad3-related DNA helicase	1.3307	0.000697888
PHG189	NA	putative phage-type integrase	1.32988	0.104438
H16_B1109	h16_B1109	putative dioxygenase, 2OG-Fe(II) oxygenase superfamily	1.3288	NA
H16_A2833	h16_A2833	predicted thioesterase	1.32814	0.0499404
H16_B1522	h16_B1522	diguanylate cyclase/phosphodiesterase domain 1 (GGDEF)	1.32378	1.1871e-05
H16_B1620	h16_B1620	outer membrane protein (porin)	1.32359	0.151261
H16_A1817	h16_A1817	hypothetical membrane spanning protein	1.32049	NA
H16_A2132	ttuD2	hydroxypyruvate reductase	1.31845	NA
H16_A0025	h16_A0025	predicted signal transduction protein containing PAS, GGDEF and EAL domains	1.31791	1.21592e-06
PHG064	NA	putative [NiFe] hydrogenase small subunit	1.3173	1.45491e-06
H16_B0608	h16_B0608	Hypothetical protein	1.31718	NA
EBG00001193317	tRNA	NA	1.31674	NA
H16_B1656	h16_B1656	Helix-turn-helix XRE-family like protein	1.31406	NA
H16_A0454	h16_A0454	hypothetical membrane associated protein	1.31248	4.89821e-05
H16_A2240	h16_A2240	predicted esterase of the alpha/beta hydrolase fold	1.31248	0.00233625
H16_B0501	h16_B0501	ABC-type transporter, ATPase component: HAAT family	1.31149	NA
H16_B2090	fimD	outer membrane fimbrial usher porin, FUP family	1.31041	0.0870911
H16_A1641	cyoC2	bo3-type quinol oxidase, subunit III	1.31015	NA
H16_B0378	h16_B0378	Acetyl-CoA C-acyltransferase	1.30822	0.281251
PHG065	NA	putative [NiFe] hydrogenase large subunit	1.30788	2.16207e-07
H16_A2120	h16_A2120	MFS transporter, DHA2 family	1.30785	4.69951e-07
H16_B1201	h16_B1201	ADP/ATP translocating protein	1.30778	0.0193231
H16_B0396	h16_B0396	Acyl-CoA dehydrogenase	1.30439	NA
PHG284	NA	hypothetical protein	1.30063	NA
H16_B1747	h16_B1747	conserved hypothetical protein	1.29878	NA
H16_A0719	h16_A0719	Predicted ATPase with chaperone activity	1.2973	0.272238
H16_B2033	h16_B2033	adenosine deaminase, truncated	1.29534	NA
H16_B1539	flhD2	flagellar transcriptional activator	1.29477	NA
H16_A1710	h16_A1710	Hypothetical protein	1.28974	NA
H16_A0369	rfbB1	dTDP-D-glucose 4,6-dehydratase	1.28934	0.118426
H16_A1077	h16_A1077	ABC-type transporter, permease component: HAAT family	1.28736	NA
H16_B1799	h16_B1799	Protocatechuate 3,4-dioxygenase beta subunit like protein	1.28704	0.00260495
H16_A1995	h16_A1995	conserved hypothetical protein	1.28499	NA
H16_A3320	trpG	anthranilate synthase component II	1.28493	4.19585e-06
H16_A1910	ansA	Glutaminase-asparaginase (amidohydrolase)	1.28208	4.69059e-10
H16_B0121	h16_B0121	outer membrane protein (porin)	1.27292	0.281251
H16_B0658	h16_B0658	dioxygenase related to 2-nitropropane dioxygenase	1.27098	NA
H16_B2224	tauC1	ABC-type transporter, permease component: TauT family	1.27062	NA
H16_A3006	tRNA-Leu	NA	1.2701	NA
H16_B0075	h16_B0075	ABC-type transporter, permease component: HAAT family	1.26867	0.303173
H16_A2675	h16_A2675	conserved hypothetical protein	1.26857	0.187532
H16_A2544	tRNA-Gly	NA	1.26545	0.22878
H16_A3214	h16_A3214	Hypothetical protein	1.26052	NA
H16_A2490	h16_A2490	Hypothetical protein	1.26035	0.16212
H16_A2019	h16_A2019	response regulator	1.26023	NA
H16_A1841	h16_A1841	Hypothetical protein	1.25999	0.29688
EBG00001193313	SSU_rRNA_bacteria	NA	1.25968	NA
H16_A2006	h16_A2006	universal stress protein, UspA family	1.25882	NA
H16_B2488	h16_B2488	ABC-type transporter, permease component	1.25788	NA
H16_A2415	h16_A2415	predicted membrane protein	1.25726	NA
H16_A1290	h16_A1290	Acetyl-CoA C-acyltransferase	1.25635	0.270636
PHG408	tniB	putative TniB-like transposition protein	1.25536	1.03798e-05
H16_B1562	glgP	glucan phosphorylase	1.25155	0.00395609
H16_B1780	h16_B1780	MFS transporter, DHA2 family	1.25106	NA
H16_A2451	greA1	transcription elongation factor GreA	1.2503	0.000202217
H16_A1195	h16_A1195	Beta-lactamase	1.25024	0.319415
H16_A1696	h16_A1696	NADH:flavin oxidoreductase, Old Yellow Enzyme family	1.24892	0.18351
H16_B0850	h16_B0850	Acyl-CoA dehydrogenase, short-chain specific	1.24864	NA
H16_A2168	czrS	signal transduction histidine kinase, heavy metal sensor	1.2469	0.00557436
H16_B1621	h16_B1621	multidrug resistance efflux pump	1.24566	NA
H16_B1405	h16_B1405	conserved hypothetical protein	1.24537	6.83749e-05
H16_A0299	gltP1	Sodium:dicarboxylate symporter: DAACS family	1.24393	NA
H16_B1051	pqqC1	Coenzyme PQQ synthesis protein C	1.24384	NA
H16_A1474	h16_A1474	ABC-type transporter, periplasmic component: PepT family	1.24197	0.144361
H16_B2279	nirF	heme d1 biosynthesis protein (NirF)	1.23994	NA
H16_B1859	czcC2	Cobalt-zinc-cadmium resistance outer membrane porin	1.23988	NA
H16_A1542	h16_A1542	ABC-type transporter, ATPase component: HAAT family	1.23956	NA
H16_A1703	coxL3	Aerobic-type carbon monoxide dehydrogenase homolog, subunits L and G	1.23901	0.062465
H16_B0691	rtxD2	RTX toxin membrane fusion protein	1.23897	NA
H16_A2175	h16_A2175	transcriptional regulator, ArsR-family	1.23754	0.104439
H16_A0714	tadG1b	flp pilus assembly protein TadG	1.2364	NA
H16_A0837	h16_A0837	conserved hypothetical protein	1.23636	NA
H16_A1953	h16_A1953	selenophosphate synthetase-related protein	1.23346	NA
H16_B2530	h16_B2530	putative efflux permease	1.23015	NA
H16_B0841	serA5	D-3-Phosphoglycerate dehydrogenase	1.23005	0.0856394
H16_A1664	h16_A1664	conserved hypothetical protein	1.22966	NA
H16_B1404	h16_B1404	conserved hypothetical protein	1.22773	3.95067e-05
H16_B0120	h16_B0120	conserved hypothetical protein	1.22665	NA
H16_A1825	h16_A1825	conserved hypothetical protein	1.22613	NA
H16_A0359	h16_A0359	ABC-type transporter, periplasmic component: NitT family	1.22539	NA
H16_B0665	h16_B0665	Acyl-CoA dehydrogenase	1.22528	NA
H16_A3581	h16_A3581	rare lipoprotein A	1.22309	3.29483e-06
H16_A2131	h16_A2131	probable extra-cytoplasmic solute receptor	1.2177	NA
PHG393	NA	putative muconolactone isomerase	1.21674	NA
H16_A1015	xdhC1	xanthine dehydrogenase, maturation factor	1.2129	0.008208
H16_A0835	h16_A0835	protein of unknown function	1.21261	NA
PHG213	napC	periplasmic nitrate reductase transmembrane protein	1.21045	0.00921366
H16_B0597	bphH	2-Oxopent-4-enoate hydratase	1.20994	NA
H16_B1907	h16_B1907	conserved hypothetical protein	1.20926	NA
H16_B1400	h16_B1400	transcriptional regulator CRP family	1.20636	0.0011748
H16_A0651	clpC1	ATP-dependent protease Clp, ATPase subunit	1.20595	0.10055
H16_A2411	h16_A2411	MFS transporter, DHA1 family	1.20557	0.0327754
H16_B1458	h16_B1458	signal transduction histidine kinase	1.20386	8.55812e-05
H16_B0959	ccmH2	cytochrome c biogenesis factor	1.20272	0.0307325
H16_B1902	h16_B1902	Hypothetical protein	1.20245	NA
H16_B1461	cydA2	bd-type quinol oxidase subunit I	1.20183	NA
H16_B1572	higB	plasmid maintenance system killer protein	1.20013	NA
H16_A1893	h16_A1893	Small-conductance mechano-sensitive channel	1.19729	0.000105367
H16_B0272	h16_B0272	conserved hypothetical protein	1.19702	0.162603
H16_B0626	cysN2	sulfate adenylyltransferase subunit 1,adenylylsulfate kinase	1.19675	0.291727
H16_B1398	h16_B1398	Acyl-CoA synthetase (AMP-forming)/AMP-acid ligase II	1.19642	0.00791012
H16_B1610	h16_B1610	ABC-type transporter, ATPase component	1.19637	0.119005
H16_B1378	coxS6	Aerobic-type carbon monoxide dehydrogenase homolog, 2Fe-2S iron-sulfur subunit	1.19464	0.0148619
EBG00001193307	tRNA	NA	1.19254	NA
H16_B1399	ipdC	Indole-3-pyruvate decarboxylase	1.19052	0.0783997
H16_A1382	h16_A1382	Deacetylase, histone deacetylase family	1.19007	0.0022947
H16_B0682	h16_B0682	predicted acyl-CoA transferase/carnitine dehydratase	1.18941	0.183637
H16_A2417	h16_A2417	outer membrane heavy metal efflux protein	1.18756	0.000728012
H16_A2699	rhlE3	ATP-dependent RNA helicase	1.1867	3.95067e-05
H16_A1679	h16_A1679	deoxyribodipyrimidine photolyase	1.18284	0.000649727
H16_A0800	h16_A0800	Hypothetical protein	1.18268	0.00564191
PHG227	NA	conserved hypothetical protein	1.18106	0.211376
H16_B1971	h16_B1971	Sensor protein rcsC	1.17783	0.217742
PHG066	NA	conserved hypothetical protein	1.17672	2.26813e-06
H16_A2847	fimT3	Type IV pilus assembly protein FimT	1.17582	NA
H16_B2260	h16_B2260	MFS transporter, DHA1 family	1.17461	0.318382
H16_A1488	cinA	Uncharacterized protein (competence-and mitomycin-induced)	1.17411	0.100112
H16_A0428	otsB	Trehalose-6-phosphatase	1.17128	0.00173373
H16_B1444	prpD4	2-Methylcitrate dehydratase	1.17125	0.0748962
H16_A0851	pntAb1	NAD(P) transhydrogenase subunit alpha 2	1.17096	NA
H16_B1368	h16_B1368	Acetyl-CoA hydrolase/transferase	1.17012	0.200888
H16_A3193	h16_A3193	probable extra-cytoplasmic solute receptor	1.16854	NA
H16_A0717	cpaC1	flp pilus assembly protein secretin	1.16619	0.17274
H16_A0873	h16_A0873	Enoyl-CoA hydratase/carnithine racemase	1.16607	0.216781
H16_B1335	h16_B1335	Acyl-CoA synthetase (AMP-forming)/AMP-acid ligase II	1.16398	0.174559
H16_B1039	h16_B1039	probable tonB-dependent receptor yncD precursor	1.16272	NA
PHG229	NA	probable alcohol dehydrogenase	1.16156	0.200721
H16_A2480	h16_A2480	MobA/MobL family protein	1.1614	0.067668
H16_A0637	h16_A0637	conserved hypothetical protein	1.16007	0.0912401
H16_B0203	h16_B0203	putative ferredoxin	1.15931	0.229105
PHG161	NA	hypothetical protein	1.15862	0.283894
H16_B2162	h16_B2162	aldehyde reductase, related to diketogulonate reductase	1.15811	0.0735195
H16_B2282	nirH	heme d1 biosynthesis protein (NirH)	1.15735	NA
H16_B1924	infA2	translation initiation factor 1 (IF-1)	1.15731	0.390806
H16_A1975	metK2	S-Adenosylmethionine synthetase	1.15666	0.154868
H16_B1661	h16_B1661	hypothetical membrane spanning protein	1.15564	0.0591667
H16_A1930	h16_A1930	uncharacterized conserved protein	1.15373	0.0036656
H16_B1625	h16_B1625	signal transduction histidine kinase containing a receiver domain (hybrid)	1.15272	0.118993
H16_A1944	h16_A1944	Hypothetical protein	1.15036	0.185592
H16_A0029	h16_A0029	hypothetical membrane anchored protein	1.14924	0.086683
H16_B2281	nirG	heme d1 biosynthesis protein (NirG)	1.14843	NA
H16_B1457	h16_B1457	Hypothetical protein	1.14772	0.024246
H16_A1836	h16_A1836	Hypothetical protein	1.14594	NA
H16_B1740	h16_B1740	predicted acyl-CoA transferase/carnitine dehydratase	1.14494	0.0287869
H16_A3713	h16_A3713	MFS transporter, DHA1 family	1.14399	0.0097116
H16_B2399	h16_B2399	uncharacterized conserved protein	1.14335	0.0144218
H16_A3200	h16_A3200	hypothetical membrane associated protein	1.14136	0.169672
H16_A0466	h16_A0466	ABC-type transporter, ATPase and permease components: HMT family	1.14098	2.25866e-05
H16_A3650	h16_A3650	probable extra-cytoplasmic solute receptor	1.13691	0.0178834
H16_A2683	h16_A2683	response regulator containing CheY-like receiver, AAA-type ATPase, and DNA-binding domains	1.13648	0.0617384
H16_B1107	h16_B1107	Phospholipase D	1.13554	NA
H16_B2265	narG2	respiratory nitrate reductase alpha chain (NarG)	1.13477	0.200071
PHG038	NA	putative integrase/recombinase	1.13136	0.373758
H16_A1012	h16_A1012	fatty acid desaturase	1.13063	0.233895
H16_B2230	h16_B2230	conserved hypothetical membrane protein	1.13048	0.288768
H16_A1002	maeB	malic enzyme (NADP)	1.13013	2.99054e-08
H16_A2858	h16_A2858	hypothetical membrane associated protein	1.1289	1.77666e-07
PHG211	napA	periplasmic nitrate reductase large subunit	1.12706	0.000237712
H16_B0073	h16_B0073	ABC-type transporter	1.12678	NA
H16_B1898	xdhB2	putative xanthine dehydrogenase subunit	1.12605	0.0324711
H16_A1941	h16_A1941	Hypothetical protein	1.12505	NA
H16_A0643	fdsC	Uncharacterized protein required for formate dehydrogenase activity	1.12365	0.000846845
H16_A3158	h16_A3158	predicted permease of the drug/metabolite transporter (DMT) superfamily	1.12354	0.00486389
H16_B1798	h16_B1798	short chain dehydrogenase	1.12238	0.0958978
H16_A1707	h16_A1707	conserved hypothetical protein	1.11708	NA
H16_B0600	bphD	2,6-dioxo-6-phenylhexa-3-enoate hydrolase	1.11597	NA
H16_B1905	h16_B1905	Enoyl-CoA hydratase/carnithine racemase	1.11594	NA
H16_A0409	h16_A0409	hypothetical membrane associated protein	1.11508	NA
H16_A0830	h16_A0830	cytochrome c553	1.11487	NA
H16_A1846	h16_A1846	Transposase ISAE1	1.11301	NA
H16_A3651	h16_A3651	transcriptional regulator, LysR-family	1.11213	0.000966405
H16_A1955	h16_A1955	biotin synthase-related enzyme	1.11136	NA
H16_A1140	h16_A1140	conserved hypothetical protein	1.11012	0.000545664
H16_B0436	h16_B0436	transcriptional regulator, LysR-family	1.10778	NA
H16_B0395	h16_B0395	Acyl-CoA dehydrogenase	1.10746	NA
H16_B0970	pcpE	2-Chloromaleylacetate/maleylacetate reductase	1.10534	0.129673
H16_A1512	h16_A1512	hypothetical membrane associated protein	1.10468	NA
H16_A1633	nagG	Salicylate 5-hydroxylase large oxygenase component	1.10393	0.212737
H16_A1865	h16_A1865	hypothetical membrane spanning protein	1.1035	0.0673612
H16_B0584	h16_B0584	conserved hypothetical periplasmic protein	1.10343	0.118596
H16_A2651	h16_A2651	Methyl-accepting chemotaxis protein	1.09967	NA
H16_B1286	phnI	uncharacterized enzyme of phosphonate metabolism	1.09947	NA
H16_B0500	h16_B0500	conserved hypothetical protein	1.0992	NA
PHG321	uvrD	putative helicase superfamily I	1.09884	0.389222
H16_A1464	h16_A1464	hypothetical transmembrane protein	1.09871	0.0980616
H16_A0267	bfr1	Bacterioferritin (cytochrome b1)	1.09719	0.00018071
H16_A0640	fdsG	NAD-dependent formate dehydrogenase gamma subunit	1.09691	0.00364671
H16_B0105	h16_B0105	Ferredoxin	1.09617	6.52219e-05
H16_B0374	h16_B0374	ATP-dependent transcriptional regulator,MalT-family, truncated	1.09568	NA
H16_B1872	h16_B1872	putative integral membrane protein	1.09422	NA
H16_A1601	h16_A1601	conserved hypothetical protein	1.09342	0.14822
H16_B0849	h16_B0849	Acyl-CoA dehydrogenase	1.09304	NA
H16_A1351	h16_A1351	conserved hypothetical protein	1.09237	0.0859105
H16_A0841	dadA3	D-amino-acid dehydrogenase	1.0892	0.0891743
H16_B0957	ccmG2	Thiol-disulfide isomerase involved in cytochromec biogenesis	1.08718	NA
H16_A1547	h16_A1547	Hydroxymethylglutaryl-CoA lyase	1.08701	NA
H16_B0807	h16_B0807	ABC-type transporter, ATPase component: HAAT family	1.0869	NA
H16_B1417	h16_B1417	alcohol dehydrogenase, class IV	1.08624	0.349958
H16_B1469	moeA3	molybdenum cofactor biosynthesis protein	1.08505	NA
H16_B1750	h16_B1750	3-Hydroxyisobutyrate dehydrogenase	1.08346	NA
PHG071	NA	hypothetical protein	1.08307	0.0862868
H16_A1278	h16_A1278	ATP-dependent transcriptional regulator containing adenylate cyclase related domains	1.08268	0.00140861
H16_B2333	narX2	signal transduction histidine kinase,nitrate/nitrite-specific	1.08265	0.315422
H16_A1280	h16_A1280	Hypothetical protein	1.08183	0.00188748
H16_A1548	h16_A1548	predicted acyl-CoA transferase/carnitine dehydratase	1.08137	NA
