# Supplementary material for: Phosphoglycolate salvage in a chemolithoautotroph using the Calvin cycle
Source: Proc Natl Acad Sci U S A. 2020 Aug 20;117(36):22452–61. doi: 10.1073/pnas.2012288117 (PMC7486775; doi:10.1073/pnas.2012288117)
Supplement: Supplementary File [file pnas.2012288117.sd02.xlsx]

## Sheet: order level
		# harboring Rubisco	# harboring MS	# harboring ICL + MS	% harboring MS	% harboring ICL + MS
total		2426	1205	953	0.496702	0.392828
all non-cyanobacteria		1890	1196	944	0.632804	0.499471
total cyanobacteria		536	9	9	0.016791	0.016791
Phylum	Order	# harboring Rubisco	# harboring MS	#harboring ICL + MS	% harboring MS	% harboring ICL + MS
Proteobacteria	Burkholderiales	405	295	276	0.728395	0.681481
Proteobacteria	Rhizobiales	305	299	262	0.980328	0.859016
Cyanobacteria	Synechococcales	282	0	0	0	0
Cyanobacteria	Cyanobacteriales	187	8	8	0.0427807	0.0427807
Proteobacteria	Rhodobacterales	150	132	22	0.88	0.146667
Actinobacteriota	Mycobacteriales	133	131	114	0.984962	0.857143
Proteobacteria	Chromatiales	40	28	27	0.7	0.675
Proteobacteria	Rhodospirillales_all	46	18	4	0.391304	0.0869565
Proteobacteria	Thiomicrospirales	39	6	5	0.153846	0.128205
Proteobacteria	Ectothiorhodospirales	35	14	14	0.4	0.4
Actinobacteriota	Actinomycetales	31	19	19	0.612903	0.612903
Firmicutes_C	Veillonellales	31	0	0	0	0
Actinobacteriota	Streptosporangiales	24	24	24	1	1
Actinobacteriota	Propionibacteriales	21	8	5	0.380952	0.238095
Proteobacteria	Pseudomonadales	20	17	16	0.85	0.8
Firmicutes_A	Lachnospirales	19	0	0	0	0
Proteobacteria	Rhodospirillales_A	18	13	2	0.722222	0.111111
Cyanobacteria	Phormidesmiales	17	0	0	0	0
Proteobacteria	Azospirillales	17	17	14	1	0.823529
Proteobacteria	Rhodospirillales_B	17	2	0	0.117647	0
Deinococcota	Deinococcales	16	16	16	1	1
Proteobacteria	Enterobacterales	16	15	14	0.9375	0.875
Cyanobacteria	Pseudanabaenales	15	0	0	0	0
Patescibacteria	SC72	15	0	0	0	0
Proteobacteria	Mariprofundales	15	0	0	0	0
Proteobacteria	Nitrosococcales	14	0	0	0	0
Nitrospirota	Nitrospirales	13	0	0	0	0
Proteobacteria	Xanthomonadales	13	12	12	0.923077	0.923077
Actinobacteriota	Acidimicrobiales	11	3	2	0.272727	0.181818
Proteobacteria	Rhodospirillales	11	3	2	0.272727	0.181818
Proteobacteria	Thiohalomonadales	10	0	0	0	0
Actinobacteriota	Nanopelagicales	9	0	0	0	0
Cyanobacteria	Leptolyngbyales	9	0	0	0	0
Proteobacteria	Acetobacterales	9	9	8	1	0.888889
Proteobacteria	Acidithiobacillales	9	0	0	0	0
Proteobacteria	Steroidobacterales	9	8	8	0.888889	0.888889
Actinobacteriota	Streptomycetales	8	7	1	0.875	0.125
Cyanobacteria	Thermosynechococcales	8	0	0	0	0
Desulfobacterota	Syntrophales	8	0	0	0	0
Dormibacterota	UBA8260	8	4	1	0.5	0.125
Firmicutes_B	Syntrophomonadales	8	0	0	0	0
Proteobacteria	Acidiferrobacterales	8	4	2	0.5	0.25
Verrucomicrobiota	Methylacidiphilales	8	3	3	0.375	0.375
Desulfobacterota_A	Desulfovibrionales	7	7	0	1	0
Firmicutes_A	Eubacteriales	7	0	0	0	0
Firmicutes_A	Oscillospirales	7	0	0	0	0
Firmicutes_E	Sulfobacillales	7	5	2	0.714286	0.285714
Firmicutes_K	Alicyclobacillales	7	5	5	0.714286	0.714286
Methylomirabilota	Methylomirabilales	7	1	0	0.142857	0
Nitrospirota	Thermodesulfovibrionales	7	0	0	0	0
Patescibacteria	2-02-FULL-39-11	7	0	0	0	0
Patescibacteria	Absconditabacterales	7	0	0	0	0
Proteobacteria	Beggiatoales	7	4	4	0.571429	0.571429
Proteobacteria	Methylococcales	7	0	0	0	0
Proteobacteria	Thiotrichales	7	7	7	1	1
Bacteroidota	Balneolales	6	0	0	0	0
Patescibacteria	UBA1369	6	0	0	0	0
Proteobacteria	Halothiobacillales	6	0	0	0	0
Proteobacteria	Nevskiales	6	6	6	1	1
Proteobacteria	UBA1280	6	0	0	0	0
Acidobacteriota	Acidobacteriales	5	4	4	0.8	0.8
Chloroflexota	GIF9	5	0	0	0	0
Cyanobacteria	Elainellales	5	0	0	0	0
Eremiobacterota	UBP12	5	4	4	0.8	0.8
Firmicutes_A	Christensenellales	5	0	0	0	0
Firmicutes_A	Peptostreptococcales	5	0	0	0	0
Proteobacteria	Caulobacterales	5	4	4	0.8	0.8
Proteobacteria	UBA10353	5	4	4	0.8	0.8
SAR324	SAR324	5	4	3	0.8	0.6
Verrucomicrobiota	Opitutales	5	5	1	1	0.2
Aquificota	Hydrogenothermales	4	0	0	0	0
Bacteroidota	Rhodothermales	4	2	2	0.5	0.5
Firmicutes_B	DRI-13	4	0	0	0	0
Firmicutes_C	Selenomonadales	4	0	0	0	0
Nitrospirota_A	Leptospirillales	4	0	0	0	0
Planctomycetota	UBA1146	4	0	0	0	0
Proteobacteria	Legionellales	4	4	4	1	1
Proteobacteria	Nitrococcales	4	4	4	1	1
Actinobacteriota	Microtrichales	3	1	0	0.333333	0
Actinobacteriota	Solirubrobacterales	3	2	0	0.666667	0
Bacteroidota	Flavobacteriales	3	0	0	0	0
Chloroflexota_A	CSP1-4	3	2	0	0.666667	0
Cyanobacteria	PCC-7336	3	0	0	0	0
Desulfobacterota	UBA1062	3	0	0	0	0
Desulfuromonadota	Desulfuromonadales	3	0	0	0	0
Firmicutes_A	Clostridiales	3	0	0	0	0
Firmicutes_A	Saccharofermentanales	3	0	0	0	0
Firmicutes_B	Thermacetogeniales	3	0	0	0	0
Firmicutes_I	Paenibacillales	3	1	1	0.333333	0.333333
Gemmatimonadota	Gemmatimonadales	3	2	2	0.666667	0.666667
Gemmatimonadota	SG8-23	3	2	0	0.666667	0
Patescibacteria	UBA10105	3	0	0	0	0
Proteobacteria	Geminicoccales	3	1	0	0.333333	0
Proteobacteria	SZUA-229	3	0	0	0	0
Proteobacteria	UBA4486	3	1	1	0.333333	0.333333
Actinobacteriota	Euzebyales	2	0	0	0	0
Actinobacteriota	Fen-727	2	0	0	0	0
Chloroflexota	Anaerolineales	2	0	0	0	0
Chloroflexota	Chloroflexales	2	2	2	1	1
Chloroflexota	UBA2200	2	0	0	0	0
Cyanobacteria	CACIAM-69d	2	0	0	0	0
Cyanobacteria	Caenarcaniphilales	2	1	1	0.5	0.5
Cyanobacteria	Gloeobacterales	2	0	0	0	0
Cyanobacteria	Neosynechococcales	2	0	0	0	0
Desantisbacteria	UBA1551	2	0	0	0	0
Desulfobacterota	Desulfobulbales	2	1	0	0.5	0
Elusimicrobiota	UBA1565	2	0	0	0	0
Firestonebacteria	D2-FULL-39-29	2	0	0	0	0
Firmicutes	Lactobacillales	2	0	0	0	0
Firmicutes_A	Tissierellales	2	0	0	0	0
Firmicutes_B	Desulfotomaculales	2	0	0	0	0
Firmicutes_C	Sporomusales	2	0	0	0	0
Firmicutes_I	Thermicanales	2	1	1	0.5	0.5
Firmicutes_K	Kyrpidiales	2	2	2	1	1
Goldbacteria	PGYV01	2	0	0	0	0
Patescibacteria	UBA10025	2	0	0	0	0
Patescibacteria	UBA11705	2	0	0	0	0
Patescibacteria	UBA1558	2	0	0	0	0
Patescibacteria	UBA2196	2	0	0	0	0
Patescibacteria	UBA2591	2	0	0	0	0
Planctomycetota	Planctomycetales	2	0	0	0	0
Proteobacteria	21-64-14	2	1	0	0.5	0
Proteobacteria	Ga0077554	2	0	0	0	0
Proteobacteria	Kiloniellales	2	2	0	1	0
Proteobacteria	SZUA-140	2	0	0	0	0
Proteobacteria	SZUA-21	2	0	0	0	0
Proteobacteria	Tenderiales	2	0	0	0	0
Proteobacteria	Thiohalobacterales	2	0	0	0	0
Thermodesulfobiota	Thermodesulfobiales	2	0	0	0	0
Thermotogota	Thermotogales	2	0	0	0	0
Acidobacteriota	Aminicenantales	1	0	0	0	0
Acidobacteriota	Bin61	1	0	0	0	0
Acidobacteriota	GCA-2747255	1	1	1	1	1
Acidobacteriota	HRBIN11	1	0	0	0	0
Acidobacteriota	UBA4820	1	0	0	0	0
Acidobacteriota	UBA7540	1	0	0	0	0
Actinobacteriota	20CM-4-69-9	1	1	1	1	1
Actinobacteriota	RBG-13-55-18	1	0	0	0	0
Actinobacteriota	UBA2241	1	0	0	0	0
Actinobacteriota	UBA2766	1	0	0	0	0
Actinobacteriota	UBA5794	1	1	0	1	0
Armatimonadota	UBA5377	1	0	0	0	0
Bacteroidota	Cytophagales	1	1	1	1	1
Caldisericota	Caldisericales	1	0	0	0	0
Chloroflexota	4572-78	1	0	0	0	0
Chloroflexota	Promineofilales	1	1	1	1	1
Chloroflexota	Thermomicrobiales	1	0	0	0	0
Chloroflexota	UBA1429	1	0	0	0	0
Chloroflexota	UBA3071	1	0	0	0	0
Chloroflexota	UBA4733	1	0	0	0	0
Cyanobacteria	Gloeomargaritales	1	0	0	0	0
Cyanobacteria	PCC-7407	1	0	0	0	0
Desulfobacterota	BSN033	1	0	0	0	0
Desulfobacterota	SM23-61	1	0	0	0	0
Desulfobacterota	Syntrophobacterales	1	1	1	1	1
Dormibacterota	Dormibacterales	1	1	0	1	0
Elusimicrobiota	2-01-FULL-59-12	1	0	0	0	0
Elusimicrobiota	F11	1	0	0	0	0
Eremiobacterota	Eremiobacterales	1	1	1	1	1
Firmicutes_A	Acetivibrionales	1	0	0	0	0
Firmicutes_A	Lutisporales	1	0	0	0	0
Firmicutes_B	Ammonifexales	1	0	0	0	0
Firmicutes_B	DTU086	1	0	0	0	0
Firmicutes_B	Dehalobacteriales	1	0	0	0	0
Firmicutes_B	Desulfitobacteriales	1	0	0	0	0
Firmicutes_G	Limnochordales	1	1	1	1	1
Firmicutes_H	CSP1-3	1	0	0	0	0
Firmicutes_I	Tepidibacillales	1	0	0	0	0
Fusobacteriota	Fusobacteriales	1	0	0	0	0
Hydrogenedentota	Hydrogenedentiales	1	0	0	0	0
KSB1	JdFR-76	1	0	0	0	0
Latescibacterota	Latescibacterales	1	0	0	0	0
Marinisomatota	SCGC-AAA003-L08	1	1	1	1	1
Myxococcota	Myxococcales	1	1	1	1	1
Myxococcota	Palsa-1104	1	0	0	0	0
Myxococcota	UBA3505	1	1	1	1	1
Patescibacteria	Levybacterales	1	0	0	0	0
Patescibacteria	Paceibacterales	1	0	0	0	0
Patescibacteria	UBA9983_A	1	0	0	0	0
Patescibacteria	Veblenbacterales	1	0	0	0	0
Planctomycetota	Brocadiales	1	0	0	0	0
Planctomycetota	Isosphaerales	1	0	0	0	0
Planctomycetota	Phycisphaerales	1	0	0	0	0
Planctomycetota	Pirellulales	1	0	0	0	0
Proteobacteria	GCA-001735895	1	1	0	1	0
Proteobacteria	GCF-002020875	1	0	0	0	0
Proteobacteria	Granulosicoccales	1	1	1	1	1
Proteobacteria	Pelagibacterales	1	1	0	1	0
Proteobacteria	Thiohalorhabdales	1	0	0	0	0
Proteobacteria	Thiohalospirales	1	0	0	0	0
Proteobacteria	UBA1301	1	0	0	0	0
Proteobacteria	Zavarziniales	1	1	1	1	1
Spirochaetota	Leptospirales	1	0	0	0	0
Spirochaetota	Spirochaetales	1	0	0	0	0
TA06	SM1-40	1	0	0	0	0
UBA10199	UBA10199	1	0	0	0	0
UBA9089	CG2-30-40-21	1	0	0	0	0
Verrucomicrobiota	UBA1407	1	0	0	0	0
	tot 9	486
		1986

## Sheet: species level data
	bitscore	eval	geneId	gtdbId	sequence Rubisco large subunit (PF00016)	domain	phylum	class	order	family	genus	species	phylum_	has_malate_synthase
0	529.2	6.4e-160	NZ_JNLC01000014.1_173	RS_GCF_000702305.1	MSTIETAKPAEKKRDRYSAGVMEYRKMGYWQPDYEPKETDVIALFRVTPQDGVDPIEASAAVAGESSTATWTVVWTDRLTACDKYRAKCYRVDPVPNTPGSWFAYIAYDLDLFENGSIANLSASIIGNVFGFKPLKALRLEDMRLPVAYVKTFDGPATGIVVERERLDKFGRPLLGATVKPKLGLSGRNYGRVVYEALKGGLDFTKDDENINSQQFMHWRDRFLYCMEAVNKAQAATGEVKGTYLNITAGTMEDMYERAEFAKQLGSTIVMIDLVIGYTAIQSMAKWARRNDMILHLHRAGHSTYTRQKSHGVSFRVITKWMRLAGVDHIHAGTVVGKLEGDPYTTKGYYDLCREDFVPQNLAHGIFFDQPWASTRKLMPVASGGIHAGQMHQLIDLLG…	Bacteria	Proteobacteria	Alphaproteobacteria	Rhizobiales	Xanthobacteraceae	GCF-000702305	GCF-000702305 sp000702305	Proteobacteria	FALSE
1	337.3	1.6e-101	PMIH01000261.1_1	GB_GCA_003158255.1	GTIIKPKLGLRPEPFAKAAYQFWLGGDFIKNDEPQGNQVFAPIKKTIPLVYDSMKRAMDETGEAKLFSMNITADDYHEMCARADFAMETFGTDANKLAFLVDGFVGGPGMITTARRQYPAQFLHYHRAGHGMVTSPSSKRGYTAFVLAKMARLQGASGIHVGTMGYGKMEGEGDDKVIAYMIERDECQGPVYFQKWDGVKATTPIISGGMNALRLPGFFENLGHGNVINTAGGGSYGHIDSPAAGAKSLRQAYECWKAGADPIQWAKEHKEFARAFESFPKDADNLFPGWREKLGVKK	Bacteria	Proteobacteria	Gammaproteobacteria	Burkholderiales	Rhodocyclaceae	Fen-999	Fen-999 sp003158255	Proteobacteria	TRUE
2	538.2	5e-163	QCLU01000004.1_116	GB_GCA_003214315.1	MSKKYDAGVKEYRDTYWTPEYVPLDTDLLACFKCTGQEGVPREEVAAAVAAESSTGTWSTVWSELLTDLEFYKGRCYRIEDVPGDPEAFYAFIAYPLDLFEEGSITNVLTSLVGNVFGFKALRHLRLEDIRFPIAFIKTCGGPPNGIVVERDRLNKYGRPLLGCTIKPKLGLSGKNYGRVVYECLRGGLDLTKDDENINSQPFQRWRERFEFVAEAVKLAQQETGEVKGHYLNCTANTPEELYERAEFAKELDMPIIMHDYITGGFTANTGLANWCRKNGMLLHIHRAMHAVIDRHPKHGIHFRVLAKCLRLSGGDQLHTGTVVGKLEGDRQTTLGYIDNLRESFVPEDRSRGNFFDQDWGSMPGVFAVASGGIHVWHMPALLAIFGDDSCLQFGGGTH…	Bacteria	Cyanobacteria	Cyanobacteriia	Synechococcales	Cyanobiaceae	Prochlorococcus_A	Prochlorococcus_A sp003214315	Cyanobacteria	FALSE
3	533.3	7.5e-161	NZ_LGHM01000254.1_11	RS_GCF_001908185.1	MNAHAGTVRGKERYRSGVMEYKRMGYWEPDYVPKDTDIIALFRVTPQEGVDPIEASAAVAGESSTATWTVVWTDRLTAAEKYRAKCYRVDPVPGTPGSYFAYIAYDLDLFEPRSIANLSASIIGNVFGFKPLKALRLEDMRFPVAYVKTFQGPATGIVVERERLDKFGRPLLGATVKPKLGLSGRNYGRVVYEALKGGLDFTKDDENINSQPFMHWRDRFLYCMEAVNRAQAASGEVKGTYLNITAATMEDMYERAEFAKELGSVIVMIDLVIGYTAIQSMAKWARRNDMILHLHRAGHSTYTRQKSHGVSFRVIAKWMRLAGVDHIHAGTVVGKLEGDPNTTRGYYDVCREDFNPTKLEHGLFFDQSWASLNKMMPVASGGIHAGQMHQLLDLLGEDV…	Bacteria	Proteobacteria	Alphaproteobacteria	Rhizobiales	Xanthobacteraceae	Bradyrhizobium	Bradyrhizobium sp001908185	Proteobacteria	TRUE
4	564.7	8.1e-171	NZ_CP016477.1_1859	RS_GCF_001693275.1	MVQTKSAGFNAGVQDYRLTYYTPDYTPKDTDLLACFRMTPQPGVPPEECAAAVAAESSTGTWTTVWTDGLTDLDRYKGRCYNVEPVPGEDNQYFCFVAYPLDLFEEGSVTNVLTSLVGNVFGFKALRALRLEDIRFPVALIKTYQGPPHGITVERDLLNKYGRPLLGCTIKPKLGLSAKNYGRAVYECLRGGLDFTKDDENINSQPFMRWRDRFLFVQEAIEKSQAETNEVKGHYLNVTAGTCEEMLKRAEFAKEIGTPIIMHDFLTGGFTANTTLAKWCRDNGVLLHIHRAMHAVIDRQKNHGIHFRVLAKCLRLSGGDHLHSGTVVGKLEGDRAATLGFVDLMREDYVEEDRSRGVFFTQDYASLPGTMPVASGGIHVWHMPALVEIFGDDSCLQFG…	Bacteria	Cyanobacteria	Cyanobacteriia	Cyanobacteriales	Limnotrichaceae	Limnothrix	Limnothrix sp001693275	Cyanobacteria	FALSE
5	53.4	2.7e-15	MGYR01000202.1_1	GB_GCA_001801825.1	MIESTANTGRILAEYRLSCPPAEAEDLARKIAYEQTVELPESLVTNTLIRDQVAGRVESVFQAGQAMSARISYNPELCSRQLSQLLILLFGNVSLYPGVRLVSMQLPEGLLSAFRGPAFGIDGVREMLGVYGRPLLATAIKPRGLPLTQMTAMAAGFACGGGDIIKDDQNLADDLPAFKERVTACFEAVAAANAKTGGNCLYFPHISAPADQLETRFQYAQGLGVRGVLLCPMVYGLDSICSLANRYGLVVMAHPALSGGFTGNHTQGIDHGLLLGTLFRLAGADISIFPSFGGRFSYTPEECRGIRDRLQEPLGNIRCALPAPAGGMQYDNLPELCRFYGAESVFLIGGALQAEGPDLETTTRAFRDRLLEYFPERLQPPAGALVSACEIPDSRVSPL…	Bacteria	Proteobacteria	Gammaproteobacteria	UBA4486	UBA4486	2-02-FULL-56-15	2-02-FULL-56-15 sp001801825	Proteobacteria	FALSE
6	554.8	5.1e-168	NZ_LRFH01000016.1_148	RS_GCF_001641825.1	MANKSYSAGVKDYRETYWMPEYTPLDTDLLACFKITPQPGIDREEAAAAVAAESSTGTWTTVWTDLLTDMDFYKGRAYRIEDVPGDDSAFYAFIAYPIDLFEEGSVVNVFTSLVGNVFGFKAIRGLRLEDVRFPLAYIKTCGGPPHGIQVERDKLSKYGRPMLGCTIKPKLGLSAKNYGRAVYECLRGGLDFTKDDENINSQPFMRWRDRFLFVQEATETAQAQTGERKGHYLNVTAPTPEEMYKRAEFAKEIGAPIIMHDYITGGFTANTGLAKWCQENGVLLHIHRAMHAVIDRSPTHGIHFRVLTKILRLSGGDHLHTGTVVGKLEGDRASTLGWIDLLRESFIPEDRSRGIFFDQDWGSMPGVFAVASGGIHVWHMPALVNIFGDDSVLQFGGGT…	Bacteria	Proteobacteria	Gammaproteobacteria	Halothiobacillales	Halothiobacillaceae	WRN-7	WRN-7 sp001641825	Proteobacteria	FALSE
7	527	3.8e-159	NZ_AXBA01000004.1_104	RS_GCF_000473085.1	MSPNVTSLDPRSAASPAATVRGKDRYKAGVMEYRKMGYWEPDYTPKDTDVIALFRVTPQDGVDPIEASAAVAGESSTATWTVVWTDRLTACEKYRAKCYRVDPVPNAPGQYFAYIAYDLDLFENGSIANLSASIIGNVFGFKPLKALRLEDMRLPVAYVKTFDGPPTGIVVERERLDKFGRPLLGATVKPKLGLSGRNYGRVVYEALKGGLDFTKDDENINSQPFMHWRDRFLYCMEAVNRAQAATGEIKGTYLNVTAGTMEDMYERAEFAKELGSCIVMIDLVIGYTAIQSMSKWARRNDMVLHLHRAGHGTYTRQKSHGVSFRVIAKWMRLAGVDHIHAGTVVGKLEGDPNTTRGYYDICRDDFNPQRLEHGVFFDQHWASLRKVMPVASGGIHAGQ…	Bacteria	Proteobacteria	Alphaproteobacteria	Rhizobiales	Xanthobacteraceae	Azorhizobium	Azorhizobium doebereinerae	Proteobacteria	TRUE
8	550.3	6.5e-167	AFHY01000005.1_33	GB_GCA_000213395.2	MAKKGYDAGVKEYRDTYWMPEYQPKDTDILACFKITPQPGVPREEVAAAVAAESSTGTWTTVWTDLLTDLDYYKGRAYRIEDVPGSDDEIYAFIAYPIDLFEEGSIVNVLTSLVGNVFGFKALRALRLEDIRFPIAYVMTCGGPPNGIQVERDKMNKYGRPLLGCTIKPKLGLSAKNYGRACYEGLRGGLDFTKDDENVNSQPFMRWRDRFTFVQDAIEKAEKETGERKGHYMNVTAATPEEMYKRAEYAKELGTPIIMHDFFTAGFTANTGLANWCRDNGLLLHIHRAMHAVVDRNPHHGIHFRVLAKCLRLSGGDHMHSGTVVGKLEGDRDSTLGWIDCMRDRFIKEDRSRGIFFDQDFGSMPGMLPVASGGIHVWHMPALVNIFGDDSVLQFGGGT…	Bacteria	Proteobacteria	Gammaproteobacteria	Thiomicrospirales	Thioglobaceae	Thioglobus	Thioglobus sp000213395	Proteobacteria	FALSE
9	555	7.1e-168	NZ_JQSG02000006.1_227	RS_GCF_000754095.2	MAEKKYSAGVKDYRQTYWQPEYVPLDTDLLACFKITPQAGIDREEAAAAVAAESSTGTWTTVWTDLLTDMDYYKGRAYRIEDVPGDDTCFYAFIAYPIDLFEEGSVVNVFTSLVGNVFGFKAIRALRLEDVRFPIAYVKTCGGPPSGIQVERDKLNKYGRPMLGCTIKPKLGLSAKNYGRAVYEALRGGLDFTKDDENVNSQPFMRWRDRFEFVMEAILKAEQETGERKGHYLNVTAPTPEEMYKRAEFAKEIGAPIIMHDYITGGFCANTGLANWCRDNGVLLHIHRAMHAVLDRNPHHGIHFRVLTKILRLSGGDHLHTGTVVGKLEGDRAATLGWIDLLRESFVPEDRSRGIFFDQDWGSMPGAFAVASGGIHVWHMPALVSIFGDDSVLQFGGGT…	Bacteria	Proteobacteria	Gammaproteobacteria	Ectothiorhodospirales	Acidihalobacteraceae	Acidihalobacter	Acidihalobacter prosperus	Proteobacteria	FALSE
10	130.8	1.3e-38	NZ_ATWN01000004.1_242	RS_GCF_000421265.1	MDLIEARYLIETPFEPEKIATIIAGEQSSGTFVRVAGETDELRERCSARVLSIRELAPADHPSLQSAYLTARGITGPYRRAEVRVGFPVDNIGHNLATLAATVSGNLYDLGEVTGLKLMDIKLPKSYRDLYDYPVAGTKGTRARMKVHDRPFFGTIIKPNVGLRTHDIADMVEQLCEAGVDFIKDDEVCANPASAPITDRIPTIMERVRAYRDRTGRDVMIAFNITDETDAMRRHADLIAENGGSCAMVSMNWTGLSALQTLRGSTDLVLHGHRNGFGALSRHPLIGMAFPAYQTLYRLTGMDHMHVHGMGGKFCDEDSEVQASAQICAEPLAPGNGDEDHVLPVFSSGQWAGTIPATFEAVGSADFMFLAGGGILAHPSGPSAGIKSLRQAWDACEAG…	Bacteria	Proteobacteria	Alphaproteobacteria	Rhodospirillales_A	Thalassospiraceae	Thalassospira	Thalassospira lucentensis	Proteobacteria	TRUE
11	528.5	2e-159	NZ_JFHF01000077.1_3	RS_GCF_000648925.1	MNDFSKAAVEAARNPSDPRSRYAAGVMKYREMGYWQPDYTPKETDVIALFRITPQAGVEPEEAAAAVAGESSTATWTVVWTDRLTACDMYRAKAYRVEPVPNARADEPQYFAYIAYELDLFEEGSVANLTASIIGNVFGFKPLKALRLEDMRIPVAYLKTFQGPPTGIIVERERLDKYGRPLLGATVKPKLGLSGKNYGRVVYEGLKGGLDFLKDDENINSQAFMHWRDRYLFAIEAVNRAQAETGEVKGHYLNVTAGTMEDMYERAEFAKELGSCIVMIDLVIGWTAIQSMSKWARRNDMILHLHRAGHGTYTRQRNHGISFRVIAKWLRMAGVDHAHAGTAVGKLEGDPLSVQGYYNVCRDARNEPDLSRGIFFDQPWAGLRKVMPVASGGIHAGQM…	Bacteria	Proteobacteria	Gammaproteobacteria	Burkholderiales	Burkholderiaceae	Caballeronia	Caballeronia jiangsuensis	Proteobacteria	TRUE
12	538.5	9.7e-163	NZ_FOXY01000003.1_423	RS_GCF_900115865.1	MNDMSNPTEIKDKKKRYAAGVLKYAQMGYWDGDYQPKDTDVLALFRITPQEGVDPIEAAAAVAGESSTATWTVVWTDRLTAADQYRAKAYRVDPVPGQPGQYFAYVAYDLILFEEGSIANLTASIIGNVFSFKPLMAARLEDMRFPVAYVKTFKGPPTGLVVERERLDKFGKPLLGATTKPKLGLSGKNYGRVVYEGLKGGLDFMKDDENINSQPFMHWRDRFLYCMEAVNKATAETGEVKGHYLNITAGTMEEMYARAEFAKQLGSVIVMVDLIVGWTAIQSISEWCRANDMILHMHRAGHGTYTRQKNHGISFRVIAKWLRLAGVDHLHCGTAVGKLEGDPMTVQGYYNVCRETHNEVDLQRGIFFEQDWGDIKKVMPVASGGIHAGQMHQLIDLFG…	Bacteria	Proteobacteria	Alphaproteobacteria	Rhodobacterales	Rhodobacteraceae	Donghicola	Donghicola eburneus	Proteobacteria	TRUE
13	513.5	7.4e-155	NZ_LMTS01000096.1_120	RS_GCF_001541225.1	MNKPVEEGVITDARKRYSAGVLKYRQMGYWMEDYVPKDTDTICLFRITPQDGVDPIEAAAAVAGESSTATWTVVWTDRLTACDSYRAKAFKVEPVPGITGQYFAWVAYDIILFEEGSIANITASLIGNVFSFKPLQAARLEDIRMPVALVKTFKGPPCGLVTERERLDKFGRPLLGATTKPKLGLSGRNYGRVIYEGLKGGLDFMKDDENINSQPFMHWRDRFLYVMDGVNKASAATGEVKGSYLNVTGATMEDIYERAEFAKELGSIVIMVDLIIGWSAIQSIANWARKHDMIVHMHRAGHGTYTRQKNHGVSFRVMAKWLRLAGVDHLHTGTAVGKLEGDPMTVQGYYNVCRDSFTRQDLPRGLFFDQDWCDTKKVMPVASGGIHAGQMHQLIDLFG…	Bacteria	Proteobacteria	Gammaproteobacteria	Burkholderiales	Burkholderiaceae	Variovorax	Variovorax sp001541225	Proteobacteria	TRUE
14	538.2	3.7e-163	QCPF01000007.1_9	GB_GCA_003212655.1	MSKKYDAGVKEYRDTYWTPEYVPLDTDLLACFKCTGQEGVPREEVAAAVAAESSTGTWSTVWSELLTDLEFYKGRCYRIEDVPGDPEAFYAFIAYPLDLFEEGSITNVLTSLVGNVFGFKALRHLRLEDIRFPIAFIKTCGGPPNGIVVERDRLNKYGRPLLGCTIKPKLGLSGKNYGRVVYECLRGGLDLTKDDENINSQPFQRWRERFEFVAEAVKLAQQETGEVKGHYLNCTANTPEELYERAEFAKELDMPIIMHDYITGGFTANTGLANWCRKNGMLLHIHRAMHAVIDRHPKHGIHFRVLAKCLRLSGGDQLHTGTVVGKLEGDRQTTLGYIDNLRESFVPEDRSRGNFFDQDWGSMPGVFAVASGGIHVWHMPALLAIFGDDSCLQFGGGTH…	Bacteria	Cyanobacteria	Cyanobacteriia	Synechococcales	Cyanobiaceae	Prochlorococcus_A	Prochlorococcus_A sp003212655	Cyanobacteria	FALSE
15	533.6	5.1e-161	NZ_CP017562.1_626	RS_GCF_001865575.1	MNDFSQPPIQPEPHARDPLNPRERYAAGVMKYREMGYWQPDYEPKDTDVIALFRITPQPGVEPEEAAAAVAGESSTATWTVVWTDRLTACDMYRAKAYRVEPVPVSRADEPQYFAYIAYELDLFEEGSVANLTASIIGNVFGFKPLKALRLEDMRIPVAYLKTFQGPPTGIVVERERLDKYGRPLLGATVKPKLGLSGKNYGRVVYEGLRGGLDFLKDDENINSQAFMHWRDRFLFAMDAVNRAQAETGELKGHYLNVTAGTMEDMYERAEFAKELGSCIVMIDLVIGWTAIQSMSRWARRNDMILHLHRAGHGTYTRQRNHGISFRVIAKWLRMAGVDHAHAGTAVGKLEGDPLSVQGYYNVCRDAHNTVDLSRGIFFDQPWAGLRKVMPVASGGIHA…	Bacteria	Proteobacteria	Gammaproteobacteria	Burkholderiales	Burkholderiaceae	Paraburkholderia	Paraburkholderia sprentiae	Proteobacteria	TRUE
16	379.7	1.6e-114	NC_020055.1_2942	RS_GCF_000331025.1	MSQYDQTSRYANFDLKEDQLIADGNHVLCAYIFKPAEGHGHIEVAAHFAAESSTGTNVEVCTTDDFTKGVDALVYEVSEAKDGDYLMKIAYPVELFDRNIIDGRAMLASFLTLCIGNNQGMGDVAYAKMYDFYVPRQYLELFDGPAKNIADFWRMLGRPMENGGMIVGTIVKPKLGLRPGPFADACYKFWLGGDFVKNDEPQGNQVFAPLKETITAVADAMKRAQDETGEAKVFSANITADDPMEMIARGEFILDAFGEDASRVAFLVDGYVAGPTSITTARRNFPNQFLHYHRAGHGAVTSPQAKRGYTAFVLSKMSRLQGASGIHTGTMGFGKMEGEMADKNIAYMIEREEAQGPYFKQKWYGMKATTPMISGGMNALRLPGFFENLGHSNICQTSG…	Bacteria	Desulfobacterota_A	Desulfovibrionia	Desulfovibrionales	Desulfovibrionaceae	Desulfovibrio_H	Desulfovibrio_H hydrothermalis	Desulfobacterota	TRUE
17	537.8	5.9e-163	QCBG01000002.1_92	GB_GCA_003279115.1	MSKKYDAGVKEYRDTYWTPEYVPLDTDLLACFKCTGQEGVPREEVAAAVAAESSTGTWSTVWSELLTDLEFYKGRCYRIEDVPGDPEAFYAFIAYPLDLFEEGSITNVLTSLVGNVFGFKALRHLRLEDIRFPIAFIKTCGGPPNGIVVERDRLNKYGRPLLGCTIKPKLGLSGKNYGRVVYECLRGGLDLTKDDENINSQPFQRWRERFEFVAEAVKLAQRETGEVKGHYLNCTANTPEELYERAEFAKELDMPIIMHDYITGGFTANTGLANWCRKNGMLLHIHRAMHAVIDRHPKHGIHFRVLAKCLRLSGGDQLHTGTVVGKLEGDRQTTLGYIDNLRESFVPEDRSRGNFFDQDWGSMPGVFAVASGGIHVWHMPALLAIFGDDSCLQFGGGTH…	Bacteria	Cyanobacteria	Cyanobacteriia	Synechococcales	Cyanobiaceae	Prochlorococcus_A	Prochlorococcus_A sp003279115	Cyanobacteria	FALSE
18	327.4	9.9e-99	NZ_KB905899.1_1458	RS_GCF_000381085.1	MDQSNRYADLSLKEEDLIKGQNHILVAYTMTPAAGYGYLEVAAHVCAESSTGTNVKVCTTDEFTEGLDAMVYEIDEANKTMKVAYPFGLFDRNNIDGKSMVVSFLTLSVGNNQAMGDVHQLQMVDFWIPETKLHLYDGPAQDISYLWKLLGRPRVDGGYIAGTIIKPKLGLRPEPFAKAAYQFWLGGDFIKNDEPQGNQTYAPMKTVIPLTVDAMKRAQDETGETKLFSANITADDYHEMTYRADYVLETFGELAPQVALLVDGYVGGPGMITTARRNYPSQYLHYHRAGHGAITSPLANRGYTAFVLAKLSRLMGASGIHVGTMGFGKMEGGNDDRHIAYMIERDECQGPVFYQKWEGMKPVTPIISGGMNALRLPGFFENLGHGNLINTSGGGAYGH…	Bacteria	Proteobacteria	Gammaproteobacteria	Thiomicrospirales	Thiomicrospiraceae	Thiomicrorhabdus	Thiomicrorhabdus arctica	Proteobacteria	FALSE
20	56.7	4.4e-16	NVXB01000045.1_2	GB_GCA_002746425.1	MRFTVTYRLFAGSSDQAGQRAADIALEQTVEIPRDVVPKGYVEDVILGKVESVKLEAEGRYTAIISYSADSVGGELPQLLNVMFGNTSIQTGVKMMDFQLGPQLQAQFPGPSFGIKGLRERLHRPTGPLIAPVLKPQGSSADTLAEIAYRCVLGGADVIKDDHGLTNQSMAPFKERCEKITAAVARANRETGGHAAYFPNVAGHSEQLMEFARFASDVGAGGLLLMPGLFGFDLVRRLAADKKINLPLMTHPSFLGPYVLSPETGFSHAMMFGALQRLAGADISVFPNVGGRFGFSEEECQSIATACRDPQGLGRTMFPSPGGGMSVERAGDMHRMYGEDVVYLLGGSLLRYGSRIGEGIRDMRAELAKQIV	Bacteria	Proteobacteria	Alphaproteobacteria	Rhizobiales	GCA-2746425	GCA-2746425	GCA-2746425 sp002746425	Proteobacteria	TRUE
21	333.7	2e-100	DDUX01000142.1_29	GB_GCA_002345025.1	MDQSNRYADLSLREEDLIAGGKHILVAYKMKPKAGYDYLPAAAHFAAESSTGTNVEVSTTDDFTRGVDALVYQIDEASEEMRIAYPLELFDRNVTDGRMMIVSFLTLCIGNNQGMGDIEHAKIYDFHVPERALQLFDGPAKDISDLWRILGRPIRDGGYIAGTIIKPKLGLRPEPFALAAYQFWLGGDFIKNDEPQGNQVFAPMKKVMPLVYDAMKRAQDETGQAKIFSANITADDHCEMCARADYILETFGPDADKVAFLVDGYVGGPGMVTTARRQYPNQYLHYHRAGHGAVTSPSSKRGYTAYVLAKMARLQGASGIHVGTMGFGKMEGDADDRAIAYIIERDEYQGPAYYQKWYGMKPTTPIISGGMNALRLPGFFANLGHGNVINTAGGGSYGH…	Bacteria	Proteobacteria	Gammaproteobacteria	Burkholderiales	Rhodocyclaceae	Accumulibacter	Accumulibacter phosphatis_B	Proteobacteria	TRUE
22	517.5	1.8e-156	NZ_CP024955.1_2856	RS_GCF_002804065.1	MEQDAKKRWASGVIPYKEMGYWQPDYEVKDTDVIAAFRVVPQEGIDPEEAAAAVAGESSTATWTVVWTDRLTTYEHYQGKAFRVDPVPGTDQYIAYIAYDIDLFEEGSIANLASSIIGNVFGFKALKSLRLEDMRIPLHYVKTFQGPAHGIVMEREMLNKYGRPLLGATTKPKLGLSARNYGRVVYEALRGGLDFVKDDENINSQPFMRWRDRFLYAMEAVHRAMAETGEIKGHYLNVTGATMEDIYERAEFAKELGSVIVMIDLTVGYSAIQSLAKWARRNSVLLHLHRAGHSTFTRQKTHGVSFRVIAKWMRLAGVDHLHAGTVVGKLEGDPNITKGYYQTLRGMKYDADPRLGLFFEQDWGSMPAVMPVASGGIHAGQVHQLIDLFGEDVIFQFGG…	Bacteria	Firmicutes_K	Alicyclobacillia	Kyrpidiales	Kyrpidiaceae	Kyrpidia	Kyrpidia sp002804065	Firmicutes	TRUE
23	550.8	1.6e-166	NZ_MSYM01000013.1_888	RS_GCF_001938565.1	MAVKTYNAGVKAYRQTYWTPDYTPLDTDILAVFKITPQAGVPREEVAAAVAAESSTGTWTTVWTDLLTDLDYYKGRAYKIEDVPGDDTCFYAFVAYPIDLFEEGSIVNVLTSLVGNVFGFKALRALRLEDIRFPIAYVKTCGGPPAGIQVERDRLNKYGRPLLGCTIKPKLGLSAKNYGRAVYECLRGGLDFTKDDENVNSQPFMRWRDRFEFVVEGCLKAERETGERKGHYLNVTAPTVEEMFKRAEFAKELGAPIIMHDFLTGGFTANTSLANWCRDNGILLHIHRAMHAVLDRNPHHGIHFRVLTKCLRLSGGDHLHSGTVVGKLEGDREATLGWIDLMRERFIKEDRSRGLFFDQDFGSMPGVMPVASGGIHVWHMPALVNIFGDDSCLQFGGGT…	Bacteria	Proteobacteria	Gammaproteobacteria	Burkholderiales	Burkholderiaceae	Rhodoferax	Rhodoferax antarcticus	Proteobacteria	TRUE
25	544.6	9.5e-165	NZ_CP012371.1_983	RS_GCF_000619905.2	MSEELTGKERYKSGVLPYKKMGYWDSDYVPKDTDVIAVFRITPQPGVDHEEAAAAVAGESSTATWTVVWTDRLTAAELYRAKAYRSELVPNTGPGTKNEPQYFAYIAYDLDLFEGGSIANLTASIIGNVFGFKAVKALRLEDMRIPVAYLKTFQGPATGIVVERERLDKFGRPLLGATTKPKLGLSGRNYGRVVYEGLKGGLDFMKDDENINSQAFMHWRDRFLYCMEAVNKASAATGEVKGHYLNVTAGTMEEMYERAEFAKSLGSIIIMIDLVIGYTAIQSMAKWARQNDMILHLHRAGNSTYSRQKNHGMNFRVICKWMRMAGVDHIHAGTVVGKLEGDPLMIKGFYDTLRDTHTPKNLETGLFFEQDWASLNKVMPVASGGIHAGQMHQLLDYLG…	Bacteria	Proteobacteria	Gammaproteobacteria	Burkholderiales	Nitrosomonadaceae	Nitrosospira	Nitrosospira briensis_B	Proteobacteria	FALSE
26	97.3	2.1e-28	PHCA01000118.1_4	GB_GCA_002842085.1	MSKHLYDPHMFNYMWESCIPSDDFIVGTYYIEDTLEGQEFIDHLGQVERLAAEGSTSSWMDVKELTPEVRERLMSKVLGYYEVPAPKGTKKAIIQLGFPTAAWDVNVNVPMLLLSIAGNCFAFPTKMRLLDIYIPEKLAAKFGGPKFGVPGVRKILSVPDRPLTLQIIKPKMGMTPEETANQVYQSALGGADLCKDDEMCSELSNSPFEARLEAVLKALEKAERETGHKTLYMVSITDEVDRIQQKARLACEMGATGLLLAYSAGPSMLRVLAEDPQITAPILLHVSHLLALLPTMNFPVLAKICRLCGADMMLTPSIWSSIPVASTEECLRTSQTLHAPFYHIKPIFPMPGAGIYPGAVPPMLEENGPDMIFMAGGGMLGHPMGYTAGAKAFRQAIDA…	Bacteria	Chloroflexota	Anaerolineae	UBA3071	CG2-30-64-16	CG2-30-64-16	CG2-30-64-16 sp002842085	Chloroflexota	FALSE
27	60.2	5.8e-17	PLWR01000657.1_11	GB_GCA_003165615.1	MYTRYYDPEIFVNCFEGIDRTNHIVATYFMEDELPGEDFIDHFSLIQSMTVEGSTGTWQKVAEETDEVRRMLSGKMVGYFEIPTGKPNCRSAVVQLAFPIDAWIDNVPMMLLSIAGNCFAFSPKLRLLDVFIPEKQLAKFKGPKFGVPGIRKLLNVPDRPLSLHIIKPKMGMTPQQVADQCYQTALGGADMMKDDEMTSDLYNSNYEDRVTAVRQALEKAEAKTGKRPIYFVSITDEPRRIFAKAARAVELGARGLLVCYSAGLAVLRQLAEDPKINVPILVHASHMIAAQPRIAWPVFAKLVRICGGDLMLTPTYWSSIPMVSLEEGIRTSQVKLAPLGHIKPMFPMPCAGVYPGLTPILIGEYGPDIVIPSGGGMLGHPDGYTAGAKSWQQAIAGSL…	Bacteria	Acidobacteriota	Acidobacteriae	UBA7540	UBA7540	Bog-366	Bog-366 sp003165615	Acidobacteriota	FALSE
28	550.5	2.5e-166	NZ_ANFM02000011.1_36	RS_GCF_000333895.2	MAKSYQAGVKEYRETYWMPEYIPADTDILACFKIEPQPGVPREEAAAAVAAESSTGTWTTVWTDLLTDLDYYKGRAYAIEDVPGDDSTFYAFVAYPIDLFEEGSVVNVLTSLVGNVFGFKAIRGLRLEDVRFPIAYVKTCGGPPNGIQVERDKLNKYGRALLGCTIKPKLGLSAKNYGRACYEGLRGGLDFTKDDENVNSQPFMRWRDRFEYVAEAIHRAERETGERKGHYLNVTAPTPEEMYRRAEFAKELDMPIIMHDYLTAGFTANTGLANWCRENGMLLHIHRAMHAVLDRNPRHGIHFRVLSKCLRLSGGDHLHSGTVVGKLEGDREATLGWIDIMRDRFIKEDRSRGIFFDQDFGSMPGVLPVASGGIHVWHMPALVSIFGDDAVFQFGGGTL…	Bacteria	Proteobacteria	Gammaproteobacteria	Enterobacterales	Vibrionaceae	Grimontia	Grimontia indica	Proteobacteria	TRUE
29	337.9	1.2e-101	JEMX01000010.1_100	GB_GCA_000585055.1	MDQSNRYADLSLKEDELVSGGKHILVAYKMKPKAGYDYLQAAAHFAAESSTGTNVEVCTTDDFTRGVDALVYLIDEASEEMRIAYPVDLFDRNLTDGRMMIVSFLTLVIGNNQGMGDIEHAKIYDFYVPERALQLFDGPSKDISDMWRILGRPLKDGGYIAGTIIKPKLGLRPEPFAKAAYQFWLGGDFIKNDEPQGNQVFAPMKKVMPLVVDAMKRAQDETGQAKLFSANITADDHYEMCARADYILETFGPDADKVAFLVDGYVGGPGMVTTARRQYPNQYLHYHRAGHGAVTSPSSKRGYDAYVLAKMSRLQGASGIHVGTMGYGKMEGTADDRAIAYIIERDEYQGPAYLQKWYGMKPTTPIISGGMNALRLPGFFANLGHGNVINTSGGGSYGH…	Bacteria	Proteobacteria	Gammaproteobacteria	Burkholderiales	Rhodocyclaceae	Accumulibacter	Accumulibacter sp000585055	Proteobacteria	TRUE
30	519.2	6.3e-157	NZ_CP029210.1_2343	RS_GCF_003100395.1	MNKPVEEGIIRDARQRYSAGVLKYRQMGYWEPDYVPKDTDVVCLFRITPQEGVDPVEAAAAVAGESSTATWTVVWTDRLTACDTYRAKAFKVEPVPGQPGQVFAWVAYDLILFEEGSIANMTASLIGNVFSFKPLKACRLEDIRIPVAYVKTFKGPPTGLIVERERLDKFGRPLLGATTKPKLGLSGRNYGRVIYEGLKGGLDFMKDDENINSQPFMHWRDRFLYVMDAVNKASAATGEVKGSYLNVTGATMEDIYERAEFAKELGSVVIMVDLVVGWSAIQSVANWARKHDMIVHMHRAGHGTYTRQKSHGVSFRVIAKWLRLAGVDHLHAGTAVGKLEGDPLMVQGYYNVCREAYNRQDLPRGLFFDQDWADLKKVMPVASGGIHAGQMHQLLSLFG…	Bacteria	Proteobacteria	Gammaproteobacteria	Burkholderiales	Burkholderiaceae	Aquabacterium	Aquabacterium olei	Proteobacteria	TRUE
31	515.2	1.8e-155	NZ_JHVQ01000005.1_29	RS_GCF_000620225.1	MNLSVEESAITDARKRYSAGVLKYRQMGYWDPDYEPKDTDVLCLFRITPQEGVDAIEAAAAVAGESSTATWTVVWTDRLTACDSYRAKAYKVDPVPGQAGQYFAWVAYDLILFEEGSIANMTASLIGNVFSFKPLKAARLEDIRIPVAYVKTFKGPPTGLVVERERLDKFGRPLLGATTKPKLGLSGRNYGRVIYEGLKGGLDFMKDDENINSQPFMHWRDRFLYVMDGVNKASAATGEVKGSYLNVTGATMEDIYERAEFAKELGSVVVMLDLVIGWSAIQSMANWARRNDMVVHMHRAGHGTYTRQKNHGVSFRVIAKWLRLAGVDHMHTGTAVGKLEGDPMTVQGYYNVCRDSFTKKDLQRGLFFDQDWADMRKVMPVASGGLHAGQMHQLIDLFG…	Bacteria	Proteobacteria	Gammaproteobacteria	Burkholderiales	Burkholderiaceae	Variovorax	Variovorax sp000620225	Proteobacteria	TRUE
32	249.7	3.2e-75	DJLZ01000005.1_462	GB_GCA_002436405.1	MTDETTKHLPDNLKQLMEASDMKASALAKMSGVSVATLSRIMSGQVNPGVHHMAAIAKALDTTIDALIAPPGTPRPKNQVETDVRNETDILVSFILEDTKYSPNEAARLLANAATGSWVHSWTEELVDPNITPLPRPTVAMRTGPRSVAVDVAFPESLFEAGSIASLISVITASCTSTGARVEDIRIPPVLLRTYRGPSYGVVGLRERTQKYGRPLLSATMRPMAGLSPRMYAQAVFETLKGGVDITCDPTALHNMPSNNWRDRFAYVAKAVDEAQDATGEAKLHAANVTAPTVEEMLNRAQYAMEQQTNAVMVDSGVVGWSGLQSLANFCHENELVLCALGGRALHNGPLSQQLVAKLLRFIGADIVSVGSPLRGNAMARRNVKGITRSLESHNMAAF…	Bacteria	Proteobacteria	Alphaproteobacteria	UBA1280	UBA6503	UBA6503	UBA6503 sp002436405	Proteobacteria	FALSE
33	294.9	6.7e-89	DHYQ01000081.1_8	GB_GCA_002414205.1	MDQSNRYARLDLNEADLIAGGKHLLVAYKLIPAKGYGFLEVAAHVAAESSTGTNVEVSTTDDFTRGVDALVYEIDETAFGDDPVKGGGLMKIAYPVELFDPNLIDGYYNISHMWSLILGNNQGMGDHVGLRMLDFLVPEQMIRKFDGPSAGIADLWRVLGRPEVDGGYIAGTIIKPKLGLRPDPFAKACYDFWLGGDFIKNDEPQANQPFCPMEVVIPKVVQSMDRAQQETGQAKLFSANVTADFHGEMIKRGEYILGEFAKIGSEKHVAFLVDGFVTGPAGVTTCRRAFPDTFLHFHRAGHGALTSYKSPMGMDPVCYMKLSRLMGASGIHTGTMGYGKMEGHAKETVLAYMLERDECQGPYFYQKFYGMKPTCPIISGGMNALRLPGFFENLGHGNL…	Bacteria	Proteobacteria	Gammaproteobacteria	Burkholderiales	Gallionellaceae	Gallionella	Gallionella sp002414205	Proteobacteria	FALSE
34	340.8	1.2e-102	MGPC01000005.1_131	GB_GCA_001797315.1	MDQSNRYADLSLKEADLIKGGRHILVAYKMKPKSGHGYLEAAAHFAAESSTGTNVEVSTTDDFTRGVDALVYQIDEATEEMRIAYPIDLFDRNITDGRMMIVSFLTLVIGNNQGMGDIEHAKMYDFYMPPRAIQLFDGPAKDISDLWRILGRPVKDGGYIAGTIIKPKLGLRPEPFATAAYQFWLGGDFIKNDEPQGNQVFAPMMKTMPLVYDAMKRAMDETGEAKIFSANITADDHYEMLARGEYILRTFGPDADKVAFLVDGYVGGPGMITTARRHFPNQYLHYHRAGHGAVTSPSARRGYTAYVLAKMSRLQGASGIHVGTMGYGKMEGEKDDRAIAYIIERDSYTGPAYHQEWYGMKPTTPIISGGMNALRLPGFFENLGHGNVINTAGGGAYGH…	Bacteria	Proteobacteria	Gammaproteobacteria	Burkholderiales	Burkholderiaceae	Curvibacter_A	Curvibacter_A sp001797315	Proteobacteria	TRUE
35	537.8	5.2e-163	QCNA01000021.1_19	GB_GCA_003213375.1	MSKKYDAGVKEYRDTYWTPEYVPLDTDLLACFKCTGQEGVPREEVAAAVAAESSTGTWSTVWSELLTDLEFYKGRCYRIEDVPGDPEAFYAFIAYPLDLFEEGSITNVLTSLVGNVFGFKALRHLRLEDIRFPIAFIKTCGGPPNGIVVERDRLNKYGRPLLGCTIKPKLGLSGKNYGRVVYECLRGGLDLTKDDENINSQPFQRWRERFEFVAEAVKLAQRETGEVKGHYLNCTANTPEELYERAEFAKELDMPIIMHDYITGGFTANTGLANWCRKNGMLLHIHRAMHAVIDRHPKHGIHFRVLAKCLRLSGGDQLHTGTVVGKLEGDRQTTLGYIDNLRESFVPEDRSRGNFFDQDWGSMPGVFAVASGGIHVWHMPALLAIFGDDSCLQFGGGTH…	Bacteria	Cyanobacteria	Cyanobacteriia	Synechococcales	Cyanobiaceae	Prochlorococcus_A	Prochlorococcus_A sp003213375	Cyanobacteria	FALSE
36	109.6	8.9e-33	CVSM01000035.1_4	GB_GCA_001180065.1	MEKKFDNFLFNASVDKSRYFIAKYYLKSNDMLKAAEGIAIGQSIGNPNVRLDSETAELLENHLSVILDHPENLKNRKEGEVKIAFPIKNFDLERDGITQLTCALMGGQMDIEVILGCRLIDVEFPEIFLKNFKGPKIGMDEIKKRTNCENRPLLGGIVKPKTGLDISTLKEVCAKMVRGGVDFIKEDEILGNPSCCPFEERVKIVNDVVQNEAAKLSKEVFYAPCVNSDLPYLLHRIEFLVKNNVKAYHLNIWSGLQMYKYLRSYDFDIAMHYQKSGDRVLTDKNNAYSISWTVLLKFARISGADFIHAGMWGGYLSDTKNDLSEWMSILTSTHDLGFKKTVPSLSCGSHPGLVDSTVKNFGKEVMMSLGGSLHGHPKGTIAGAKAMRQAFDLNKQEKK…	Bacteria	Proteobacteria	Alphaproteobacteria	Pelagibacterales	Pelagibacteraceae	Pelagibacter	Pelagibacter ubique_G	Proteobacteria	TRUE
37	546.7	2.7e-165	NZ_LQBQ01000001.1_64	RS_GCF_001507595.1	MNMQAKRYDAGVKEYRSTYWEPEYSVKDSDVLACFKVIPQPGVPREEAAAAVAAESSTGTWTTVWTDLLTDLDHYKGRAYRIEDVPGDDDAFYAFIAYPADLFEEGSVVNVFTSLVGNVFGFKAVRALRLEDVRFPLWFVKTCFGPPHGIQVERDKMDKYGRPLLGCTIKPKLGLSAKNYGRAVYECLRGGLDFTKDDENVNSQPFMRWRDRFLFCQEAIDKAVDETGEKKGHYMNVTAPTVEEMYRRAEFAKELGTPIIMSDYLTIGWAAHNSLSKWCRDNGLLLHVHRAMHAVIDRNPNHGINFRVLTKLLRLLGGDHLHSGTVVGKLEGDRAATLGWIDLMRDKYVKEDRSRGIFFDQDWGSMPGVFPVASGGIHVWHMPALVSIFGNDSVLQFGG…	Bacteria	Proteobacteria	Alphaproteobacteria	Rhodobacterales	Rhodobacteraceae	Ruegeria	Ruegeria marisrubri	Proteobacteria	TRUE
38	49.1	9.1e-14	NC_014355.1_1750	RS_GCF_000196815.1	MPNRSSRNTDLQFSGERFSVEYRLHGSAADARRRADLLCIDQTVEAADHVIPSGAIRDQLLGRVIQLEVITPDSHRAVLSFPVELLDGTMSALLHMIIGMAGLQGQIRVTDLSLPDAVASRWTRPRYGSRGLRDLLRVPRRPLICAVLKPLGYSPQQLADLAHEFALGEVDLIKDDQSLRDHPFCRFDERIARCAEAIAKASRQTGKRCLYAPHISGPWPSLVEQAAKAMQAGARALLLCPGLIGFDAVASLAQLSSLSLPLLAHPDFLGSHYVTPDSGIAPAMLFGLLPRLAGADVTIYPTYGLNYPISEEDCRQIAAACRRALGGCPPILPTAAGRMTASRIREMVTLYGSDIVFILGSDLRRGPTPIRSACLDFRRLVEAETCSSP	Bacteria	Nitrospirota	Nitrospiria	Nitrospirales	Nitrospiraceae	Nitrospira_A	Nitrospira_A defluvii	Nitrospirota	FALSE
39	25.2	3.2e-06	CBZS010000606.1_6	GB_GCA_000613065.1	MQSHLAKVISIQTEAGTDRNIATVRFPEINVENDIYSLLTMIFGKYCMAVTGKVVPVPVPENSGLRPCLRITGIREKLGVFKGPLVMTIFKPALGLFAQDHSDILRAVAGAGLDLIKDDEIRLWEIWILLPRWKDKKPVAGYWMR	Bacteria	Cyanobacteria	Cyanobacteriia	Cyanobacteriales	Nostocaceae	Richelia	Richelia intracellularis_B	Cyanobacteria	FALSE
41	553.9	3.6e-167	NZ_LN848257.1_6893	RS_GCF_001499735.1	MAKTYSAGVKEYRETYWMPDYTPSETDLLACFKITPQAGVPREEAAAAVAAESSTGTWTTVWTDLLTDMDHYKGRAYAIEDVPGNDDAFYAFIAYPIDLFEEGSVVNVFTSLVGNVFGFKAVRALRLEDVRFPIAYVMTCNGPPHGIQVERDIMNKYGRPMLGCTIKPKLGLSAKNYGRAVYECLRGGLDFTKDDENVNSQPFMRWRQRFDFVMDAIDKSERETGERKGHYLNVTAPTPDEMFKRAEYAKEIGAPIIMHDYITGGFCANTGLAQWCRDNGVLLHIHRAMHAVLDRNPNHGIHFRVLTKILRLSGGDHLHTGTVVGKLEGDRESTLGWIDLLRESYIKEDRSRGIFFDQDWGAMPGAFAVASGGIHIWHMPALVNIFGDDAVLQFGGGTL…	Bacteria	Proteobacteria	Gammaproteobacteria	Chromatiales	Chromatiaceae	Thiocapsa	Thiocapsa sp001499735	Proteobacteria	TRUE
43	263.3	1.5e-79	LCFW01000001.1_90	GB_GCA_000999315.1	MQKEYINLKLNPLKGGKYMLAVFHLVPKPGEDFLSCASEVASESSTGSNLRVGTATKFSDNLNAIVYKIDKKKNLVWIAFPWKIFDRGGNVQNILTYVVGNVFGMGDLSALKALDCWFPKEMLEHYDGPATTIHDLKKYLGVKGRPVLGTIVKPKIGLKPKQFADVCYKFWKGGGDFVKFDEPQADQEFCPFKEAIDEIVKAMAKVEKETGKKKVMSINISAADFMTMQKRAEYVIKKMKKGSYAFLVDGLTAGWTAVQTARRMWPGVFLHFHRAGHGAMTRPENPIGYTVPFMTKMGRLAGASGMHTGTAGIGKMEGSAKEDVMAAHHALFAKSEGDFFDQDWYGMKPMCPIASGGLNPILLKPFADVVGTTDFITTMGGGVHSHPGGTEKGAMALVQ…	Bacteria	Patescibacteria	Gracilibacteria	UBA1369	UBA12470	UBA12470	UBA12470 sp000999315	Patescibacteria	FALSE
44	542.8	3.3e-164	NZ_LT578417.1_811	RS_GCF_900088535.1	MSKKYDAGVKEYRDTYWTPDYVPLDTDLLACFKCTGQEGVPKEEVAAAVAAESSTGTWSTVWSELLTDLDFYKGRCYRIEDVPGDKEAFYAFIAYPLDLFEEGSVTNVLTSLVGNVFGFKALRHLRLEDIRFPLAFIKTCMGPPNGIQVERDRMNKYGRPLLGCTIKPKLGLSGKNYGRVVYECLRGGLDFTKDDENINSQPFQRWQNRFEFVAEAVRLAQEETGEKKGHYLNCTAATPEQMYERAEFAKELGQPIIMHDYITGGFTANTGLAHWCRKNGMLLHIHRAMHAVIDRHPKHGIHFRVLAKCLRLSGGDQLHTGTVVGKLEGDRQTTLGFIDQLRESFVPEDRSRGNFFDQDWGSMPGVFAVASGGIHVWHMPALVAIFGDDSVLQFGGGTH…	Bacteria	Cyanobacteria	Cyanobacteriia	Synechococcales	Cyanobiaceae	PCC7001	PCC7001 sp900088535	Cyanobacteria	FALSE
45	478.4	1.9e-144	NZ_CAGS01000540.1_1	RS_GCF_000297255.1	LSARNYGRVVYEALRGGLDFTKDDENINSQPFMRWRDRFLFAMEGVNRAQAATGEIKGHYLNVTAATMEEMYERAEFAKELGSVIIMIDLTIGYTAMQSMSKWARKNGMILHLHRAGYATWARQKNHGVNFRVIAKWCRMLGVDHIHAGTVVGKLEGDPNAIQGYYDTLRLSNVQANPMRGLYFDQDWAALPAVMPVASGGIHAGQAHQLLHYLGEDVVLQFGGGTIGHPDGIAAGATANRVAIEAMIQARNEGRDYLAEGPEILNKAAKWCSPLRVALDLWKDITFDYAPTDSPDAIPAVTV	Bacteria	Chloroflexota	Chloroflexia	Thermomicrobiales	Thermomicrobiaceae	Nitrolancea	Nitrolancea hollandica	Chloroflexota	FALSE
46	545	8.2e-165	NZ_FOCT01000007.1_60	RS_GCF_900110185.1	MSEAITGAERYKSGVIPYKKMGYWEPDYVPKDTDIIAMFRITPQAGVEPEEAAAAVAGESSTATWTVVWTDRLTACELYRAKAYRTDPVPNTGEGTKTEQQYFAYIAYDLDLFEPGSIANLTASIIGNVFGFKAVKALRLEDMRIPVAYLKTFQGPATGIIVERERLDKFGRPLLGATTKPKLGLSGRNYGRVVYEGLKGGLDFMKDDENINSQPFMHWRDRFLYCMEAVNKASAATGEVKGHYLNVTAGTMEEMYERAEFAKSLGSVIIMIDLVIGYTAIQSMAKWARKNDMILHLHRAGNSTYSRQKNHGMNFRVICKWMRMAGVDHIHAGTVVGKLEGDPLMIKGFYDTLRDRHTPVSLEHGLFFEQDWASLNKVMPVASGGIHAGQMHQLLDYLG…	Bacteria	Proteobacteria	Gammaproteobacteria	Burkholderiales	Nitrosomonadaceae	Nitrosospira	Nitrosospira multiformis_A	Proteobacteria	FALSE
47	522.7	1e-157	NZ_BDBW01000002.1_189	RS_GCF_001613185.1	MAEESERDRWDPGVQSYASMGYYNPDYVPSDTDVLAVFRVTPQRGVDPIEAAAAVAGESSTATWTVVWTDRLTAHSKYQAKCYRVDEVPGRPGEYFAYVAYDLDLFEEGSITNLTSSVIGNVFGFKPLLALRLEDMRIPVAYVKTFQGPPHGTVMEREYLNKYGRPLLGATVKPKLGLSARNYGRVIYEACKGGLDFTKDDENINSQPFMRWRDRYLFAMEGVNRATAETGEIKGHYLNVTAATMEDMYERAEFAKELGSVVIMMDLTVGYTAMQSMSHWARRNGVLLHLHRAGHSTFTRQKTHGVSFRVLAKWCRLIGVDHLHAGTVVGKLEGDPATTKGFYDTLREHHIRTEPANGIFFDQDWASLPGVMPVASGGIHAGQMHQLLDLFGDDVVLQF…	Bacteria	Actinobacteriota	Actinobacteria	Mycobacteriales	Mycobacteriaceae	Nocardia	Nocardia puris	Actinobacteriota	TRUE
48	340.2	1.5e-102	NC_013959.1_22	RS_GCF_000025705.1	MDQSNRYSNLDLKEADLIKGGKHILVAYKMKPKDGHGYLEAAAHFAAESSTGTNVEVSTTDDFTKGVDALVYYIDEATEDMRIAYPLELFDRNVTDGRFMLVSFLTLAIGNNQGMGDIEHAKMVDFYMPERAIQMFDGPATDISNLWRILGRPIKDGGYISGTIIKPKLGLRPEPFAKAAYQFWLGGDFIKNDEPQGNQTFCPLKKVLPLVYDALKRAQDETGQAKLFSMNITADDHYEMCARADYALEVFGPDADKLAFLVDGYVGGPGMVTTARRQYPGQYLHYHRAGHGAVTSPSAKRGYTAFVLAKMSRLQGASGIHVGTMGYGKMEGEGDDRNIAYMIERDECQGPVYFQKWYGMKPTTPIISGGMNALRLPGFFQNLGHGNVINTAGGGSYGH…	Bacteria	Proteobacteria	Gammaproteobacteria	Burkholderiales	Gallionellaceae	Sideroxydans	Sideroxydans lithotrophicus	Proteobacteria	FALSE
50	539.7	4.5e-163	NZ_FODE01000010.1_8	RS_GCF_900110285.1	MNEMSQTEITDKKKRYTAGVLKYAQMGYWDGDYVPKDTDVLALFRITPQEGVDPIEAAAAVAGESSTATWTVVWTDRLTAADQYRAKAYKVEPVPGQEGQYFCYVAYDLILFEEGSIANVTASIIGNVFSFKPLKAARLEDMRFPVAYIKTFNGPPTGIVVERERLDKFGRPLLGATTKPKLGLSGKNYGRVVYEGLKGGLDFMKDDENINSQPFMHWRDRFLYCMEAVNKATAATGEVKGHYLNITAGTMEEMYARAEFAKQLGSTIVMVDLIIGWTAIQSISNWCRANDMILHMHRAGHGTYTRQKNHGISFRVIAKWLRMAGVDHLHTGTAVGKLEGDPLTVQGYYNVCREMVNEVDLPRGIFFEQDWGNLKKVMPVASGGIHAGQMHQLIDLFGD…	Bacteria	Proteobacteria	Alphaproteobacteria	Rhodobacterales	Rhodobacteraceae	Paracoccus	Paracoccus alcaliphilus	Proteobacteria	TRUE
51	82.1	5e-24	DCTH01000164.1_4	GB_GCA_002329495.1	MSQLEMLVIPEHIEATGEYVIATYYLQTSRNVDIVKKISSIAIEQTTGTWVAVPEETPEVREKYVAKVVGIYEVPGYEYEVPAYEDIRQWVFQLAFPAVNFGPQIPMLLSTIIGNISMVGPLKLLDIKFPSDFLSRFKGPKFGVEGVRQLLGIYDRPLLNNMIKPCTGYTPEVGCQLFARAVEGGVDIIKDDELIADPPFNPREQRIKLYMEAIRKHYEQTGHRVLYTPNITDGALKVLDNARRAIDAGANALMINYLTVGISALQGLAEHPDINVPIMAHLDFAGTMYESPVSGMSSHLILGKLARIAGADMVVYPSPYGKFPLLRERYLQIGHHLNSPWCHINRVFPMPGGGVMPNCVHAIYRDLGLDCIMGAGGAIHGXXXGSQSTPLSKGYP	Bacteria	Firmicutes_B	Syntrophomonadia	Syntrophomonadales	DTU052	DTU052	DTU052 sp002329495	Firmicutes	FALSE
52	560.2	1.2e-169	NZ_CP007030.1_1917	RS_GCF_000227665.2	MANQTFNAGVQDYKLTYWTPDYTPLDTDLLACFKVIPQAGVPREEAAAAVAAESSTGTWTTVWTDLLTDMEFYKGRCYRIEDVPGNKDAFYAFIAYPLDLFEEGSVVNVLTSLVGNVFGFKAVRSLRLEDIRFPIAFIKTCGGPPSGIQVERDKLNKYGRPMLGCTIKPKLGLSAKNYGRAVYECLRGGLDLTKDDENINSQPFQRWRDRFSFVADAINKAEAETGEVKGHYLNVTAATCEDMMERAEYAKELGVRIVMHDFLTGGFTANTSLANWCRKNGMLLHIHRAMHAVIDRNPNHGIHFRVLAKCLRLSGGDHLHTGTVVGKLEGDRASTLGFVDQLREAFVPEDRSRGVFFDQDWGSMPGVMAVASGGIHVWHMPALVTIFGDDSVLQFGGGT…	Bacteria	Proteobacteria	Gammaproteobacteria	Thiomicrospirales	Thiomicrospiraceae	Thiomicrospira	Thiomicrospira aerophila	Proteobacteria	FALSE
53	94.4	1.2e-27	NZ_PQVG01000005.1_39	RS_GCF_002920895.1	MERVFAEYLIETPYKVEQAAAVLAGEQSSGTFVSVPGETEELKKRFAARVEDIQLLDLAEEPSIPGGNIPGKKYQQARVKVSWSIENFGYNLPVLISTLQGNLYEITQFTGLKLMDFEVPDSCGTHFTGPKFGIKGSKLSCDVSDRPMIGTIIKPSIGMSVEETAALVKSLIDAGIDFIKDDELMGSAANSFFDDRVKAIMKVIRDNEQQTGKKVMYAFNISDEIDEMQRKYDLILQEKGSCAMVSINSVGLAGTKKICDRGELVIHGHRNGWGMLNRHPLLGIEFPAYQKIQRLAGVDQLHVNGIQNKFWESDDSVVTSIKSCLKPFLGGNEILPVVSSGQWGGQAVETYRRTQTTDLLYMAGGGILAHPMGPKAGVNALQQAWTGAVDGLSVAETAL…	Bacteria	Bacteroidota	Bacteroidia	Flavobacteriales	Flavobacteriaceae	Flavobacterium	Flavobacterium alvei	Bacteroidota	FALSE
54	513.9	5.9e-155	NZ_BDCC01000032.1_148	RS_GCF_001613305.1	MAEESTRDRWDPGVQSYASMGYYDPDYEPEDTDVLAVFRVTPQAGVDPIEAAAAVAGESSTATWTVVWTDRLTAHDRYRGKCYRLDEVPGRPGEYFAYVAYDLDLFEEGSITNLTSSVIGNVFGFKPLAALRLEDMRIPVAYVKTFPGPPHGIVTEREYLNKYGRPLLGATVKPKLGLSARNYGRVVYEACRGGLDFTKDDENINSQPFMRWRDRYLFAMEGVNRAIAETGELKGHYLNVTAATMEDMYERAEFARSLGSVIIMMDLTVGYTAMQSMSKWARRNGMLLHLHRAGHSTFTRQKTHGVSFRVLAKWCRLIGVDHLHAGTVIGKLEGDPNTVRGFYDTLRENHIPADAGTGIFFDQDWASLPGVLPVASGGIHAGQMHQLLDLFGDDVILQF…	Bacteria	Actinobacteriota	Actinobacteria	Mycobacteriales	Mycobacteriaceae	Nocardia	Nocardia vaccinii	Actinobacteriota	TRUE
55	538.2	5.3e-163	QCEG01000012.1_10	GB_GCA_003278535.1	MSKKYDAGVKEYRDTYWTPEYVPLDTDLLACFKCTGQEGVPREEVAAAVAAESSTGTWSTVWSELLTDLEFYKGRCYRIEDVPGDPEAFYAFIAYPLDLFEEGSITNVLTSLVGNVFGFKALRHLRLEDIRFPIAFIKTCGGPPNGIVVERDRLNKYGRPLLGCTIKPKLGLSGKNYGRVVYECLRGGLDLTKDDENINSQPFQRWRERFEFVAEAVKLAQQETGEVKGHYLNCTANTPEELYERAEFAKELDMPIIMHDYITGGFTANTGLANWCRKNGMLLHIHRAMHAVIDRHPKHGIHFRVLAKCLRLSGGDQLHTGTVVGKLEGDRQTTLGYIDNLRESFVPEDRSRGNFFDQDWGSMPGVFAVASGGIHVWHMPALLAIFGDDSCLQFGGGTH…	Bacteria	Cyanobacteria	Cyanobacteriia	Synechococcales	Cyanobiaceae	Prochlorococcus_A	Prochlorococcus_A sp003278535	Cyanobacteria	FALSE
56	141	1.3e-41	NZ_BBDL01000098.1_3	RS_GCF_001312345.1	MSRLQGASGIHTGTMGYGKMEGGAEDKNIAYMLERDAADGPFYHQEWLGIKPTTPIISGGMNALRLPGFFDNLGHCNVIQTSGGGAFGHKEGGAAGAKSLKQARDAWLAGINLVEYAKDHPELKGAFETFQGDADKLFPGWREALKVHK	Bacteria	Proteobacteria	Gammaproteobacteria	Methylococcales	Methylococcaceae	Methylogaea	Methylogaea oryzae	Proteobacteria	FALSE
57	529.5	1.1e-159	NC_017249.1_7133	RS_GCF_000284375.1	MNAHAGTVRGKERYRSGVMEYKRMGYWEPDYTPKDTDVIALFRVTPQEGVDPIEASAAVAGESSTATWTVVWTDRLTAAEKYRAKCYRVDPVPGTPGSYFAYIAYDLDLFEPGSIANLSASIIGNVFGFKPLKALRLEDMRFPVAYVKTFQGPATGIVVERERLDKFGRPLLGATVKPKLGLSGRNYGRVVYEALKGGLDFTKDDENINSQPFMHWRDRFLYCMEAVNRAQAASGEVKGTYLNVTAGTMEDMYERAEFAKELGSCIVMIDLVIGYTAIQSMAKWARRNDMILHLHRAGHSTYTRQKSHGVSFRVIAKWMRLAGVDHIHAGTVVGKLEGDPNTTRGYYDVCREDFNPTKLEHGLFFDQSWASLNKMMPVASGGIHAGQMHQLLDLLGEDV…	Bacteria	Proteobacteria	Alphaproteobacteria	Rhizobiales	Xanthobacteraceae	Bradyrhizobium	Bradyrhizobium japonicum	Proteobacteria	TRUE
58	559.3	2.7e-169	BDTW01000047.1_33	GB_GCA_002897735.1	MSTKKTYQAGVKEYRETYWEPDYPVSDTDILACFKVTAQPGVAREEAAAAVAAESSTGTWTTVWTDLLTDLDYYKGRAYRIEDVPGDDESFYAFVAYPIDLFEEGSVVNVFTSLVGNVFGFKALRHLRLEDLRIPIAYVKTCGGPPNGIRVERDKLNKYGRPLLGCTIKPKLGLSAKNYGRAVYECLRGGLDFTKDDENVNSQPFMRWRDRFLFVAEAIHKAEAETGERKGHYCNVTAPTPEAMYQRAEYAKELGMPIIMHDYITGGFCANTGLANWCRDNGMLLHIHRAMHAVLDRHPKHGIHFRVLTKILRLSGGDHLHSGTVVGKLEGDRAATLGWIDIMRDRFIKEDRSRGLFFDQDWGSMPGVFPVASGGIHVWHMPALVSIFGDDSVLQFGGG…	Bacteria	Proteobacteria	Gammaproteobacteria	21-64-14	21-64-14	BMS3Abin12	BMS3Abin12 sp002897735	Proteobacteria	FALSE
59	538.2	4.5e-163	QCQJ01000022.1_5	GB_GCA_003209585.1	MSKKYDAGVKEYRDTYWTPEYVPLDTDLLACFKCTGQEGVPREEVAAAVAAESSTGTWSTVWSELLTDLEFYKGRCYRIEDVPGDPEAFYAFIAYPLDLFEEGSITNVLTSLVGNVFGFKALRHLRLEDIRFPIAFIKTCGGPPNGIVVERDRLNKYGRPLLGCTIKPKLGLSGKNYGRVVYECLRGGLDLTKDDENINSQPFQRWRERFEFVAEAVKLAQQETGEVKGHYLNCTANTPEELYERAEFAKELDMPIIMHDYITGGFTANTGLANWCRKNGMLLHIHRAMHAVIDRHPKHGIHFRVLAKCLRLSGGDQLHTGTVVGKLEGDRQTTLGYIDNLRESFVPEDRSRGNFFDQDWGSMPGVFAVASGGIHVWHMPALLAIFGDDSCLQFGGGTH…	Bacteria	Cyanobacteria	Cyanobacteriia	Synechococcales	Cyanobiaceae	Prochlorococcus_A	Prochlorococcus_A sp003209585	Cyanobacteria	FALSE
60	559	4.1e-169	DEQR01000069.1_21	GB_GCA_002360535.1	MAVKTYNAGVKEYRQTYWMPEYTPLDTDILAVFKITPQPGVDREEAAAAVAAESSTGTWTTVWTDLLTDLDYYKGRAYAIEDVPGDDTCFYAFIAYPIDLFEEGSVVNVFTSLVGNVFGFKAVRALRLEDVRFPIAYVKTCGGPPHGIQVERDMMNKYGRPLLGCTIKPKLGLSAKNYGRAVYECLRGGLDFTKDDENVNSQPFMRWRQRFDFVMEAINKAERETGERKGHYLNVTAPTPEEMYKRAEYAKEIGAPIIMHDYITGGFCANTGLANWCRDNGMLLHIHRAMHAVLDRNPHHGIHFRVLTKILRLSGGDHLHSGTVVGKLEGDREATLGWIDIMRDSFNKEDRSRGIFFDQDWGSMPGVMPVASGGIHVWHMPALVNIFGDDSVLQFGGGT…	Bacteria	Proteobacteria	Gammaproteobacteria	Burkholderiales	Hydrogenophilaceae	UBA3361	UBA3361 sp002360535	Proteobacteria	FALSE
62	136.4	2.4e-40	NZ_LPVZ01000018.1_183	RS_GCF_001613795.1	MDLIEARYLIETPMDPEKIAGIMAGEQSSGTFVRVAGETDELRERCAARILNIRELTPVNQPSLHSAYLAARGVKGPYRRAEIRIGFPAGNIGRNLATLASTVSGNLYDLGEITGLKLVDVTLPKAYRDLYDYPVAGTKGTRARMNVHDRPFFGTIIKPNVGLRSNDIADLVDQLCEAGVDFIKDDEICANPESAPLAERIPAVMDRVRRYRDKTGRDVMIAFNITDETDAMRRHADLIEKEGGSCAMVSMNWAGLSALQTLRKSTNLVLHGHRNGFGALSRHPLIGMAFPAYQTLYRLTGMDHMHVHGMGGKFCDEDSEVAASAELCAKPLAEGNGDEDRVLPVFSSGQWAGTVPATHEAVGSADFMFLAGGGILAHPSGPAAGITSLRQAWEACAAG…	Bacteria	Proteobacteria	Alphaproteobacteria	Rhodospirillales_A	Thalassospiraceae	Thalassospira	Thalassospira sp001613795	Proteobacteria	TRUE
63	577.6	7.7e-175	DBAX01000020.1_29	GB_GCA_002291895.1	MSYSQTQTQTKSGYQAGVKDYKLTYYTPDYTPRDTDVLAAFRVTPQPGVPPEEAGAAVAAESSTGTWTTVWTDLLTDLDRYKGRCYDIEPVPGEDNQFICFIAYPLDLFEEGSVTNMLTSIVGNVFGFKALRALRLEDLRIPIAYLKTFQGPPHGITVERDKLNKYGRPLLGCTIKPKLGLSAKNYGRAVYECLRGGLDFTKDDENINSQPFMRWRDRFLFVQEAIEKAQAETGEIKGHYLNVTAPTCEEMMKRAEFAKEIGTPIIMHDFLTGGFTANTTLAKYCRDNGLLLHIHRAMHAVIDRQKNHGMHFRVLAKCLRMSGGDHLHSGTVVGKLEGDKAITMGFVDLMREDHIEADRSRGIYFTQDWASMPGVMPVASGGIHIWHMPALVEIFGDDS…	Bacteria	Cyanobacteria	Cyanobacteriia	Pseudanabaenales	Pseudanabaenaceae	UBA999	UBA999 sp002291895	Cyanobacteria	FALSE
64	544.3	1.3e-164	NC_019675.1_14	RS_GCF_000316515.1	MSKKYDAGVKEYRDTYWTPDYVPLDTDLLACFKCTGQEGVPKEEVAAAVAAESSTGTWSTVWSELLTDLDFYKGRCYRIEDVPGDKESFYAFIAYPLDLFEEGSVTNVLTSLVGNVFGFKALRHLRLEDIRFPMAFIKTCPGPPNGIHVERDRMNKYGRPLLGCTIKPKLGLSGKNYGRVVYECLRGGLDFTKDDENINSQPFQRWQNRFEFVAEAVQLAQEETGEKKGHYLNCTAATPEEMYERAEFAKELGQPIIMHDYITGGFTANTGLSKWCRKNGMLLHIHRAMHAVIDRHPKHGIHFRVLAKCLRLSGGDQLHTGTVVGKLEGDRQTTLGFIDQLRESFIPEDRTRGNFFDQDWGSMPGVFAVASGGIHVWHMPALVAIFGDDSVLQFGGGTH…	Bacteria	Cyanobacteria	Cyanobacteriia	Synechococcales	Cyanobiaceae	Cyanobium	Cyanobium gracile	Cyanobacteria	FALSE
65	548.1	8.3e-166	BDTT01000074.1_4	GB_GCA_002897995.1	MSKKSNTTGKYEAGVKAYQETYWEPDYEPKETDLLACFKITPQPGLPKEEVAAAVAAESSTGTWTTVWTDLLTDLDYYKGRAYKIEDVPGDDTSYYAFIAYPIDLFEEGSIVNVLTSLVGNVFGFKALRALRLEDIRFPLHYVMTCGGPPNGIQVERDKLNKYGRPLLGCTIKPKLGLSAKNYGRAVYECLRGGLDFTKDDENINSQPFMRWRNRFECVMEAVNQAEAETGERKGHYLNVTSPTVEEMYKRAEFAKELGSRIIMHDYLTAGFTANTSLANWCRDNGMLLHIHRAMHAVLDRNPLHGIHFRVLTKCLRLSGGDHLHSGTVVGKLEGDREATLGWVDLMRESFVPENRARGLFFDQDFGTMPGVMPVASGGIHVWHMPALVSIFGDNVCLQ…	Bacteria	Proteobacteria	Alphaproteobacteria	Rhizobiales	Methyloligellaceae	UBA2767	UBA2767 sp002897995	Proteobacteria	TRUE
66	334.5	1e-100	NZ_JHYQ01000015.1_70	RS_GCF_000621325.1	MDQSGRYTDLSLKEEDLIAGGKHILVAYKMMPQPGHGYLEAAAHFAAESSTGTNVEVSTTDDFTKGVDALVYYIDEATEDMRIAYPLDLFDRNITDGRMMVVSLLTLIIGNNQGMGDIKHAKIHDFYVPERAIQLFDGPSKDISDMWRILGRPVVNGGYIAGTIIKPKLGLRPEPFAAAAYQFWLGGDFIKNDEPQGNQVFCPAKKVYPLVYDAMKRAQDETGQAKLFSANITADDHYEMCARADFILEAFGPDADKVAFLVDGFVGGPGMVTTARRQYPNQYLHYHRAGHGMITSPSALRGYTAFVLAKLSRLQGASGIHVGTMGYGKMEGENSDKNIAYMIERDECQGPVYFQKWYGMKPTTPIISGGMNALRLPGFFENLGHGNVINTSGGGSYGH…	Bacteria	Proteobacteria	Gammaproteobacteria	Thiotrichales	Thiotrichaceae	Thiothrix	Thiothrix lacustris	Proteobacteria	TRUE
68	63.2	2e-18	NZ_GG698602.1_1628	RS_GCF_000160055.1	MASNPFFESELFNELNDALRHSSRFTATYRIAADDYAEAKKIARGIAVEQTVECPDELFVNTWIEDSVIGQIEDLKKADPGSYYAIISYSPDTVEGEMTELMNMLFGNTSLQPGIRLMSFELPDSMYRHYPGPKFGRQGIRELCGIEKGPILMSALKPLGRSAKDFGETAYKLALGGCPLIKDDHSLFNQSYAPFKDRVKACVDSVNNANAKTGGRSLYIANCTADSMEFLERAMTAQELGAGGIMAAPGLLGLSIIRELSSAPDFHLPIFLHPCFSGPLVLSADSGISPFCCYGQFSRLAGADAAIFTSFGGRFPFTEEVCRKICDGTETEMGGLRSIFPVPSGGMKWQLFKKMVQVYGPDAIFLVGGALLTESDDLTANMHFYFEKLNEAVNK	Bacteria	Firmicutes_C	Negativicutes	Veillonellales	Dialisteraceae	Dialister	Dialister invisus	Firmicutes	FALSE
69	562.4	3.4e-170	NZ_KB898876.1_19	RS_GCF_000377905.1	MSAAKKYSAGVKDYRETYWMPEYTPLDTDLLACFKITPQPGIDREEAAAAVAAESSTGTWTTVWTDLLTDMDYYKGRAYMIEDVPGDDESFYAFIAYPIDLFEEGSMVNVFTSLVGNVFGFKAVRMLRLEDVRFPIAYVKTCGGPPMGIQVERDRLNKYGRPMLGCTIKPKLGLSAKNYGRAVYECLRGGLDFTKDDENVNSQPFMRWRDRFDFVQEATEKAEAETGERKGHYLNVTAPTPEEMYKRAEYAKEIGAPIIMHDYITGGFCANTGLANWCRDNGMLLHIHRAMHAVIDRHPKHGIHFRVLAKILRLSGGDHLHTGTVVGKLEGDRAATLGWIDLLRESFIPEDRSRGIFFDQDWGSMPGVFAVASGGIHVWHMPALVAIFGDDSVLQFGGG…	Bacteria	Proteobacteria	Gammaproteobacteria	Ectothiorhodospirales	Thioalkalivibrionaceae	Thioalkalivibrio	Thioalkalivibrio sp000377905	Proteobacteria	FALSE
70	538.7	7.8e-163	QILK01000268.1_11	GB_GCA_003233345.1	MSKSETITNAKERYSAGVLPYKKMGYWEPDYQPKETDVIALFRITPQPGVDHEEAAAAIAGESSTATWTVVWTDRLTACELYRAKAFRSELVPNTGPGTKTEAQYFAYIAYDLDLFEEGSIANLTASIIGNVFGFKAVKALRLEDMRIPVAYLKTFQGPATGIVVERERLDKFGRPLLGATTKPKLGLSGRNYGRVVYEALKGGLDFVKDDENINSQPFMHWRDRYLYCMEAVNKASAATGEVKGHYLNVTAGTMEKMYERAEFAKSLGSTIIMIDLVIGYTAIQSMALWARKNDMILHLHRAGNSTYSRQKNHGMNFRVICKWMRMAGVDHIHAGTVVGKLEGDPLMIRGFYDTLRETHTPVSLEHGLFFEQDWASLNKVMPVASGGIHAGQMHQLLH…	Bacteria	Proteobacteria	Gammaproteobacteria	SZUA-21	SZUA-21	SZUA-21	SZUA-21 sp003233345	Proteobacteria	FALSE
72	541.4	9.2e-164	NZ_AGFD01000029.1_17	RS_GCF_000227725.1	MAVKTYQAGVKEYRETYWEPTYTPKDSDILAVFKIVPQPGVPREEAAAAVAAESSTATWTTVWTDLLTDLYYYKGRAYAIEDVPGDDEAFYAFIAYPMGLFEEGSVVNVFTSLCGNVFGFKAVRTLRLEDVRFPLWFVTTCPGPPHGIYVERDKLNKYGRPLLGCTIKPKLGLSAKNYGRAVYECLRGGLDFTKDDENVNSQPFMRWRDRFMFCQEAIEKAEMETGERKGHYLNVTAATMEDMYERAEFAKEIGTPIIMNDYLTTGWAAHQSLSKWCRKNGMLLHVHRALHGVIDRNPKHGINFRVLTKLLRLMGGDHLHSGTVVGKLEGDREATIGWVNMMRERYTKEDRSRGIFFDQDWGQMAPVMPVASGGIHVWHMPALVNIFGDDAVLQFGGGT…	Bacteria	Proteobacteria	Gammaproteobacteria	Ectothiorhodospirales	Ectothiorhodospiraceae	Thiorhodospira	Thiorhodospira sibirica	Proteobacteria	TRUE
73	540.2	1.9e-163	LDXR01000009.1_84	GB_GCA_001443495.1	MAAAPKKTIKEGKERYKAGVIPYATMGYWEPNYVPKDTDIIALFRVTPQEGVDPEEAAAAVAGESSTATWTVVWTDRLTACELYRGKAYRVDPVPNQPNQYFAYIAYDLDLFEPGSIANLTASIIGNVFGFKAIKALRLEDMRIPVAYVKTFGGPPTGIVVERERLDKFGRPLLGATVKPKLGLSGKNYGRVVYEALKGGLDFTKDDENINSQPFMHWRDRYLYVMEGVNRASAATGEVKGSYLNVTAATMEDMYERAEFAKELGSVIIMIDLVIGFTAIQSMSKWARKNDMILHLHRAGYATYARQKNHGISFRVIAKWMRMAGVDHIHSGTVVGKLEGDPRMVKGFYDTLREPRLSASLENGLFFEQDWASLRKVMPVASGGIHAGQMHQLLHYLGE…	Bacteria	Methylomirabilota	Methylomirabilia	Methylomirabilales	CSP1-5	CSP1-5	CSP1-5 sp001443495	Methylomirabilota	TRUE
74	57.7	1.8e-16	PEAC01000202.1_1	GB_GCA_002753305.1	MDNPIIATYALACKDAVDAHKIANEITYEQTVELPVGFPLREEISGQIIGKVSSIEQVGHGLYAARIEYATAITGYQLPQFLNILYGNISIKNNIKVTGIEFPPQFLNKFKGPNYGIKGIRALAGVYGRPLLATALKPMGASATEFADMAYAFALGGGDIVKDDHGLVDHEFCGFKERVIKCQEAVERAADKTGRRCLYFPNVLAEVGEIERQVEFAAG	Bacteria	Nitrospirota	Thermodesulfovibrionia	Thermodesulfovibrionales	Magnetobacteriaceae	HCH-1	HCH-1 sp002753305	Nitrospirota	FALSE
75	354.3	7.5e-107	QHTZ01000008.1_10	GB_GCA_003221005.1	MNVTAATMEEMYERAEFAKQIGSVICMIDLTIGYTAIQSMSKWARRNGLILHLHRAGHGTYTRQKTHGVNFRVIAKWMRLAGVDHIHAGTVVGKLEGDPHAIRGYYQTLLANKLEPDPSLGLYFEQDWASMPGTMPVASGGIHAGQMHQLLHYLGEDVVLQFGGGTIGHPDGIAEGATANRVAVEAIIQARNEGRDYLNEGPEILAKAARWSPSLYKALEIWKDITFNFESTDVPDAVATLTV	Bacteria	Gemmatimonadota	Gemmatimonadetes	Gemmatimonadales	GWC2-71-9	AG25	AG25 sp003221005	Gemmatimonadota	TRUE
77	538.2	4.8e-163	QCGP01000009.1_45	GB_GCA_003279845.1	MSKKYDAGVKEYRDTYWTPEYVPLDTDLLACFKCTGQEGVPREEVAAAVAAESSTGTWSTVWSELLTDLEFYKGRCYRIEDVPGDPEAFYAFIAYPLDLFEEGSITNVLTSLVGNVFGFKALRHLRLEDIRFPIAFIKTCGGPPNGIVVERDRLNKYGRPLLGCTIKPKLGLSGKNYGRVVYECLRGGLDLTKDDENINSQPFQRWRERFEFVAEAVKLAQQETGEVKGHYLNCTANTPEELYERAEFAKELDMPIIMHDYITGGFTANTGLANWCRKNGMLLHIHRAMHAVIDRHPKHGIHFRVLAKCLRLSGGDQLHTGTVVGKLEGDRQTTLGYIDNLRESFVPEDRSRGNFFDQDWGSMPGVFAVASGGIHVWHMPALLAIFGDDSCLQFGGGTH…	Bacteria	Cyanobacteria	Cyanobacteriia	Synechococcales	Cyanobiaceae	Prochlorococcus_A	Prochlorococcus_A sp003279845	Cyanobacteria	FALSE
78	535.2	1.7e-161	NZ_CP017758.1_2283	RS_GCF_002011925.2	MNAPESVQAKPRKRYDAGVMKYKEMGYWDADYEPKDTDLLALFRITPQDGVDPVEAAAAVAGESSTATWTVVWTDRLTACDMYRAKAYRVDPVPNNPEQFFCYVAYDLSLFEEGSIANLTASIIGNVFSFKPIKAARLEDMRFPVAYVKTFAGPSTGIIVERERLDKFGRPLLGATTKPKLGLSGRNYGRVVYEGLKGGLDFMKDDENINSQPFMHWRDRFLFVMDAVNKASAATGEVKGSYLNVTAGTMEEMYRRAEFAKSLGSVIIMIDLIVGWTCIQSMSNWCRQNDMILHLHRAGHGTYTRQKNHGVSFRVIAKWLRLAGVDHMHTGTAVGKLEGDPLTVQGYYNVCRDAYTHTDLTRGLFFDQDWASLRKVMPVASGGIHAGQMHQLIHLFGDD…	Bacteria	Proteobacteria	Gammaproteobacteria	Burkholderiales	Burkholderiaceae	Cupriavidus	Cupriavidus sp002011925	Proteobacteria	TRUE
79	522.9	6.9e-158	NZ_JOFJ01000005.1_306	RS_GCF_000718255.1	MSAGRWSAGVIPYAEMGYWRPDYVPRDSDVLAAFRITPQPGVPPEEAGAAVAGESSTATWTVVWTDRLTSYENYQAKCYRVEPVPGQDGQFIAYIAYDLDLFEEGSIANLTSSIIGNVFGFKALRALRLEDMRIPAHYVKTFQGPAHGIVMEREYLGKFGRPLLGATVKPKLGLSARNYGRVVYEALRGGLDFTKDDENINSQPFMRWRDRFLYCMEGVQRAQAASGEIKGHYLNVTAATMEDMYERAEFAKELGSVIVMIDLTVGYTAIQSMAKWARRNGVLLHLHRAGHSTYTRQKSHGVSFRVIAKWMRLAGVDHIHAGTVVGKLEGDPNTVAGFYDTLRLDRIPADPVKGLYFDQEWASLPGTMPVASGGIHAGQMHQLLHYLDEDVILQFGGGT…	Bacteria	Actinobacteriota	Actinobacteria	Streptosporangiales	Streptosporangiaceae	Spirillospora	Spirillospora albida	Actinobacteriota	TRUE
80	565.1	9.9e-171	NZ_AAXW01000009.1_88	RS_GCF_000169335.1	MAQATKAGFNAGVQDYRLTYYTPDYTPKDTDLLACFRMTPQPGVPPEEAGAAVAAESSTGTWTTVWTDNLTDLDRYKGRCYDIEPVANEENQYFCFIAYPLDLFEEGSVTNVLTSLVGNVFGFKALRALRLEDIRFPVALIKTFQGPPHGITVERDKLNKYGRPLLGCTIKPKLGLSAKNYGRAVYECLRGGLDFTKDDENINSQPFMRWRDRFLFVQEAIEKSQAETNEVKGHYLNVTAGTCEEMMKRAEFAKEIGTPIIMHDFLTGGFTANTTLAKFCRDNGILLHIHRAMHAVIDRQKNHGIHFRVLAKCLRLSGGDHLHSGTVVGKLEGERGITMGFVDLMREDYVEEDRDRGIFFTQDYASMAGTMPVASGGIHVWHMPALVEIFGDDSCLQFG…	Bacteria	Cyanobacteria	Cyanobacteriia	Cyanobacteriales	Microcystaceae	Crocosphaera	Crocosphaera sp000169335	Cyanobacteria	FALSE
81	364.2	1.3e-109	PMBZ01000160.1_4	GB_GCA_003153975.1	MDQSARYANLSLKESDLIAGGRHVLCAYIMKPKAGHGYLETAAHFSAESSTGTNVEVVTTDDFTKSVDALVYEIDESKELTKIAYPIELFDRNIIDGRAMIASFLTLTIGNNQGMGDVEYAKMYDFYMPPALLRLFDGPSTTIKDLWRVLGRPVVDGGFIVGTIIKPKLGLRPKPFASACYDFWLGGDFIKNDEPQGNQVFAPFKETVIAVRDAMVEAQHKTGQAKLFSFNITADDYREMIARGEFILETFGENADHVAFLVDGYVAGPAAVTTARRHFPKQYLHYHRAGHGAVTSPNSKRGYNAFVLSKMARLQGASGIHTGTMGYGKMEGDPEDRIIAHMIADDSAEGPYFKQEWLGFNPTTPIISGGMNALRMPGFFSNLGHSNLIMTAGGGAFGH…	Bacteria	Proteobacteria	Alphaproteobacteria	Rhizobiales	Rhodomicrobiaceae	FEN-921	FEN-921 sp003153975	Proteobacteria	TRUE
82	556.5	2.5e-168	NCCT01000003.1_17	GB_GCA_002279795.1	MAAKTYSAGVKEYRQTYWMPEYTPLDTDILACFKITPQPGIDREEAAAAVAAESSTGTWTTVWTDLLTDMDYYKGRAYRIEDVPGDDTCFYAFIAYPIDLFEEGSVVNVFTSLVGNVFGFKAIRALRLEDVRFPIAYVKTCGGPPLGIQVERDVMNKYGRPLLGCTIKPKLGLSAKNYGRAVYECLRGGLDFTKDDENINSQPFMRWRQRFDFVQEATLKAEAETGERKGHYLNVTAPTPEDMYKRAEYAKEIGAPIIMHDYITGGFCANTGLANWCRDNGMLLHIHRAMHAVVDRNPHHGIHFRVLTKILRLSGGDHLHTGTVVGKLEGDRASTLGWIDLLRESFVPEDRSRGIFFDQDWGSMPGAFAVASGGIHVWHMPALVNIFGDDSVLQFGGGT…	Bacteria	Proteobacteria	Gammaproteobacteria	Burkholderiales	Hydrogenophilaceae	Thiobacillus	Thiobacillus sp002279795	Proteobacteria	FALSE
84	57.9	2.9e-16	NZ_MBSS01000023.1_227	RS_GCF_001695855.1	MAPRFTVSYYVRAADEAEARARALDIALEQTVEIPRDVVPKGYVEDEILGKLETLERDPSGRPGYLATISYSEDDVGGDFLQFLNIVFGNSSIKPGLKVEDIGLSPGTLALCPGPRHGIAGLRQRAGIGAQPLLMSAIKPVGLSSSELARRAHDFALGGMHYVKDDHGLVDQRTSPFAERLAACVDAVGEANAKSGGRASFVPNITASAKDLFERAMMAQEAGAGGVMISPALAGYDAIHTLASDPDFSLPIVSHPAFSGANVVSPDTGFSHRCFYGALQRLMGADAAIYPNFGGRFGFTREECQSIAAACADDMGGPKAIVPAPGGGMNLGRVPEMREAYGNNVMYLIGGALLQDTDIVSASRRIVEAVAG	Bacteria	Proteobacteria	Alphaproteobacteria	Rhizobiales	Rhizobiaceae	Ensifer	Ensifer sp001695855	Proteobacteria	TRUE
85	45.7	1.2e-12	NZ_PGDQ01000001.1_253	RS_GCF_003073135.1	MLAHTDVAASGDRFTATYLVDPALGDVADVARWMAGEMTVEFPLDLIDPDDGIGTHVVGRVESVEPDGGRHRVVVSVADEVVAGSMTQLLSVVWGNVSLGRGVDLVALDPPAGWPPPVPIDRPAGLAAFRALADAPTRPLLMSAVKPLGLPADRLAAMAHELAAGGLDVVKEDQSLADQPWAPFDDRIGPIAQAIHDANDRHGTRAVYAPSLNGPVMDLPRRAAAARDAGAGAVMVQPGISGYPAIEAAATAGLPVIAHPGGFGGLSDRVAPALVHGLLPRLAGADCSVFIVPGGRFPIDEADARATVEACLRPSGALPPILPAAGGGVSVERVPQLREAYGDDLCLLIGGDLHRDGDPRRRAALLREAAER	Bacteria	Actinobacteriota	Actinobacteria	Euzebyales	Euzebyaceae	Euzebya	Euzebya sp003073135	Actinobacteriota	FALSE
87	519.2	1e-156	NZ_FRAP01000006.1_196	RS_GCF_900142365.1	MSDRWNAGVIPYAEMGYWQPDYVPKDTDVLCAFRITPQDGVPPEEAGAAVAGESSTATWTVVWTDRLTDYAHYQAKCYSVEAVPGTPGQYLAKIAYELDLFEEGSIANLTSSIIGNVFGFKPLKALRLEDMRIPPHYVKTFQGPPHGLVMEREYLNKFGRPLLGATTKPKLGLSARNYGRVVYEALRGGLDFTKDDENINSQPFMRWRDRFLYCMEAVNRAQAATGEVKGHYLNVTAATMEEMYERAEFAKELGSIVIMVDLTVGHTAIQSMSKWARRNGVLLHMHRAGHSTFTRQKTHGVSFRVLAKWLRLAGVDHLHAGTVVGKLEGDPNSVAGFYDTLRLDKVAADPVKGLYFEQDWASMPGVMPVASGGIHAGQMHQLLHHLGEDVILQFGGGTI…	Bacteria	Actinobacteriota	Actinobacteria	Mycobacteriales	Pseudonocardiaceae	Pseudonocardia	Pseudonocardia thermophila	Actinobacteriota	TRUE
88	554.6	8.9e-168	NC_015942.1_2202	RS_GCF_000214095.2	MAVKTYSAGVKDYRNTYWEPDYSVKDTDILAVFKITPQAGVDREEAAAAVAAESSTGTWTTVWTDLLTDLDYYKGRAYKIEDVPGDDTCFYAFIAYPIDLFEEGSVVNVFTSLVGNVFGFKAVRALRLEDVRFPIAYVKTCGGPPHGIQVERDIMNKYGRPLLGCTIKPKLGLSAKNYGRACYEGLRGGLDFTKDDENVNSQPFMRWKQRFDFVMEAIEKAERETGERKGHYLNVTAPTPEEMYKRAEYAKEIGAPIIMHDYITGGFCANTGLANWCRDNGLLLHIHRAMHAVLDRNPHHGIHFRVLTKILRLSGGDHLHSGTVVGKLEGDREATLGWIDIMRDKFIKEDRSRGIFFDQDWGSMPGVMPVASGGIHVWHMPALVTIFGDDSVLQFGGGT…	Bacteria	Proteobacteria	Gammaproteobacteria	Acidithiobacillales	Acidithiobacillaceae	Acidithiobacillus	Acidithiobacillus ferrivorans	Proteobacteria	FALSE
92	350.8	1.2e-105	NVVT01000006.1_32	GB_GCA_002733465.1	MQVGIVPSTKYHSFATEEIIMDQSGRYADLSLKEEDLMSDGEHFLVAYKMEPQKGFGGYLETAAHFAAESSTGTNVEVCTTDDFTKGVDAMVYYIDEAKLEMRIAYPVELFDRNVIDGRAMVVSLLTLIIGNNQGMGDVKEAKIYDFFVPPKFLQQFDGPSMDISDMWRTLGRPLKDGGYIAGTIIKPKLGLRPKPFAEAAYQFWLGGDFIKNDEPQGNQTFCPMKKVLPLVADAMKRAQDETGEAKLFSANITADDHYEMLARADYVLETFAENASHVAFLVDGFVGGPGMITTARRNYPNQYLHYHRAGHGMVTSPSAKRGYDAFVLAKLSRLQGASGIHVGTMGFGKMEGGNEDKLIAYMIERDECQGPVYYQKWYGMKPVTPIISGGMNALRLPG…	Bacteria	Proteobacteria	Gammaproteobacteria	Enterobacterales	Kangiellaceae	GCA-002733465	GCA-002733465 sp002733465	Proteobacteria	TRUE
93	538.8	2.2e-163	QCPI01000008.1_3	GB_GCA_003212625.1	MAKKYDAGVKEYRDTYFTPDYVPLDTDLLACFKCTGQEGVPKEEVAAAVAAESSTGTWSTVWSELLVDLEFYKGRCYRIEDVPGDKDAFYAFIAYPLDLFEEGSITNVLTSLVGNVFGFKALRHLRLEDIRFPMAFIKTCGGPPSGIVVERDRLNKYGRPLLGCTIKPKLGLSGKNYGRVVYECLRGGLDLTKDDENINSQPFQRWRERFEFVAEAVKLAQQETGEVKGHYLNCTATTPEEMYKRAEFAKELDMPIIMHDYITGGFTANTGLANWCRENGMLLHIHRAMHAVIDRHPQHGIHFRVLAKCLRLSGGDQLHTGTVVGKLEGDRQTTLGYIDNLRESFVPEDRTRGNFFDQDWGSMPGVFAVASGGIHVWHMPALLAIFGDDSCLQFGGGTH…	Bacteria	Cyanobacteria	Cyanobacteriia	Synechococcales	Cyanobiaceae	Prochlorococcus_B	Prochlorococcus_B sp003212625	Cyanobacteria	FALSE
94	525.6	1.3e-158	NZ_FCOF02000018.1_104	RS_GCF_001544755.2	MNDFSKAAIDAARNPSDPRSRYAAGVMKYREMGYWQPDYTPKDTDVIALFRITPQAGVEPEEAAAAVAGESSTATWTVVWTDRLTACDMYRAKAYRVEPVPNQRADEPQYFAYIAYELDLFEEASVANLTASIIGNVFGFKPLKALRLEDMRIPVAYLKTFQGPPTGIIVERERLDKYGRPLLGATVKPKLGLSGKNYGRVVYEGLKGGLDFLKDDENINSQAFMHWRDRYLFAMEAVSRAQAETGEVKGHYLNVTAGTMEDMYERAEFAKELGSCIVMIDLVIGWTAIQSMSTWARRNDMILHLHRAGHGTYTRQRNHGISFRVIAKWLRMAGVDHAHAGTAVGKLEGDPLSVQGYYNVCREARNEVDLSRGIFFDQPWAGLRKVMPVASGGIHAGQM…	Bacteria	Proteobacteria	Gammaproteobacteria	Burkholderiales	Burkholderiaceae	Caballeronia	Caballeronia catudaia	Proteobacteria	TRUE
95	537.8	7.4e-163	NZ_JNAO01000001.1_59	RS_GCF_000760035.1	MSKKYDAGVKEYRDTYWTPEYVPLDTDLLACFKCTGQEGVPREEVAAAVAAESSTGTWSTVWSELLTDLEFYKGRCYRIEDVPGDPEAFYAFIAYPLDLFEEGSITNVLTSLVGNVFGFKALRHLRLEDIRFPIAFIKTCGGPPNGIVVERDRLNKYGRPLLGCTIKPKLGLSGKNYGRVVYECLRGGLDLTKDDENINSQPFQRWRERFEFVAEAVKLAQRETGEVKGHYLNCTANTPEELYERAEFAKELDMPIIMHDYITGGFTANTGLANWCRKNGMLLHIHRAMHAVIDRHPKHGIHFRVLAKCLRLSGGDQLHTGTVVGKLEGDRQTTLGYIDNLRESFVPEDRSRGNFFDQDWGSMPGVFAVASGGIHVWHMPALLAIFGDDSCLQFGGGTH…	Bacteria	Cyanobacteria	Cyanobacteriia	Synechococcales	Cyanobiaceae	Prochlorococcus_A	Prochlorococcus_A marinus_B	Cyanobacteria	FALSE
96	383.9	7.4e-116	NZ_NTJD01000004.1_194	RS_GCF_002358085.1	MDQSNRYARLDLNEADLIAGGRHVLVAYVMRPKAGYGYLETAAHFAAESSTGTNVEVSTTDDFTRGVDALVYEIDPEKELMKIAYPVDLFDRNITDGRAMICSFLTLAIGNNQGMGDVEYAKMHDFYVPPDYLRLFDGPSTTIADMWRVLGRPHVDGGFIVGTIIKPKLGLRPQPFADACYDFWLGGDFIKNDEPQGNQTFAPMKETIRLVSDAMKRAQDKTGQAKLFSANITADDPFEMIARGEFILETFGENADHVAFLVDGYVTGPAAITTARRRFPRQYLHYHRAGHGAVTSPQSMRGYTAFVLSKMARLQGASGIHTGTMGFGKMEGEAADKLMAYMITDDVAEGPYFRQEWHGMKPTTPIISGGMNALRMPGFFANLGHSNLVMTAGGGSFGH…	Bacteria	Proteobacteria	Alphaproteobacteria	Rhodobacterales	Rhodobacteraceae	Thioclava	Thioclava arenosa	Proteobacteria	TRUE
97	556.8	2.4e-168	PGZL01000008.1_136	GB_GCA_002840095.1	MAVKTYNAGVKEYRETYWMPNYTPLDTDFLACFKVVPQAGVPREEAAAAVAAESSTGTWTTVWTDLLTDLDYYKGRAYAIEDVPGDDEAFYAFIAYPIDLFEEGSVVNVLTSLVGNVFGFKAVRSLRLEDVRIPRAYVMTCGGPPHGIQVERDLMNKYGRPLLGCTIKPKLGLSAKNYGRAVYECLRGGLDFTKDDENVNSQPFMRWRQRFDFVMDAIHKAEAETGERKGHYLNVTAPTPEEMYKRAEYAKELGAPIIMHDYLTGGFTANTGLANWCRDNGMLLHIHRAMHAVLDRNPRHGIHFRVLTKMLRLSGGDHLHSGTVVGKLEGDRGATLGWIDLMRDKYVKEDRSRGIMFDQDWGSMPGVMPVASGGIHVWHMPALVTIFGDDSVLQFGGGT…	Bacteria	Proteobacteria	Gammaproteobacteria	Thiohalomonadales	Thiohalomonadaceae	UBA3588	UBA3588 sp002840095	Proteobacteria	FALSE
99	552.4	3.2e-167	NZ_AP014569.1_2306	RS_GCF_000828915.1	MAVKSYSAGVKEYRQTYWMPDYIPLDTDLLAVFKITAQAGVDREEAAAAVAAESSTGTWTTVWTDLLTDLDYYKGRAYRIEDVPGDDSCFYAFIAYPIDLFEEGSVVNVFTSLVGNVFGFKAVRALRLEDVRFPIAYVKTCGGPPHGIQVERDILNKYGRPMLGCTIKPKLGLSGKNYGRAVYECLRGGLDFTKDDENINSQPFMRWRQRFDFVQEATLKAEAETGERKGHYLNVTAPTPEEMYKRAEYAKEIGAPIIMHDYITAGFCANTGLANWCRENGMLLHIHRAMHAVIDRNPHHGIHFRVLTKILRLSGGDHLHTGTVVGKLEGDREATLGWIDLLRESFVPENRARGIFFDQDWGSMPGLFAVASGGIHVWHMPALVSIFGDDSVLQFGGGT…	Bacteria	Proteobacteria	Gammaproteobacteria	Burkholderiales	Burkholderiaceae	32-67-11	32-67-11 sp000828915	Proteobacteria	TRUE
100	338.7	6e-102	JEMY01000026.1_47	GB_GCA_000585075.1	MDQSNRYADLSLREDELISGGKHILVAYKMKPKAGYDYLQAAAHFAAESSTGTNVEVCTTDDFTRGVDALVYLIDEASEEMRIAYPLDLFDRNVTDGRMMIVSFLTLVIGNNQGMGDIEHAKIYDFYVPERALQLFDGPAKDISDMWRILGRPVKDGGYIAGTIIKPKLGLRPEPFAKAAYQFWLGGDFIKNDEPQGNQVFAPMKKVMPLVVDAMKRAQDETGQAKLFSANITADDHYEMCARADYILETFGPDADKVAFLVDGYVGGPGMVTTARRQYPNQYLHYHRAGHGAVTSPSSKRGYDAYVLAKMARLQGASGIHVGTMGYGKMEGTADDRAIAYIIERDEYQGPAYFQKWYGMKPTTPIISGGMNALRLPGFFANLGHGNVINTSGGGSYGH…	Bacteria	Proteobacteria	Gammaproteobacteria	Burkholderiales	Rhodocyclaceae	Accumulibacter	Accumulibacter sp000585075	Proteobacteria	TRUE
101	571.2	1.2e-172	LWRO01000023.1_25	GB_GCA_001657325.1	MVQAKAGFEAGVKDYRLTYYTPDYTPKDTDLLACFRMTPQPGVPAEEAGAAVAAESSTGTWTTVWTDGLTDLDRYKGRCYDIEAVPGEDNQYFCFVAYPLDLFEEGSVTNILTSIVGNVFGFKALKALRLEDIRFPVALVKTFQGPPHGITVERDKLNKYGRPLLGCTIKPKLGLSAKNYGRAVYECLRGGLDFTKDDENINSQPFMRWRDRFLFVQEAIEKAQAETNEIKGHYLNVTAPTCEQMMQRAEFAKEIGTPIIMHDYLTGGFTANTTLARWCRDNGVLLHIHRAMHAVIDRQKIHGIHFRVLAKCLRLSGGDHLHSGTVVGKLEGEKGITMGFVDLMREDYIEEDRSRGIFFTQDWASLPGVMPVASGGIHVWHMPALLDIFGDDSCLQFGG…	Bacteria	Cyanobacteria	Cyanobacteriia	Cyanobacteriales	Geitlerinemaceae	Geitlerinema	Geitlerinema sp001657325	Cyanobacteria	FALSE
102	577.7	1.4e-174	NZ_CP011382.1_1537	RS_GCF_000734895.2	MSYAQTKTQAKSGYQAGVKDYRLTYYTPDYTPKDTDILAAFRMTPQPGVPPEEAGAAVAAESSTGTWTTVWTDLLTDLDRYKGRCYDIEAVPGEDNQYIAYVAYPLDLFEEGSVTNMLTSIVGNVFGFKALRALRLEDLRIPVAYLKTFQGPPHGIQVERDKLNKYGRPLLGCTIKPKLGLSAKNYGRAVYECLRGGLDFTKDDENINSQPFQRWRDRFLFVADAIHKSQAETGEIKGHYLNVTAPTCEEMMKRAEFAKELGMPIIMHDYLTAGFTANTTLARWCRDNGLLLHIHRAMHAVIDRQKNHGIHFRVLAKCLRMSGGDHIHTGTVVGKLEGERGITMGFVDLLRENYVEQDKSRGIYFTQDWASMPGVMAVASGGIHVWHMPALVEIFGDDS…	Bacteria	Cyanobacteria	Cyanobacteriia	Cyanobacteriales	Nostocaceae	Calothrix	Calothrix sp000734895	Cyanobacteria	FALSE
103	576.4	1.5e-174	contig_10674_3	GB_GCA_003456125.1	MAYAQTQTQSKAGFQAGVKDYKLTYYTPDYTPKDTDILAAFRMTPQPGVPPEEAGAAVAAESSTGTWTTVWTDLLTDLDRYKGRCYDIEPVPGEDNQYIAYVAYPLDLFEEGSVTNMLTSIVGNVFGFKALRALRLEDLRIPVAYLKTFQGPPHGIQVERDKINKYGRPLLGCTIKPKLGLSAKNYGRAVYECLRGGLDFTKDDENINSQPFQRWRDRFLFVADAIAKSQAETGEIKGHYLNCTAATCEEMLKRAEYAKELKQPIVMHDFLTAGFTANTTLARWCRDNGMLLHIHRAMHAVIDRQKNHGMHFRVLAKCLRMSGGDHIHTGTVVGKLEGDRASTLGFVDLLRENYIEQDKSRGIYFTQDWASMPGVMAVASGGIHVWHMPALVEIFGDDS…	Bacteria	Cyanobacteria	Cyanobacteriia	Pseudanabaenales	Pseudanabaenaceae	UBA8156	UBA8156 sp003456125	Cyanobacteria	FALSE
104	541.1	6e-164	QCTG01000003.1_42	GB_GCA_003211235.1	MSKKYDAGVKEYRDTYWTPDYVPLDTDLLACFKCTGQEGVPKEEVAAAVAAESSTGTWSTVWSELLTDLDFYKGRCYRIEDVPGDRESFYAFIAYPLDLFEEGSITNVLTSLVGNVFGFKALRHLRLEDIRFPMAFIKSCYGPPNGIQVERDRMNKYGRPLLGCTIKPKLGLSGKNYGRVVYECLRGGLDFTKDDENINSQPFQRWQNRFEFVAEAIKLSEQETGERKGHYLNVTANTPEEMYERAEFAKELGMPIVMHDFITGGFTANTGLSKWCRKNGMLLHIHRAMHAVIDRHPKHGIHFRVLAKCLRLSGGDQLHTGTVVGKLEGDRQTTLGYIDQLRESFVPEDRSRGNFFDQDWGSMPGVFAVASGGIHVWHMPALVAIFGDDSVLQFGGGTH…	Bacteria	Cyanobacteria	Cyanobacteriia	Synechococcales	Cyanobiaceae	Synechococcus_C	Synechococcus_C sp003211235	Cyanobacteria	FALSE
105	51.4	1.5e-14	DIXF01000002.1_88	GB_GCA_002448235.1	MNAFADKPIALPEGIDMENHVIATYWVQADKTMDMSLMGQILAIEQTTGTWVPVPGETPEVRANHVAKVMGVYEAPFYEYGLPDDIKNRQYIIQIAFPSANVEDQLPMLLTATIGNISLVPNFKLLDLRMPKATLDQYQGPSFGIDGWYKELGIEKGRPLLNNMIKPCSGYPLEVGARLFRDVAMGGCDVIKDDELIANMRYNDAVERVKTYMGIERQVYEETGEHTLYTVNVTDRLPRMFDLAKRCIDAGANAMMVNYLAVGPEAMRGLAEDPAINVPILAHMDVAGVYFMSPCQGISSPIVFGKFPRLCGADGIVLPFALGGKGIYMHERFMASVRNLTYPFGNLKPTLPMPSGGITPANVPDIINTLGKDVMIGSGGGIHAHPKGPTAGTKAFRQA…	Bacteria	Desulfobacterota	Desulfomonilia	UBA1062	UBA1062	UBA1062	UBA1062 sp002448235	Desulfobacterota	FALSE
106	123.7	1.3e-36	DIVN01000142.1_2	GB_GCA_002435875.1	MSKVDIEALPIALPEGVNDDEYVIGTYLVSYPKSIPVPKLAPALAIEQSTGTWVPVPGETPEVRRQHIAKVIGVYEVPDYEWMVPPEVQERQYILQIAFPQINFGCQIPMMLTTVVGNISMAGKLKVLDLRLPKSYVEGFGGPKFGIPGIRKLLGIKDRPLLNNMIKPCTGYPPEVGAELFRLAALGGCDIIKDDELLANPCFCDLEQRVKLYMKIEKQVYEETGEHTLYTVNVTDEIPKVFDNAHKAVELGCNAIMINYLVAGFPVLRALAEDPKVNVPILAHMDLAGALYASEWHGISSHLVLGKLPRLAGADIIVFPAPYGKAPVLTDKFLNVARNMSMPLYQLKPTFPMASGGITPKMVPQVMKDLGTEIVIGSGGGIHAHPQGPVAGAKAFRQA…	Bacteria	Chloroflexota	Anaerolineae	UBA2200	UBA2200	UBA6131	UBA6131 sp002435875	Chloroflexota	FALSE
107	567.8	1.2e-171	NC_005125.1_2202	RS_GCF_000011385.1	MSYTKTQAKAGYQAGVKDYRLTYYTPDYTPKDTDVLAAFRVTPQPGVPIEEAGAAVAAESSTGTWTTVWTDGLTELDRYKGRCYDIEPVPGEDNQWICYIAYPLDLFEEGSVTNVLTSLVGNVFGFKALRALRLEDIRFPIALVKTYQGPPHGIVVERDKINKYGRPLLGCTIKPKLGLSAKNYGRAVYECLRGGLDFTKDDENINSQPFMRWRDRFLFVQDAIVKSQAETGEIKGHYLNCTAGTCEEMMERAEFAKELKTPIIMHDYLTGGFTANTTLAKWCRRNGILLHIHRAMHAVIDRQKNHGIHFRVLAKCLRLSGGDHIHTGTVVGKLEGERASTMGFVDLLREEHVERDLSRGIYFTQDWASMPGVMAVASGGIHVWHMPALLDIFGDDAVL…	Bacteria	Cyanobacteria	Cyanobacteriia	Gloeobacterales	Gloeobacteraceae	Gloeobacter	Gloeobacter violaceus	Cyanobacteria	FALSE
108	538.5	2.8e-163	QCUP01000056.1_2	GB_GCA_003208885.1	MLACFKCTGQEGVPREEVAAAVAAESSTGTWSTVWSELLTDLEFYKGRCYRIEDVPGDPEAFYAFIAYPLDLFEEGSITNVLTSLVGNVFGFKALRHLRLEDIRFPIAFIKTCGGPPNGIVVERDRLNKYGRPLLGCTIKPKLGLSGKNYGRVVYECLRGGLDLTKDDENINSQPFQRWRERFEFVAEAVKLAQQETGEVKGHYLNCTANTPEELYERAEFAKELDMPIIMHDYITGGFTANTGLANWCRKNGMLLHIHRAMHAVIDRHPKHGIHFRVLAKCLRLSGGDQLHTGTVVGKLEGDRQTTLGYIDNLRESFVPEDRSRGNFFDQDWGSMPGVFAVASGGIHVWHMPALLAIFGDDSCLQFGGGTHGHPWGSAAGAAANRVALEACVKARNAG…	Bacteria	Cyanobacteria	Cyanobacteriia	Synechococcales	Cyanobiaceae	Prochlorococcus_A	Prochlorococcus_A sp003208885	Cyanobacteria	FALSE
109	534.2	2e-161	NZ_AXWS01000015.1_21	RS_GCF_000482785.1	MNTAVDQGVITDAKKRYSAGVLKYRQMGYWDADYVPKDTDVLCLFRITPQDGVDPVEAAAAVAGESSTATWTVVWTDRLTACDSYRAKAYKVEPVPNNPGQYFAWVAYDLILFEEGSIANMTASLIGNVFSFKPLKAARLEDIRIPVAYAKTFKGPPTGLVVERERLDKFGRPLLGATTKPKLGLSGRNYGRVVYEGLKGGLDFMKDDENINSQPFMHWRDRFLYVMDAVNKASAATGEVKGSYLNVTAATMEEMYERAEFAKELGSVIVMVDLVIGWTAIQSMANWCRKHDMIMHMHRAGHGTYTRQKTHGVSFRVIAKWLRLAGCDHLHTGTAVGKLEGDPLTVQGYYNVCRDSYTRQDLPRGLYFDQDWADLKKIMPVASGGIHAGQMHQLIDLFG…	Bacteria	Proteobacteria	Gammaproteobacteria	Burkholderiales	Burkholderiaceae	Derxia	Derxia gummosa	Proteobacteria	TRUE
110	62.9	2.8e-18	MFRM01000003.1_170	GB_GCA_001784555.1	MRTNRRTGGGANRRTGDGACRRTGERTRGKKRERDGKRAIKLIDVVKYFKYSQMSKETITVIYTVKNEDRDIKKLAQSIAIGQTIGTWNELPGNVRLQISKHLAEVVSVEESTYTSTIKIAFPIDNFGSDLGALLTAVYGKISLAPKIKLEDIEFNSAYLQLFKGPRYGIKGIRDILGKKDKPLLMSIFKPCLGLTSGELATMFSMQAEAGIDMVKDDEILYDADFNNTLKRLEACLKAKERTNSKTLYAINLTGEADEILDRAIQLEKNGANCILFNYVSYGLPLLSALRRKVTIPIMAHPAFSGAICLSSNSGLTEQLLLGKLPRIAGADFVLFPSPYGSLAWDKSVTKDIQASLTKHMGDMKSIWPVPSAGVTVKMVKEITLDFGEDIVINAGTAV…	Bacteria	Cyanobacteria	Vampirovibrionia	Caenarcaniphilales	2-02-FULL-35-15	2-02-FULL-34-12	2-02-FULL-34-12 sp001784555	Cyanobacteria	TRUE
111	337.6	1.5e-101	NC_013194.1_822	RS_GCF_000024165.1	MDQSNRYADLSLKEEDLIKGGKHILVAYKMKPKAGYDYLPAAAHFAAESSTGTNVEVCTTDDFTRGVDALVYHIDEATEEMRIAYPLDLFDRNVTDGRMMIVSFLTLVIGNNQGMGDIEHAKIYDFYMPERAIQLFDGPAKDISDMWRVLGRPVKDGGYIAGTIIKPKLGLRPEPFAKAAYQFWLGGDFIKNDEPQGNQVFAPMKKVMPLVYDAMKRAQDETGQAKLFSANITADDHYEMCARADYILETFGPDADKVAFLVDGYVGGPGMVTTARRQYPNQYLHYHRAGHGAVTSPSSRRGYDAYVLAKMSRLQGASGIHVGTMGYGKMEGSADDRAIAYVIERDEYQGPAYYQKWYGMKPTTPIISGGMNALRLPGFFANLGHGNVINTSGGGSYGH…	Bacteria	Proteobacteria	Gammaproteobacteria	Burkholderiales	Rhodocyclaceae	Accumulibacter	Accumulibacter phosphatis_C	Proteobacteria	TRUE
112	532.1	9.9e-161	UCJO01000004.1_10	GB_GCA_900472835.1	MSNKSETVTGKDRYRSGVMEYKKMGYWEPDYEPKDTDIIALFRITPQDGVDPIEAAAAVAGESSTATWTVVWTDRLTATEKYRAKAYRVDPVPNGEGQYFAYIAYDLDLFEPGSISNLTASIIGNVFGFKPLKALRLEDMRLPVAYVKTFQGPPTGIVVERERLDKFGRPLLGATVKPKLGLSGRNYGRVVYEALKGGLDFTKDDENINSQPFMHWRERFLYCMEAVNKAQAATGEIKGSYLNVTAATMEDMYERADFAKELGSNIVMIDLVIGYTAIQSMAKWARRNDMILHLHRAGHSTYTRQKSHGVSFRVIAKWMRLAGVDHIHAGTVVGKLEGDPATTRGYYDICREDFNPTRLENGVFFDQHWASLNKMMPVASGGIHAGQMHQLLDLLGEDV…	Bacteria	Proteobacteria	Alphaproteobacteria	Rhizobiales	Rhizobiaceae	Phyllobacterium	Phyllobacterium sp900472835	Proteobacteria	TRUE
113	537.8	6.7e-163	QCCL01000001.1_40	GB_GCA_003281255.1	MSKKYDAGVKEYRDTYWTPEYVPLDTDLLACFKCTGQEGVPREEVAAAVAAESSTGTWSTVWSELLTDLEFYKGRCYRIEDVPGDPEAFYAFIAYPLDLFEEGSITNVLTSLVGNVFGFKALRHLRLEDIRFPIAFIKTCGGPPNGIVVERDRLNKYGRPLLGCTIKPKLGLSGKNYGRVVYECLRGGLDLTKDDENINSQPFQRWRERFEFVAEAVKLAQRETGEVKGHYLNCTANTPEELYERAEFAKELDMPIIMHDYITGGFTANTGLANWCRKNGMLLHIHRAMHAVIDRHPKHGIHFRVLAKCLRLSGGDQLHTGTVVGKLEGDRQTTLGYIDNLRESFVPEDRSRGNFFDQDWGSMPGVFAVASGGIHVWHMPALLAIFGDDSCLQFGGGTH…	Bacteria	Cyanobacteria	Cyanobacteriia	Synechococcales	Cyanobiaceae	Prochlorococcus_A	Prochlorococcus_A sp003281255	Cyanobacteria	FALSE
114	539.2	4.1e-163	NZ_AGIK01000001.1_1211	RS_GCF_000230675.1	MSKKYDAGVKEYRDTYWTPDYVPLDTDLLACFKCTGQEGVPKEEVAAAVAAESSTGTWSTVWSELLTDLDFYKGRCYRIEDVPGDKEAFYAFIAYPLDLFEEGSITNVLTSLVGNVFGFKALRHLRLEDIRFPIAFIKCCAGPPNGIAVERDRMNKYGRPLLGCTIKPKLGLSGKNYGRVVYECLRGGLDFTKDDENINSQPFQRWQNRFEFVAEAIKLAEQETGERKGHYLNVTANTPEEMYERAEFAKELKQPIIMHDFITGGFTANTGLSKWCRANGMLLHIHRAMHAVIDRHPKHGIHFRVLAKCLRLSGGDQLHTGTVVGKLEGDRQTTLGYIDQLRESFVPEDRSRGNFFDQDWGSMPGVFAVASGGIHVWHMPALVAIFGDDSVLQFGGGTH…	Bacteria	Cyanobacteria	Cyanobacteriia	Synechococcales	Cyanobiaceae	Synechococcus_C	Synechococcus_C sp000230675	Cyanobacteria	FALSE
115	124.7	5.9e-37	NZ_FNOU01000005.1_93	RS_GCF_900107125.1	MFIDPIAVQYPENLEKDHFVIATYYCATKPGTNALKFGAALAIEQTCGTWLKVPGETEEVRNRSIGRVVGVYETPAYQIGIPDDVTERHFIIRIAFPCTNFGPSFAMMLSSVIGNISSSGKVKLLDLEFPESFLGEFKGPKFGVQGIRDLLGVQDRPLLNNMIKPCTGLDPKETAKLAYEAAVGGVDIIKDDELVANPPHCPLTERVKYVMEAITKADAVKGEKTLYSFNITDRTEKLKENAYKAIELGANSLMVNYNTIGLDASRMLAEDPEINVPILAHSDYTGAVYESPWSGMSAGLIGATLPRMAGLDMVIVLTPYGKFPMQMDTFIGAGYKMLQPLGSIRPVFPMPGGGTTQGHIEDVIKKFGNDVIIAAGGAIHGHPMGPAAGARAFRQGIDE…	Bacteria	Firmicutes_A	Clostridia	Eubacteriales	Eubacteriaceae	Eubacterium_O	Eubacterium_O barkeri	Firmicutes	FALSE
116	41.6	1.6e-11	NZ_QAGK01000013.1_62	RS_GCF_003057885.1	MDRYRVTYRLFAASQSDAEDFAQAIAVENTVEIPRDIVPAGYIEDVVLGRVEPVRPETDETWLATISYHIDASGAELPQLLNVIFGNASILKGVKLVGFDFNADVRARFPGARFGAAGLRALIGKPAGGFVCPVIKPQGSTSRALAELCYQTALAGADIIKEDHGLSNQPNAPFKERIPLCAEAVAKANAQRKANGDTTQAVYLPNIGGHANEVEDLAFFAKEHGAQGVLLIPGLFGLDTVQRLARNDAFGLPIMVHPSFSGPMYLSRDTGYSHGCYLGGLMRLAGADISVFPNYGGRFGFSKQECLEIVDACTSRTGIGPAILPSPGGGMNLERLGDMYQTYGDDCVYLLGGSLLRAGDRIGEAIRSMVGALNGPHA	Bacteria	Proteobacteria	Alphaproteobacteria	Rhodobacterales	Rhodobacteraceae	YLY08	YLY08 sp003057885	Proteobacteria	TRUE
117	541	2.4e-163	NZ_FNDR01000001.1_162	RS_GCF_900099805.1	MGNMNEAIQITDAKKRYSAGVLKYAQMGYWDGDYQPKDTDILALFRITPQDGVDAIEAAAAVAGESSTATWTVVWTDRLTACDMYRAKAYKVEPVPNNPGQYFCYVAYDLSLFEEGSITNVTASIIGNVFSFKPLKAARLEDMKFPVAYVKTFPGPPTGIVVERERLDKFGRPLLGATTKPKLGLSGRNYGRVVYEGLRGGLDFMKDDENINSQPFMHWRDRFLFVMDAVNKASAATGEVKGSYLNVTAGTMEEMYRRAQFAKELGSVIVMIDLVVGYTAIQSMSHWCRQNDMILHLHRAGHGTYTRQKNHGVSFRVIAKWMRLAGVDHIHAGTAVGKLEGDPMTVQGYYNVCRDTHTKVDLPRGIYFDQDWGALRKVMPVASGGIHAGQMHQLLDLFG…	Bacteria	Proteobacteria	Gammaproteobacteria	Burkholderiales	Burkholderiaceae	Variovorax	Variovorax sp900099805	Proteobacteria	TRUE
118	573.8	1.5e-173	PXPT01000160.1_18	GB_GCA_003021505.1	MSYSQTQTQSKAGYQAGVKEYRLMYYAPDYTPRDTDVLAAFRVTPQPGVPPEEAGAAVAAESSTGTWTMVWTDFLTDLDRYKGRCYNIEPVSGSDNQYICYVAYPMDLFEEGSVTNLLTSIVGNVFGFKALSALRLEDLRIPVAYTKSFQGPPHGIQVERDKLNKYGRPLLGCTIKPKLGLSAKNYGRAVYECLRGGLDFTKDDENVNSQPFMRWRDRFTFVAEAIHKAQAETGEVKGHYLNCTAATCEEMMKRAEYAKELEMPIIMHDYLTGGFTANTTLAKWCRDNGMLLHIHRAMHAVIDRQKNHGMHFRTLAKCLRLSGGDHLHAGTVVGKLEGDRDLTMGFVDLMRENYIEQDSSRGIYFTQDWASTPGVMPVASGGIHIWHMPALVEIFGDDS…	Bacteria	Cyanobacteria	Cyanobacteriia	Cyanobacteriales	Rubidibacteraceae	QS-4-48-99	QS-4-48-99 sp003021505	Cyanobacteria	FALSE
119	573.9	2.6e-173	NZ_DS989841.1_322	RS_GCF_000155555.1	MSYAKTKTQSKAGYDAGVKDYKLTYYTPDYTPKDTDILAAFRMTPQPGVPPEEAGAAVAAESSTGTWTTVWTDLLTDLDRYKGRCYEVEPVRGEDNQYICYVAYPLDLFEEGSVTNMLTSIVGNVFGFKALKALRLEDMRIPVAYLKTFQGPPHGIVVERDKLNKYGRPLLGCTIKPKLGLSAKNYGRAVYECLRGGLDFTKDDENINSQPFMRWRDRFLFVQEAIEKAQAETGEVKGHYLNVTAPTCEQMMERAEFAKELGTPIVMHDYLTGGFTANTTLAKWCRSNGVLLHIHRAMHAVIDRQKIHGIHFRVLAKCLRMSGGDHLHSGTVVGKLEGEKGITMGFVDLMREDHIERDRERGIYFTQDWASMPGVMPVASGGIHVWHMPALVEIFGDDS…	Bacteria	Cyanobacteria	Cyanobacteriia	Cyanobacteriales	Coleofasciculaceae	Coleofasciculus	Coleofasciculus chthonoplastes	Cyanobacteria	FALSE
120	336.6	2.8e-101	NZ_MTJN01000002.1_3927	RS_GCF_002017865.1	MDQSNRYADLSLKEEDLIAGGKHILVAYKMAPKTGYGYLEAAAHFAAESSTGTNVEVSTTDDFTRSVDALVYYIDEATEDMRIAYPIDLFDRNVTDGRFMLVSFLTLAIGNNQGMGDIKHAKMIDFYMPERVIQMFDGPAKDISDLWRILGRPIKDGGYIAGTIIKPKLGLRPQQFADAAYQFWLGGDFIKNDEPQGNQVFAPIKKTLPLVYDSLKRAQDETGQAKLFSMNITADDHYEMLARADFALEVFGPDADKLAFLVDGYVGGPGMVTTARRQYPSQYLHYHRAGHGAVTSPSAKRGYTAFVLAKMSRLQGASGIHVGTMGYGKMEGEGDDRGIAYMIERDECQGPVYFQKWYGMKPTTPIISGGMNALRLPGFFKNLGHGNVINTAGGGSYGH…	Bacteria	Proteobacteria	Gammaproteobacteria	Burkholderiales	Burkholderiaceae	Rhodoferax	Rhodoferax fermentans	Proteobacteria	TRUE
121	539.3	1.3e-163	QCJV01000001.1_58	GB_GCA_003215795.1	MSKKYDAGVKEYRDTYWTPDYVPLDTDLLACFKCTGQEGVPREEVAAAVAAESSTGTWSTVWSELLTDLEFYKGRCYRIEDVPGDKESFYAFIAYPLDLFEEGSITNVLTSLVGNVFGFKALRHLRLEDIRFPMAFIKTCGGPPNGIVVERDRLNKYGRPLLGCTIKPKLGLSGKNYGRVVYECLRGGLDLTKDDENINSQPFQRWRERFEFVAEAVKLAQQETGEVKGHYLNCTATTPEEMYERAEFAKELDMPIIMHDYITGGFTANTGLANWCRKNGMLLHIHRAMHAVIDRHPKHGIHFRVLAKCLRLSGGDQLHTGTVVGKLEGDRQTTLGYIDNLRESFVPEDRTRGNFFDQDWGSMPGVFAVASGGIHVWHMPALLAIFGDDSCLQFGGGTH…	Bacteria	Cyanobacteria	Cyanobacteriia	Synechococcales	Cyanobiaceae	Prochlorococcus	Prochlorococcus sp003215795	Cyanobacteria	FALSE
122	300.2	3.9e-90	LFKV01000001.1_99	GB_GCA_001189345.1	MNDFSQAAVEAARNPSDPRSRYAAGVMKYREMGYWQPDYTPKDTDIIALFRITPQAGVEPEEAAAAVAGESSTATWTVVWTDRLTACDMYRAKAYRVEPVPNSRADEPQYFAYIAYELDLFEEGSVANLTASIIDNVFGFKPLKALRLEDMRIPVAYLKTFQGPPTGIVVERERLDKYGRPLLGATVKPKLGLSGKNYGRVVYEGLKGGLDFLKDDENIDSQAFMHWRDRFLFSMEAVNCAQAETGEVKGHYLKVTAGTMEGMYERAEFAKELGSCIVMIDLVIGWTAIQSMSKWARRNDMILHLHRAGHGTYTRQRNHGISFRVIAKWLRMAGVDHADASVARSFRRRCDPAVRRRDDRASARHSGWRHGESRRARIDGEGAE	Bacteria	Proteobacteria	Gammaproteobacteria	Burkholderiales	Burkholderiaceae	Caballeronia	Caballeronia kirkii	Proteobacteria	TRUE
123	528.3	5.7e-160	DIVE01000046.1_3	GB_GCA_002423265.1	MGIQTEGRITDIKERYKGGVLKYKQMGYWRPDYEPKATDFICVFRITPQEGVDTEEAAAAVAGESSTATWTVVWTDMLTAHEDYQAKAYRIDPVPGTGPGTDKEAQYFAYIAYDIILFEEGSIANVTASLIGNVFSFKPLKAARLEDIRIPVAYVKTFKGPPTGIIVERERLDKYGRPLLGATMKPKLGLSGKNYGRVVFEGLTGGLDFTKDDENINSQPFMHWRDRFLFCMEAVNKAQANSGEIKGHYLNITAATMEDMYERAEMAKTLGSNIIMVDLVIGWTAIQSISNWARKNDMILHMHRAGHGTYTRQKNHGVSFRVIAKWLRLAGVDHLHAGTAVGKLEGDPMTVQGYYNVCRDSVTRQDFSRGLFFDQDWADLRKVMPVASGGIHAGQMHQL…	Bacteria	Proteobacteria	Gammaproteobacteria	Burkholderiales	Methylophilaceae	UBA6140	UBA6140 sp002423265	Proteobacteria	FALSE
124	568.9	4.5e-172	NZ_CP007542.1_3047	RS_GCF_000478825.2	MVQAKAGFKAGVQDYRLTYYTPDYTPKDTDLLACFRMTPQPGVPAEEAAAAVAAESSTGTWTTVWTDNLTDLDRYKGRCYDLEAVPNEDNQYFAFIAYPLDLFEEGSVTNVLTSLVGNVFGFKALRALRLEDIRFPVALIKTFQGPPHGITVERDKLNKYGRPLLGCTIKPKLGLSAKNYGRAVYECLRGGLDFTKDDENINSQPFMRWRDRFLFVQEAIEKAQAETNEMKGHYLNVTAGTCEEMMKRAEFAKEIGTPIIMHDFFTGGFTANTTLARWCRDNGVLLHIHRAMHAVVDRQKNHGIHFRVLAKCLRLSGGDHLHSGTVVGKLEGERGITMGFVDLMREDYVEEDRSRGIFFTQDYASMPGTMPVASGGIHVWHMPALVEIFGDDSCLQFGG…	Bacteria	Cyanobacteria	Cyanobacteriia	Cyanobacteriales	Microcystaceae	Synechocystis	Synechocystis sp000478825	Cyanobacteria	FALSE
125	511	3.2e-154	NZ_BAFY01000127.1_5	RS_GCF_000308555.1	MADDTERDRWDPGVQSYASMGYYAPDYQPSDTDVLAVFRVTPQPGVDPIEAAAAVAGESSTATWTVVWTDRLTAHSKYQAKCYRIDEVPGRPGEYFAYIAYDLDLFEEGSITNLTSSVIGNVFGFKPLLALRLEDMRIPVAYVKTFQGPPHGTVMEREYLNKYGRALLGATVKPKLGLSARNYGRVVYEACKGGLDFTKDDENINSQPFMRWRDRYLFAMEGVNRAMAETGEIKGHYLNVTAATMEQMYERAEFAKELGSVVIMMDLTVGYTAMQSMSHWARRNGVLLHLHRAGHSTFTRQKTHGVSFRVLAKWCRLIGVDHLHAGTVVGKLEGDPATTKGFYDTLRDNVIPTAPANGIFFDQHWASLPGVMPVASGGIHAGQMHQLVELFGDDVILQF…	Bacteria	Actinobacteriota	Actinobacteria	Mycobacteriales	Mycobacteriaceae	Nocardia	Nocardia cyriacigeorgica	Actinobacteriota	TRUE
126	528.7	1.6e-159	NZ_FOVU01000007.1_122	RS_GCF_900115265.1	MNAHAGTVRGKERYRSGVMEYKRMGYWEPEYTPKDTDVIALFRVTPQDGVDPIEASAAVAGESSTATWTVVWTDRLTAAEKYRAKCYRVDPVPGTPGSYFAYIAYDLDLFEPGSVANLSASIIGNVFGFKPLKALRLEDMRFPVAYVKTFQGPATGIVVERERLDKFGRPLLGATVKPKLGLSGRNYGRVVYEALKGGLDFTKDDENINSQPFMHWRDRFLYCMEAVNRAQAASGEVKGTYLNVTAGTMEDMYERAEFAKELGSCIVMIDLVIGYTAIQSMAKWARRNDMILHLHRAGHSTYTRQKSHGVSFRVIAKWMRLAGVDHIHAGTVVGKLEGDPNTTRGYYDVCREDFNPTKLEHGLFFDQHWASLNKMMPVASGGIHAGQMHQLIDLLGEDV…	Bacteria	Proteobacteria	Alphaproteobacteria	Rhizobiales	Xanthobacteraceae	Bradyrhizobium	Bradyrhizobium sp900115265	Proteobacteria	TRUE
127	539.3	7.7e-163	NZ_CP021371.1_3637	RS_GCF_002600635.1	MNADAKTEIKGKERYRAGVLKYAQMGYWNGDYVPKDTDLIALFRITPQDGVDPIEAAAAVAGESSTATWTVVWTDRLTACDQYRAKAYRVDPVPGAPGQYFCYVAYDLILFEEGSIANLTASIIGNVFSFKPLKAARLEDMRLPVAYIKTYKGPPTGIVVERERLDKFGKPLLGATTKPKLGLSGKNYGRVVYEGLKGGLDFMKDDENINSQPFMHWRDRFLYCMEAVNHASAVTGEIKGHYLNVTAGTMEEMYRRAEFAKELGSVIVMVDLIIGWTAIQSMSEWCRQNDMILHMHRAGHGTYTRQKNHGISFRVIAKWLRLAGVDHLHAGTAVGKLEGDPPTVQGYYNVCREMKNEVDLPRGLFFEQDWADLKKVMPVASGGIHAGQMHQLLDLFGDD…	Bacteria	Proteobacteria	Alphaproteobacteria	Rhizobiales	Rhizobiaceae	Allorhizobium	Allorhizobium sp002600635	Proteobacteria	TRUE
128	563.1	3e-170	NZ_CM001775.1_3875	RS_GCF_000332235.1	MVQAGSKGGFKAGVQDYRLTYYTPDYTPKDTDLLACFRMTPQAGVPPEECAAAVAAESSTGTWTTVWTDGLTDLDRYKGRCYNVEPVPGEDNQYFVFVAYPLDLFEEGSITNVLTSLVGNVFGFKALRALRLEDIRFPVALIKTYQGPPHGITVERDLLNKYGRPLLGCTIKPKLGLSAKNYGRAVYECLRGGLDFTKDDENINSQPFMRWRDRFLFVQEAISKAQAETNEMKGHYLNVTAGTCEEMMKRAEFAKEIGTPIIMHDFFTGGFTANTTLARWCRDNGLLLHIHRAMHAVVDRQKNHGIHFRVLAKCLRLSGGDHLHSGTVVGKLEGDRAVTLGFVDLMREDYVEEDRSRGVFFTQDYASLPGVMPVASGGIHVWHMPALVEIFGDDSCLQF…	Bacteria	Cyanobacteria	Cyanobacteriia	Cyanobacteriales	Cyanobacteriaceae	Geminocystis	Geminocystis herdmanii	Cyanobacteria	FALSE
129	537.4	2.1e-162	NZ_QAOH01000023.1_25	RS_GCF_003050785.1	MNEMSKSTEITDKKKRYSAGVLKYAQMGYWDGDYEPKDTDVLALFRITPQEGVDPIEAAAAVAGESSTATWTVVWTDRLTACDSYRAKAYKVEPVPGQEGQYFCYVAYDLILFEEGSIANLTASIIGNVFSFKPLKAARLEDMRFPVAYCKTFAGPPTGLVVERERLDKFGKPLLGATTKPKLGLSGKNYGRVVYEGLKGGLDFMKDDENINSQPFMHWRDRFLYCMEAVNKASAESGEVKGHYLNITAGTMEEMYARAEFAKQLGSVIVMVDLIIGWTAIQSISKWCRENDMILHMHRAGHGTYTRQKNHGISFRVIAKWLRLAGVDHLHCGTAVGKLEGDPLTVQGYYNVCREAHNEVDLPRGIFFEQDWADIKKVMPVASGGIHAGQMHQLIELFG…	Bacteria	Proteobacteria	Alphaproteobacteria	Rhodobacterales	Rhodobacteraceae	Celeribacter	Celeribacter persicus	Proteobacteria	TRUE
130	70.1	3.2e-20	DIWA01000071.1_1	GB_GCA_002422525.1	MEEFFVSYAVICDDDEIEREARDLVLEQTVEVPESLITDPDIRERVVGRVDAIAPAGDRRWQVRAAYRTALACGQIPQLLNLLYGNISIKKHIRLESVDWPASLLDRFPGPNWGVDGLRRRLGVYDRPLLATAIKPRGASNQQFAAIAGAFALAGGDLIKDDHNLADCDLEAFRARVGLCQEAVDRANARTGRATIYAPNLSVPIEQLERRLDVLVRLGVGGVMIAPYILGLDALRGIAARYPFVLIAHPTFSGAYYRGAEHGIAPELAIGDLMRICGADISIFPHHGGRFALTPDECRGIGAALRRPLGRMRPAFPAPAGGMKLDRVASMAETYGLDTVFLVGGALLSHDGGVAAGATAFLDAIRAHFGERLETPQTDLPGACDLDGEPTRADAAEHL…	Bacteria	Hydrogenedentota	Hydrogenedentia	Hydrogenedentiales	UBA2224	UBA6118	UBA6118 sp002422525	Hydrogenedentota	FALSE
131	579.8	1.7e-175	NC_007776.1_2490	RS_GCF_000013225.1	MAYSATQSKSGYQAGVKDYRLTYYTPDYTPKDTDVLACFRVTPQPGVPPEEAGAAVAAESSTGTWTTVWTDLLTDLDRYKGRCYDIEPVPGEDNQYFCFVAYPLDLFEEGSVTNMLTSIVGNVFGFKALKALRLEDVRIPVAYLKTFQGPPHGIQVERDKLNKYGRPLLGCTIKPKLGLSAKNYGRAVYEALRGGLDFTKDDENINSQPFQRWRDRYLFVMEAVHKAQAETGEIKGHYLNVTAPTCEEMFKRAEFAKELGAPIIMHDYLTAGFTANTSLAKWCRDNGILLHIHRAMHAVIDRQKNHGIHFRVLAKCLRMSGGDHLHSGTVVGKLEGDRAITMGFVDLMRENYVEADRSRGIFFTQDWASMPGVMPVASGGIHVWHMPALVEIFGDDSVL…	Bacteria	Cyanobacteria	Cyanobacteriia	PCC-7336	JA-3-3Ab	JA-3-3Ab	JA-3-3Ab sp000013225	Cyanobacteria	FALSE
132	576.4	4.6e-174	NC_019729.1_5879	RS_GCF_000317475.1	MAYAQTQTQSKAGYKAGVQDYKLTYYTPDYTPKDTDVLAAFRVTPQPGVPPEEAGAAVAAESSTGTWTTVWTDLLTDLDRYKGRCYDIEPVPGEDNQYICFIAYPLDLFEEGSVTNLLTSLVGNVFGFKALRALRLEDLRIPIAYLKTFQGPPHGITVERDKLNKYGRPLLGCTIKPKLGLSAKNYGRAVYEVLRGGLDFTKDDENINSQPFMRWRDRFLFVQEAIEKAQAETGEVKGHYLNVTAPTCEEMMERAEFAKEIKTPIIMHDYLTGGFTANTSLAKWCRRNGVLLHIHRAMHAVIDRQKNHGIHFRVLAKCLRMSGGDHLHSGTVVGKLEGEKGITMGFVDLMREDHIEQDRARGIYFTQDWASMPGVMPVASGGIHIWHMPALVEIFGDDS…	Bacteria	Cyanobacteria	Cyanobacteriia	Cyanobacteriales	Phormidiaceae	Microcoleus	Microcoleus nigroviridis	Cyanobacteria	FALSE
133	114.5	8.2e-34	BDTM01000040.1_45	GB_GCA_002898015.1	MNRLEMMSLPTALPDGILYDDYVVATYLASFPADVPVPKLSLALAVEQSTGTWVPVPGETPEVRAKHVAKVIGVYEIPDLEFSVPPSMETRNYILQIAYPEINIGEQIPMLLTTVVGNISMGGRVKVLDVRFPEKFVKGFQGPKFGIEGVRKILGVPKRPLLNNMIKPCTGYPVEVGVELFRAAALGGCDVIKDDELLADASFNSLQERVKRYMEVEKQVYEETGEHTLYTVNVTDQIPKVFENARKAVELGVNAIMVNYLAVGFPVLQALAEDPDINVPILGHMDVAGALYMSPFHGISSHLVLGKLPRLAGADIVVLPAPYGKAPVIVDKFQNVVKNMTFPLYHLKPTFPMPSGGITPTVIPKLIEDLGTEVMIGSGGGIHAHPDGPIAGARAFRQA…	Bacteria	KSB1	UBA2214	JdFR-76	BMS3Abin05	BMS3Abin05	BMS3Abin05 sp002898015	KSB1	FALSE
134	555.3	5.4e-168	NZ_AQQY01000006.1_185	RS_GCF_000671395.1	MAKTYNAGVKDYRETYWMPDYTPLDTDFLACFKVIPQEGVPREEAAAAVAAESSTGTWTTVWTDLLTDLDHYKGRAYAIEDVPGNDEAFYAFIAYPLDLFEEGSVVNVLTSLVGNVFGFKAVRALRLEDVRVPLAYVVTCGGPPNGIQVERDIMNKYGRPLLGCTIKPKLGLSAKNYGRACYEGLRGGLDFTKDDENINSQPFMRWRQRFDFVMEAIQKAEAETGERKGHYLNVTAPTPEEMYKRAEYAKEIGAPIIMHDYLTGGFTANTGLANWCRDNGMLLHIHRAMHAVLDRNPNHGIHFRVLAKMLRLSGGDHLHSGTVVGKLEGDREATLGWIDTMRDGFIKEDRDRGIMFDQDWGSMPGVIPVASGGIHVWHMPALVNIFGDDSVLQFGGGTL…	Bacteria	Proteobacteria	Alphaproteobacteria	Rhodobacterales	Rhodobacteraceae	Actibacterium	Actibacterium atlanticum	Proteobacteria	TRUE
135	547.3	3e-165	NC_007973.1_1507	RS_GCF_000196015.1	MAAKTYNAGVKEYRQTYWTPEYTPKDTDLLACFKVTPQPGVAREEVAAAVAAESSTGTWTTVWTDLLTDLDYYKGRAYRIEDVPGDDTCFYAFVAYPIDLFEEGSIVNVLTSLVGNVFGFKALRALRLEDVRFPIAYVMTCGGPPHGIQVERDIMNKYGRPLLGCTIKPKLGLSAKNYGRAVYECLRGGLDFTKDDENVNSQPFMRWKQRFDFVQEATEKAQRETGERKGHYLNVTAPTPEEMYKRAEYAKEIGAPIIMHDYLTGGFCANTGLANWCRDNGMLLHIHRAMHAVLDRNPHHGIHFRVLTKCLRLSGGDHLHSGTVVGKLEGDRDATLGWIDIMRDDFIKEDRSRGIMFDQDFGSMPGVMPVASGGIHVWHMPALVTIFGDDSVLQFGGGT…	Bacteria	Proteobacteria	Gammaproteobacteria	Burkholderiales	Burkholderiaceae	Cupriavidus	Cupriavidus metallidurans	Proteobacteria	TRUE
136	551.6	1.1e-166	NZ_KK211218.1_350	RS_GCF_000621165.1	MAKSYQAGVKDYRETYWMPEYIPAATDLLACFKIEPQPGVPREEAAAAVAAESSTGTWTTVWTDLLTDLDYYKGRAYAIEDVPGDDTAFYAFVAYPIDLFEEGSVVNVLTSLVGNVFGFKAIRGLRLEDVRFPIAYVKTCGGPPNGIQVERDKMNKYGRALLGCTIKPKLGLSAKNYGRACYEGLRGGLDFTKDDENVNSQPFMRWRDRFEYVAEAIHRAERETGERKGHYLNVTAATPEEMYRRAEFAKELDMPIIMHDFLTAGFTANTGLANWCRQNGMLLHIHRAMHAVLDRNPRHGIHFRVLSKCLRLSGGDHLHSGTVVGKLEGDREATLGWIDIMRDRFIKEDRSRGIFFDQDFGSMPGVLPVASGGIHVWHMPALVSIFGDDAIFQFGGGTL…	Bacteria	Proteobacteria	Gammaproteobacteria	Enterobacterales	Vibrionaceae	Enterovibrio	Enterovibrio calviensis	Proteobacteria	TRUE
137	544.8	7.1e-165	NZ_FPIQ01000009.1_57	RS_GCF_900119085.1	MASQTIKEGKERYKSGVIPYKKMGYWEPDYVPKDTDVIALFRITPQAGVDPEEAAAAVAGESSTATWTVVWTDRLTACELYRAKAYRADLVPNTGPGTNNEAQYFAYIAYDMDLFEEGSIANLTASIIGNVFGFKAVKALRLEDMRIPVAYLKTFQGPATGIVVERERLDKFGRPLLGATTKPKLGLSGRNYGRVVYEGLKGGLDFMKDDENINSQPFMHWRDRFLFCMEAVNKAAAATGEVKGHYLNVTAGTMEEMYERAEFAKSLGSVIVMIDLVIGYTAIQSMAKWARKNDMILHLHRAGNSTYSRQKNHGMNFRVICKWMRMAGVDHIHAGTVVGKLEGDPLMIKGFYDTLRETRTERSLEHGLFFDQDWASLNKVMPVASGGIHAGQMHQLLDY…	Bacteria	Proteobacteria	Gammaproteobacteria	Burkholderiales	Nitrosomonadaceae	Nitrosospira	Nitrosospira sp900119085	Proteobacteria	FALSE
139	543	3.8e-164	NZ_JFGS01000032.1_2	RS_GCF_000740775.1	MTEMKEIKGKERYKAGVLKYAQMGYWDGDYVPKDTDLLALFRITPQEGVDPIEAAAAVAGESSTATWTVVWTDRLTACDQYRAKAYKVEPVPGRPGEFFCYVAYDLILFEEGSIANLTASIIGNVFSFKPLKAARLEDMRLPIAYVKTYKGPPTGIVVERERLDKFGRPLLGATTKPKLGLSGKNYGRVVYEGLKGGLDFMKDDENINSQPFMHWRDRFLYCMEAVNKAQAETGEVKGHYLNITAGTMEEMYRRAEFAKQLGSVIVMIDLIIGYTAIQSISEWCRQNDMILHLHRAGHGTYTRQKGHGISFRVIAKWMRLAGVDHIHAGTAVGKLEGDPPTVQGYYNVCREMHNPVDLERGIYFEQDWADLKKVMPVASGGIHAGQMHQLIDLFGEDVV…	Bacteria	Proteobacteria	Alphaproteobacteria	Rhodobacterales	Rhodobacteraceae	Haematobacter	Haematobacter missouriensis	Proteobacteria	TRUE
140	522.2	1.2e-157	NZ_MIGZ01000172.1_7	RS_GCF_001722355.1	MTDRWNAGVIPYAEMGYWQPDYVPRDSDVLCAFRITPQDGVPPEEAGAAVAGESSTATWTVVWTDRLTTFEHYQAKCYSVEAVPNAPGQWIALIAYDIDLFEEASIANLTSSIIGNVFGFKPLKALRLEDMRIPTHYVKTFQGPAHGIVMEREYLGKFGRPLLGATTKPKLGLSARNYGRVVYEALRGGLDFTKDDENINSQPFMRWRDRFLFCMEAVNRAQAATGEIKGHYLNITAGTMEEMYERADFAAELGSVVVMIDLTIGYTAIQSMAKWARDHSVLLHLHRAGHGTYTRQKTHGVSFRVIAKWMRLAGVDHIHAGTVVGKLEGDPNTTAGFYDTLRMDSIPADPVKGLYFDQKWASMPGVMPVASGGIHAGQMHQLIHYLGEDVILQFGGGTI…	Bacteria	Actinobacteriota	Actinobacteria	Mycobacteriales	Mycobacteriaceae	Mycolicibacterium	Mycolicibacterium holsaticum	Actinobacteriota	TRUE
141	571.5	1.3e-172	NZ_CP012036.1_4775	RS_GCF_001298445.1	MSYAQTKTQSKAGYKAGVQDYRLTYYTPDYTPKDTDLLAAFRVTPQPGVPFEEAAAAVAAESSTGTWTTVWTDLLTDLDRYKGRCYDIEPVPGEDNQFIAYIAYPLDLFEEGSITNVLTSIVGNVFGFKALRALRLEDIRFPVAYIKTFQGPPHGIQVERDKLNKYGRPLLGCTIKPKLGLSAKNYGRAVYECLRGGLDFTKDDENINSAPFQRWRDRFLFVADAIHKSQAETGEIKGHYLNVTAPTCEEMLKRAEYAKELNMPIIMHDYLTAGFTANTTLARWCRDNGLLLHIHRAMHAVIDRQKNHGIHFRVLAKALRLSGGDHIHTGTVVGKLEGERGITMGFVDLLRENYVEQDKSRGIYFTQDWASLPGVMAVASGGIHVWHMPALVEIFGDDS…	Bacteria	Cyanobacteria	Cyanobacteriia	Cyanobacteriales	Nostocaceae	Nostoc_B	Nostoc_B piscinale	Cyanobacteria	FALSE
142	554.9	7.7e-168	NC_013851.1_2727	RS_GCF_000025485.1	MSTKTYDAGVKDYALTYWTPDYVPLDSDLLACFKVTPQAKVSREEAAAAVAAESSTGTWTTVWSDLLTDLDYYKGRAYRIEDVPGDKESFYAFIAYPLDLFEEGSIVNVLTSLVGNVFGFKAVRALRLEDIRFPLHYVKTCGGPPNGIQVERDRMDKYGRPFLGATVKPKLGLSAKNYGRAVYEMLRGGLDFTKDDENVNSQPFMRWQNRFEFVSEAVRKAQEETGERKGHYLNVTAPTCEEMFKRAEFAKECGAPIIMHDFLTGGFTANTSLANWCRDNGMLLHIHRAMHAVIDRNPKHGIHFRVLAKCLRLSGGDHLHTGTVVGKLEGDRQSTLGFVDQLRESFIPEDRSRGLFFDQDWGGMPGVMAVASGGIHVWHIPALVTIFGDDSVLQFGGGT…	Bacteria	Proteobacteria	Gammaproteobacteria	Chromatiales	Chromatiaceae	Allochromatium	Allochromatium vinosum	Proteobacteria	TRUE
144	157.9	2.8e-47	DCXM01000007.1_167	GB_GCA_002328405.1	MMEKLIKNISQQLRKALDEKAMSLSDLSESSNVTEQVLNDILSGQNSPSFEEVIQIAKALNVSLDQLTGMPIQAIHSAPSVPVKEDYSNETDILASFELSNTDMTPSEASRMLTSAANGTWIAHPHDSLVKEGTARVKPIFCMQTGHKKIVVDLAFPHTYVEAGSIASLLGVIGSAMVGTHARLMDIRIPPALVRTFKAPFTGRQNILEQTADNQRPLLSVTMRPMTGLTPQSYANLVYNILKNGVDFTCDPTMMHSLPEHHFRERVNLISEAIQSLKYEENITGKHHMVNVSAATTEEVLERAKIAIYSDMKYLLIDTAATGFSTLQSLRNFAEEHGAVIAAMGARSMQTATMSEQVLAKLLRFAGADIVSIPSPLGESFQNSRRQVKGTILSLIGED…	Bacteria	Proteobacteria	Alphaproteobacteria	UBA1280	UBA2136	UBA2136	UBA2136 sp002328405	Proteobacteria	FALSE
145	528.1	2.3e-159	NZ_LQOY01000211.1_28	RS_GCF_002101675.1	MTQRWNAGVIPYAEMGYWQPDYVPKDTDVLCAFRITPQEGVPPEEAGAAVAGESSTATWTVVWTDRLTTFEHYQAKCYRVDAVPNTPGQWIAWIAYDLDLFEEGSIANLTSSIIGNVFGFKPLKALRLEDMRIPTHYVKTFQGPAHGIVMEREHLGKFGRPLLGATTKPKLGLSARNYGRVVYEALRGGLDFTKDDENINSQPFMRWRDRFLFCMEAVNRAQAATGEIKGHYLNITAGTMEEMYERAEFAAELGSVIVMIDLTIGYTAIQSMAKWARDNGVILHLHRAGHGTYTRQKNHGVSFRVISKWMRLAGVDHIHAGTVVGKLEGDPNTTAGFYDTLRLDSIKADPVKGLYFDQEWASMPGVMPVASGGIHAGQMHQLIHYLGEDVVLQFGGGTI…	Bacteria	Actinobacteriota	Actinobacteria	Mycobacteriales	Mycobacteriaceae	Mycobacterium	Mycobacterium gordonae	Actinobacteriota	TRUE
146	537.8	7.2e-163	NZ_MWOR01000170.1_7	RS_GCF_002025865.1	MSKKYDAGVKEYRDTYWTPEYVPLDTDLLACFKCTGQEGVPREEVAAAVAAESSTGTWSTVWSELLTDLEFYKGRCYRIEDVPGDPEAFYAFIAYPLDLFEEGSITNVLTSLVGNVFGFKALRHLRLEDIRFPIAFIKTCGGPPNGIVVERDRLNKYGRPLLGCTIKPKLGLSGKNYGRVVYECLRGGLDLTKDDENINSQPFQRWRERFEFVAEAVKLAQRETGEVKGHYLNCTANTPEELYERAEFAKELDMPIIMHDYITGGFTANTGLANWCRKNGMLLHIHRAMHAVIDRHPKHGIHFRVLAKCLRLSGGDQLHTGTVVGKLEGDRQTTLGYIDNLRESFVPEDRSRGNFFDQDWGSMPGVFAVASGGIHVWHMPALLAIFGDDSCLQFGGGTH…	Bacteria	Cyanobacteria	Cyanobacteriia	Synechococcales	Cyanobiaceae	Prochlorococcus_A	Prochlorococcus_A sp002025865	Cyanobacteria	FALSE
147	62	5e-18	NZ_LT906470.1_1299	RS_GCF_900187285.1	MKSERFIVTYRIAANSYDDAKAIAEAVQVEQTIEFPYEFVTDEYIKEHITGQLVSLEPMKGDSPYATVGVMPEQTVLEESYYVARISYAVETTAMEATQFLNVIFGNSSLQPYIWVVDIELCPSLYAKFKGPRFGLTGIRNLVGTPKRPMIQAVIKPMGTSSAELARMCGAYTRGGADVIKDDHGISNQSFSEFRDRISRCAYTVQEMNAAHGTKTLYAANISGDGPEVMERAQFAKEAGATALMVASGLIGFGWLHVLATDETLGLPIINHPALSGCYVSPGISGVADYLQLGLFPRLFGADMPIFVSYGGRFTFTQDQCQRISRYIKNPTGPLKAACPAPGGGITDTRLAELVGLYGNDTMFLVGGDMFRRGPDIESNMAYFVNRLDELSDL	Bacteria	Firmicutes_C	Negativicutes	Veillonellales	Veillonellaceae	Veillonella	Veillonella rodentium	Firmicutes	FALSE
148	566.1	5e-171	NZ_NETF01000154.1_43	RS_GCF_002172675.1	MAQATKSGFNAGVQDYRLTYYTPDYTPKDTDLLACFRMTPQPGVPPEEAGAAVAAESSTGTWTTVWTDNLTDLDRYKGRCYDIEPVANEENQYFCFIAYPLDLFEEGSVTNVLTSLVGNVFGFKALRALRLEDIRFPVALIKTFQGPPHGITVERDKLNKYGRPLLGCTIKPKLGLSAKNYGRAVYECLRGGLDFTKDDENINSQPFMRWRDRFLFVQEAIEKAQAETNEVKGHYLNVTAGTCEEMMKRAEFAKEIGTPIVMHDFLTGGFTANTTLAKFCRDNGLLLHIHRAMHAVIDRQKNHGIHFRVLAKCLRLSGGDHLHSGTVVGKLEGERGITMGFVDLMREDYVEEDRDRGIFFTQDYASMAGTMPVASGGIHVWHMPALVEIFGDDSCLQFG…	Bacteria	Cyanobacteria	Cyanobacteriia	Cyanobacteriales	Microcystaceae	Crocosphaera	Crocosphaera sp002172675	Cyanobacteria	FALSE
149	503.4	1.7e-152	PEBW01000001.1_314	GB_GCA_003050565.1	MSETTRLSAGVKPYAELGYWDPTYEPKDTDVLAVFRLVPQEGVDPIEAAAAVAGESSTATWTVIWTDLLTAYERYQARAYKVEPVPGTDQYLAYIAYNLDLFEEGSIANLVSSIAGNVFGFKAVKALRLEDMRIPLPYVMTFQGPPHGIVMERELLNKFGRPLLGGTIKPKLGLSPRSYGRVIYEALRGGLDFTKDDENTNSQPFNRWRDRFLYAMEAVHKAMAETGEVKGHYVNVTAATMEDIYERAEFAKELGSVIVMIDLTIGFSAIQSMAKWARKNGVLLHLHRAMHSTFTRQKTHGISFRVLAKWMRLAGVDHLHAGTVVGKLEGDAYLTKGYYTVLRESSYKADPTLGLYFDQDYGAMPGVMPVASGGLHVGHIPTLVHYFGDDAVLQFGGGT…	Bacteria	Firmicutes_I	Bacilli_A	Thermicanales	Thermicanaceae	Brockia	Brockia lithotrophica	Firmicutes	FALSE
150	537.6	2.4e-162	NZ_LFLS01000016.1_60	RS_GCF_001189915.1	MGNMDEGAVMDAKKRYSAGVLKYAQMGYWDGDYVPKETDVLALFRITPQDGVDPIEAAAAVAGESSTATWTVVWTDRLTACDMYRAKAYQVEPVPNNPGQYFCRVAYDLSLFEEGSIANVTASIIGNVFSFKPLKAARLEDMKFPVAYVKTFPGPPTGIIVERERLDKFGRPLLGATTKPKLGLSGRNYGRVVYEGLKGGLDFMKDDENINSQPFMHWRDRFLFVMEAVNRASAASGEVKGHYLNVTAGTMEEMYRRAEFAKELGSVVIMVDLVVGWTAIQSMSYWCRQNDMVLHMHRAGHGTYTRQKNHGVSFRVIAKWLRLCGVDHLHTGTAVGKLEGDPMTVQGYYNICRDTHTKVDLARGIFFDQDWGSLRKVMPVASGGIHAGQMHQLLDLFGD…	Bacteria	Proteobacteria	Gammaproteobacteria	Burkholderiales	Burkholderiaceae	Herbaspirillum	Herbaspirillum autotrophicum	Proteobacteria	TRUE
151	113.9	2.3e-33	NZ_QEHM01000007.1_101	RS_GCF_003116585.1	MTRVTAEYLLETPFPPEEVAATMAGEQSSGTFVRVAGETDELRARSAAEVLSVEALGDGDTPTLASAYLERKKIGGPYHLARVRIAYPTGNIGKNLATLASTVSGNLYDIGEVTGLKLMSLSIPAEYRNRYALPTQGIVGSRATMGVEGRPVFGTIIKPNVGMTPEDIAALVDRLCAAGVDFIKDDEVCANPDIAPIAERVPAVMAVIRKWQEKTGRQVMMAFNITDETDAMRRHADLVAAEGGSCVMASLNWCGLSGMETLRAHTPLAIHAHRNGFGAMSRHPRLGMGFQAYHALYRLAGIDHMHVHGIGGKFVDSAEEVTEAARDCLAPLSEGGPDDRVMPAFSSGQWAGTLPSTLEAAQGPDLMFMCGGGILAHPQGPEAGIASLREAYEALTAGE…	Bacteria	Proteobacteria	Alphaproteobacteria	Rhodobacterales	Rhodobacteraceae	Pseudooceanicola_B	Pseudooceanicola_B kandeliae	Proteobacteria	TRUE
152	530.7	4e-160	NZ_LFIP02000001.1_1138	RS_GCF_001189235.2	MNMQQSITVRGKDRYKSGVMEYKRMGYWEPNYEPKDTDVIALFRVTPQDGVDPTEACAAVAGESSTATWTVVWTDRLTAAEKYRAKCYRVDPVLNSPGSYFAYIAYDLDLFEPGSISNLTASIIGNVFGFKPLKALRLEDMRLPTAYVKTFQGPATGIVVERERLDKFGRPLLGATVKPKLGLSGRNYGRVVYEALKGGLDFTKDDENINSQPFMHWRERFLYCMEAVNRAQAATGEIKGTYLNVTAATMEDMYERAEFAHELGSNIVMIDLVIGYTAIQSMAKWARRNNMILHLHRAGHSTYTRQRSHGVSFRVIAKWMRLAGVDHIHAGTVVGKLEGDPNTTRGYYDICREDFNPMQLEHGVFFDQNWASLNKLMPVASGGIHAGQMHQLLDLLGED…	Bacteria	Proteobacteria	Alphaproteobacteria	Rhizobiales	Xanthobacteraceae	Bradyrhizobium	Bradyrhizobium embrapense	Proteobacteria	TRUE
153	46.3	7.1e-13	LVWS01000005.1_70	GB_GCA_002083365.1	MDMKTTAHANPEFLTVIYEVEGPESQARSTATRICLDQTIEAESNLLPPSLRSTILGFLEDLRATVEGRYQATIRFRGDLLGGECSDLLNILFGTSSLRGDVTLRSFAMTNGLLASWPGPRFGIDGIRQMVGVVRRPLLCAVLKPLGRTPRELAELAVQFVEGGADVIKDDQSLVDQDWCRFDERVSRCAEAIARAGTRRGRPCLYFAHISAAWDTMRRRAVLAKSLGASGLLVAPGLTGFDALRALRSDDEIALPIAGHPSMLGTLVDRGGGGLASSVVYGLLPRLVGSDLSIYPAFGSDYPMSQQACVLIAEHCRRTWGSLKPLMPAVGGRLGSGSLVELNSALGMDVMFIVGSRIQQSPDGVVAGMQELHRLLKD	Bacteria	Nitrospirota	Nitrospiria	Nitrospirales	Nitrospiraceae	Nitrospira	Nitrospira sp002083365	Nitrospirota	FALSE
154	526.7	4.4e-159	NZ_NTHN01000336.1_4	RS_GCF_002300555.1	MNDMSTVTDAKKRYAAGVMKYAQMGYWEPDYTPADTDIIALFRITPQEGVDPVEAAAAVAGESSTATWTVVWTDRLTACEKYRAKAYRVDPVPNSEGEFFAYIAYDLDLFEPGSIANLTASIIGNVFGFKPLKALRLEDMRLPVAYVKSFQGPATGIVVERERLNAYGRPLLGATVKPKLGLSGRNYGRVVYEALKGGLDFTKDDENINSQPFMHWRDRFLYCMEAVMRASAATGEVKGTYLNVTAGTMEEMYARAEFAKSLGSVIIMIDLVIGYTAIQSMAKWARDNDMILHLHRAGHSTYTRQRSHGVSFRVIAKWMRLAGVDHLHAGTVVGKLEGDPATTKGFYDIFREERNPMALENGIFFDQDWASLNKMMPVASGGIHAGQMHQLLTYLGEDV…	Bacteria	Proteobacteria	Alphaproteobacteria	Rhodobacterales	Rhodobacteraceae	Salipiger	Salipiger sp002300555	Proteobacteria	TRUE
155	575.8	6.7e-174	NZ_KL662191.1_63	RS_GCF_000733415.1	MSYSQTKTQTKAGYQAGVKDYRLTYYTPDYTPKDTDILAAFRVTPQPGVPYEEAGAAVAAESSTGTWTTVWTDLLTDLDRYKGRCYDIEPVPGEDNQFIAYIAYPLDLFEEGSVTNMLTSIVGNVFGFKALKALRLEDLRIPVAYLKTFQGPPHGIQVERDKINKYGRPLLGCTIKPKLGLSAKNYGRAVYECLRGGLDFTKDDENINSQPFQRWRDRFTFVAEAIHKAQAETGEIKGHYLNVTAPTCEEMIKRAEYAKELNMPIIMHDFLTAGFTANTTLSKWCRDNGILLHIHRAMHAVIDRQKNHGMHFRVLAKCLRMSGGDHIHTGTVVGKLEGDKAVTLGFVDLLRENYVEQDRSKGIYFTQDWASMPGVMAVASGGIHVWHMPALVEIFGDDA…	Bacteria	Cyanobacteria	Cyanobacteriia	Elainellales	Elainellaceae	Elainella	Elainella sp000733415	Cyanobacteria	FALSE
156	543.5	1.2e-164	MFTB01000040.1_8	GB_GCA_001785195.1	MGKPEAGGTIKEGKERYKAGVMPYKKMGYWEPDYKPKDTDVIVVFRVTPQPGVDHEEAAAAIAGESSTATWTVVWTDRLTACELYRAKAYKSEPVPNTGPGTKNEAQYFAYIAYDLDLFEEGSIPNLTASIIGNVFGFKAVKALRLEDMRLPVAYLKTFQGPATGIVVERERLDKFGRPLLGATTKPKLGLSGRNYGRVVYEALKGGLDFVKDDENINSQPFMHWRDRFLYCMEAVNKASAATGEVKGHYMNVTAATMDEMIERAEFAKNLGSIIVMIDLVIGYTAIQTMAKWCRKNDMILHLHRAGNSTYSRQKNHGMNFRVICKWMRMAGVDHIHAGTVVGKLEGDPLMIKGFYDVLRETHNPKSLENGLFFEQDWASLNKVMPVASGGIHAGQMHQ…	Bacteria	Proteobacteria	Gammaproteobacteria	Acidiferrobacterales	Sulfurifustaceae	Sulfuricaulis	Sulfuricaulis sp001785195	Proteobacteria	FALSE
157	531.5	6.6e-161	NZ_MCAW01000018.1_19	RS_GCF_001704575.1	MTLKFHADQTEAQMGMQTEGRITDIKERYKGGVLKYKQMGYWRPDYAPKDTDFICVFRITPQEGVDTEEAAAAVAGESSTATWTVVWTDMLTAHEDYQAKAYRIDPVPGTGPGTDKEAQYFAYIAYDIILFEEGSIANVTASLIGNVFSFKPLKAARLEDIRIPVAYVKTFKGPPTGIIVERERLDKYGRPLLGATMKPKLGLSGKNYGRVVYEGLTGGLDFTKDDENINSQPFMHWRDRFLFCMEAVNKAQANSGEIKGHYLNITAATMEDMYERAEMAKALGSNIIMVDLIIGWTAIQSISNWARKNDMILHMHRAGHGTYTRQKNHGVSFRVIAKWLRLAGVDHLHAGTAVGKLEGDPMTVQGYYNVCRDSVTRQDFSRGLFFDQDWADLRKVMPV…	Bacteria	Proteobacteria	Gammaproteobacteria	Burkholderiales	Methylophilaceae	UBA6140	UBA6140 sp001704575	Proteobacteria	FALSE
158	42.7	8.9e-12	NZ_KQ955209.1_120	RS_GCF_001546115.1	MHQLLDLFGDDVVLQFGGGTIGHPMGTQAGASWWLPGLAARRWRRLSAPLTPRGYLENRKNPMDGDRGEKAATVDMKADYGSSGVREILHGLGRELIGLAPVKARIGETAALLLVERARRDLGLAHEAPTRHMSFTGNPGTGKTTVALKMAGLLHRLGYVRKGQLVSVTRDDLVGSISAMPAQDRGGAEKAMGACCSSTRPMTSTSPARSATMARRPSRSCCK	Bacteria	Proteobacteria	Alphaproteobacteria	Rhodobacterales	Rhodobacteraceae	Paracoccus	Paracoccus aminovorans_B	Proteobacteria	TRUE
161	514.6	3.3e-155	NZ_JAFQ01000004.1_5902	RS_GCF_000526215.1	MADEPTRDRWDPGVQSYASMGYYDAGYEPGDTDVLAVFRVTPQPGVDPIEAAAAVAGESSTATWTVVWTDRLTANDRYRGKCYRVAEVPGRPGEYFAYVAYDLDLFEEGSITNLTSSVIGNVFGFKPLQALRLEDMRIPVAYVKTFPGPPHGTVMEREYLNKYGRPLLGATVKPKLGLSARNYGRVVYEACRGGLDFTKDDENINSQPFMRWRDRYLFAMEGVNRAIAETGELKGHYLNVTAATMEDMYERAEFAKSLGSVIVMMDLTVGYTAMQSMSKWARRNGMLLHLHRAGHSTFTRQKTHGVSFRVLAKWCRLIGVDHLHAGTVIGKLEGDPHTVTGFYDTLRDNHIPANPRNGIFFDQDWASLPGVMPVASGGIHAGQMHQLLDLFGDDVVLQF…	Bacteria	Actinobacteriota	Actinobacteria	Mycobacteriales	Mycobacteriaceae	Nocardia	Nocardia sp000526215	Actinobacteriota	TRUE
162	538.2	4.6e-163	QCIJ01000002.1_57	GB_GCA_003216755.1	MSKKYDAGVKEYRDTYWTPEYVPLDTDLLACFKCTGQEGVPREEVAAAVAAESSTGTWSTVWSELLTDLEFYKGRCYRIEDVPGDPEAFYAFIAYPLDLFEEGSITNVLTSLVGNVFGFKALRHLRLEDIRFPIAFIKTCGGPPNGIVVERDRLNKYGRPLLGCTIKPKLGLSGKNYGRVVYECLRGGLDLTKDDENINSQPFQRWRERFEFVAEAVKLAQQETGEVKGHYLNCTANTPEELYERAEFAKELDMPIIMHDYITGGFTANTGLANWCRKNGMLLHIHRAMHAVIDRHPKHGIHFRVLAKCLRLSGGDQLHTGTVVGKLEGDRQTTLGYIDNLRESFVPEDRSRGNFFDQDWGSMPGVFAVASGGIHVWHMPALLAIFGDDSCLQFGGGTH…	Bacteria	Cyanobacteria	Cyanobacteriia	Synechococcales	Cyanobiaceae	Prochlorococcus_A	Prochlorococcus_A sp003216755	Cyanobacteria	FALSE
163	129.9	2.4e-38	NZ_JFJY01000001.1_244	RS_GCF_002115785.1	MDLIEARYLIETPMDPAKIAAIIAGEQSSGTFVRVAGETDELRERCAARVLSVTELDAATEPSLQSAYLQAKGIGGPYRRAEVRVGFPTGNIGRNLATLASTVSGNLYDLGEITGLKLLDVKLPASYRDLYDRPVAGTSGTRSRMKVEGRPFFGTIIKPNVGLRTDDIADLVEQLCEAGVDFIKDDEVCANPASAPLADRIPAVMERVRKYRDRTGRDVMIAFNITDETDAMRRHADLIEDEGGSCAMVSMNWVGLSAMQTLRASTPLVLHGHRNGFGALSRHPLLGMAFPAYQTLYRLTGVDHMHVHGMGGKFCDDDAEVTESARLCGQPLCAGETDDIVLPVFSSGQWAGTVPATFDAVGSADFMFLAGGGILAHPSGPAAGVRSLQDAWEACATGQ…	Bacteria	Proteobacteria	Alphaproteobacteria	Rhodospirillales_A	Thalassospiraceae	Thalassospira	Thalassospira sp002115785	Proteobacteria	TRUE
164	529.9	5.1e-160	PLZH01000058.1_47	GB_GCA_003152055.1	MNEAKQITDSTKRYAAGVLKYAQMGYWNGDYEPKATDVLALFRITPQEGVDPIEAAAAVAGESSTATWTVVWTDRLTACDMYRAKAYRVDPVPGIPGQYFCYVAYDLSLFEEGSIANVAASIIGNVFSFKPLKAARLEDMKFPVAYVKTFAGPPTGIVVERERLDKFGRPLLGATTKPKLGLSARNYGRVVYEGLKGGLDFMKDDENINSQPFMHWRDRFLCVMEAVNKASAATGEVKGSYLNVTAGTMEEMYRRAEFAKELGSVIVMVDLVVGWTAIQSISHWCRQNDMLLHMHRAGHGTYTRQKNHGVSFRVIAKWLRLAGVDHLHAGTAVGKLEGDPMTVQGYYNICRDTHTVVDLPRGIFFDQDWGALKKVMPVASGGIHAGQMHQLLDLFGDDV…	Bacteria	Proteobacteria	Gammaproteobacteria	Burkholderiales	Burkholderiaceae	Rhizobacter	Rhizobacter sp003152055	Proteobacteria	TRUE
165	89.5	5.5e-26	NC_008711.1_1912	RS_GCF_000014925.1	MRDPRSVRCTYYLESEIDPAKAAAIMAGEQSSGTFMPVPGESARIRERHAARISDVQELGFCRPSLPSRATPEKVRAALVTVDFPMENIGTDLATLQTAIAGNLFELGELYACRLQDIALPEDFVAAHPGPAFGIEGTRKLISDVQGVMVGTIVKPNVGLSEEEFRLVVRDLAMASIDLIKDDELMTDPAYLPLERRVAVATEEIRAAEQVTGHSTMYAFNITGDLAGLKKRHDLVVEAGGRCVMLNIPVMGLPALALLRSFAEVPIHGHRAGLAASMRSKGLGMDYRVWQQMARLAGADHLHASGLGSKFYELDEEVAANIRSLLEPLGQTTAPLPVLSSGQNVTTPGPTFEAVGSTDLMMLAGGGVAAHPDGPGAGVRSLRQAWEAAVAGVPLQEAA…	Bacteria	Actinobacteriota	Actinobacteria	Actinomycetales	Micrococcaceae	Paenarthrobacter	Paenarthrobacter aurescens	Actinobacteriota	TRUE
166	61.1	3.1e-17	NZ_AUZM01000039.1_11	RS_GCF_000478195.2	MTIEVDYRFPAGVDAERQAKVIAIGQTAGTWDARFSHREEIMRSHLGEVIAIKTEENGDSIATVSFPEINVENDIASLLTMIFGKYSMAGVGKVVGLRLDENYGKFPQFGIKGIRKLLNVFDRPLIMAIYKPALGLSATDHANILEQVAFAGLDIIKDDEIMADLDVAPTLKRLEACYPVLERVKQETGRTVLYAVNVTGSAEQLIKKAKTLVQNGANALLLNVLTYGFSVLEALAADPDINVPIFAHPALAGAMCASADTGLAYSVVLGTLMAHGGADAVLYPAHYGSLPFDAVEEGRIRDILRSRNVFPVPSAGIHPGIVPQALRDYGNDVILNAGTGIMDHPENPAAGVKAFFEALERCENQDSFELEKVPTGALRQALEKWGNK	Bacteria	Cyanobacteria	Cyanobacteriia	Cyanobacteriales	Phormidiaceae	Lyngbya	Lyngbya aestuarii	Cyanobacteria	FALSE
168	556	3.2e-168	JXSN01000173.1_2	GB_GCA_001276605.1	MPDYIPKDTDLLACFKITPQPGVPREEAAAAVAAESSTGTWTTVWTDLLTDLDYYKGRAYSIEDVPGNDDSFYAFIAYPIDLFEEGSVVNVFTSLVGNVFGFKAVRALRLEDVRFPIAYVMTCNGPPHGIQVERDIMNKYGRPLLGCTIKPKLGLSAKNYGRAVYECLRGGLDFTKDDENVNSQPFMRWRQRFDFVMEAIRKAERETGERKGHYLNVTAPTPEEMYKRAEYAKEIGAPIIMHDYITGGFCANTGLAQWCRNNGLLLHIHRAMHAVLDRNPNHGIHFRVLTKILRLSGGDHLHTGTVVGKLEGDRASTLGWIDLLRKKYIKEDRSRGIFFDQDWGAMPGAFAVASGGIHVWHMPALVTIFGDDAVLQFGGGTLGHPWGNAAGAAANRVAL…	Bacteria	Proteobacteria	Gammaproteobacteria	Chromatiales	Chromatiaceae	WMS2	WMS2 sp001276605	Proteobacteria	FALSE
170	524.9	1.7e-158	NZ_FXEG02000003.1_19	RS_GCF_900176255.2	MTDRWNAGVIPYAEMGYWQPDYQPKDTDVLCAFRITPQEGVPPEEAGAAVAGESSTATWTVVWTDRLTTFEHYQAKCYRVDAVPGVPGQWIAWIAYDLDLFEEGSIANLTSSIIGNVFGFKPLKALRLEDMRIPTHYVKTFQGPAHGIVMEREHLGKFGRPLLGATTKPKLGLSARNYGRVVYEALRGGLDFTKDDENINSQPFMRWRDRFLFCMEAVNRAQAATGEIKGHYLNVTAGTMEEMYARANFAAELGSVIVMIDLTIGYTAIQSMAKWARDNSVILHLHRAGHGTYTRQKSHGVSFRVISKWMRLAGVDHIHAGTVVGKLEGDPNTTAGFYDTLRLDRVEADPVKGLFFDQEWASMPGVMPVASGGIHAGQMHQLIHYLGEDVVLQFGGGTI…	Bacteria	Actinobacteriota	Actinobacteria	Mycobacteriales	Mycobacteriaceae	Mycobacterium	Mycobacterium ahvazicum	Actinobacteriota	TRUE
171	542.7	3.5e-164	contig_23546_17	GB_GCA_003445795.1	MDMEVKLETIERYKSGVLPYKKMGYWEPDYQVKETDVLALFRITPQPGVDPEEAAAAVAGESSTATWTVVWTDRLTDCELYRAKAYRVDAVPNTGPGTKNEAQYFAYIAYDLDLFEPGSIANLTASIIGNVFGFKAVKALRLEDMRIPVAYLKTFQGPATGIVVERERLDKFGRPLLGATTKPKLGLSGRNYGRVVYEGLKGGLDFMKDDENINSQPFMHWRDRFLYCMEAVNRASAATGEVKGHYLNVTAGTMEDMYERAEFAKSLGSAIVMIDLVVGYTAIQSMAKWARKNDMILHLHRAGNSTYSRQKNHGMNFRVICKWMRMAGVDHIHAGTVVGKLEGDPLMIKGFYDTLRDTSTPQSLENGLFFEQDWASLNRVMPVASGGIHAGQMHQLIHY…	Bacteria	Proteobacteria	Gammaproteobacteria	Burkholderiales	Gallionellaceae	Sideroxydans	Sideroxydans sp003445795	Proteobacteria	FALSE
173	537.8	5.1e-163	QCIV01000006.1_53	GB_GCA_003216455.1	MSKKYDAGVKEYRDTYWTPEYVPLDTDLLACFKCTGQEGVPREEVAAAVAAESSTGTWSTVWSELLTDLEFYKGRCYRIEDVPGDPEAFYAFIAYPLDLFEEGSITNVLTSLVGNVFGFKALRHLRLEDIRFPIAFIKTCGGPPNGIVVERDRLNKYGRPLLGCTIKPKLGLSGKNYGRVVYECLRGGLDLTKDDENINSQPFQRWRERFEFVAEAVKLAQRETGEVKGHYLNCTANTPEELYERAEFAKELDMPIIMHDYITGGFTANTGLANWCRKNGMLLHIHRAMHAVIDRHPKHGIHFRVLAKCLRLSGGDQLHTGTVVGKLEGDRQTTLGYIDNLRESFVPEDRSRGNFFDQDWGSMPGVFAVASGGIHVWHMPALLAIFGDDSCLQFGGGTH…	Bacteria	Cyanobacteria	Cyanobacteriia	Synechococcales	Cyanobiaceae	Prochlorococcus_A	Prochlorococcus_A sp003216455	Cyanobacteria	FALSE
174	552.8	4.7e-167	JH651384.1_1865	GB_GCA_000260135.1	MAKKYEAGVKEYRQTYWQPDYVPLDTDLLACFKITPQPGVDREEAAAAVAAESSTGTWTTVWTDLLTDMDYYRGRAYAIEDVPGDDSCYYAFIAYPIDLFEEGSVVNVFTSLVGNVFGFKAVRALRLEDVRFPIAYVKTCNGPPHGIQVERDHMNKYGRPMLGCTIKPKLGLSAKNYGRAVYECLRGGLDFTKDDENINSQPFMRWRDRFLFVQDAIETAEAHTGERKGHYLNVTAPSPEEMYERAEFAKEIGSPIIMHDFLTGGFCSNTGLARWCRKNGVLLHIHRAMHAVLDRNPHHGIHFRVLAKALRLSGGDHLHTGTVVGKLEGDREATLGWIDLLRESFVPEDRSRGIFFDQDWGSMPGVFAVASGGIHVWHMPALVTIFGDDSVLQFGGGTL…	Bacteria	Proteobacteria	Gammaproteobacteria	Thiotrichales	Thiotrichaceae	Thiothrix	Thiothrix nivea	Proteobacteria	TRUE
177	556.3	2.1e-168	NC_008789.1_1061	RS_GCF_000015585.1	MASKTYTAGVKDYRETYWEPDYKIKDSDLLAVFKVTPQPGVDREEAAAAVAAESSTGTWTTVWTDLLTDLEHYKGRAYKVEDVPGDDEAFYAFIAYPIDLFEEGSIVNVFTSLVGNVFGFKAVRALRLEDVRFPLHFVMTCPGPPNGIQVERDKMNKYGRPLLGCTIKPKLGLSAKNYGRAVYECLRGGLDFTKDDENVNSQPFMRWRDRFEFVMEAIQKAEEETGERKGHYLNVTAPTPEEMYKRAEFAKELGAPIIMHDYITAGFCAHQGLANWCRDNGMLLHIHRAMHAVLDRNPNHGIHFRVLTKILRLMGGDQLHTGTVVGKLEGDRQSTLGWIDLLRKPYIEEDRSRGLFFDQDWGAMPGAFAVASGGIHVWHMPALLSIFGDDAVFQFGGGT…	Bacteria	Proteobacteria	Gammaproteobacteria	Nitrococcales	Halorhodospiraceae	Halorhodospira	Halorhodospira halophila	Proteobacteria	TRUE
178	534.7	2e-161	NZ_AZUW01000030.1_54	RS_GCF_000513895.1	MNVDAKTEIKGKERYKAGVLKYAQMGYWNGDYEPKDTDLIALFRITPQDGVDPIEAAAAVAGESSTATWTVVWTDRLTACEQYRAKAYRVDPVPGTPGQYFCYVAYDLILFEEGSIANLTASIIGNVFSFKPLKAARLEDMRLPVAYVKTFRGPPTGIVVERERLDKFGKPLLGATTKPKLGLSGKNYGRVVYEGLKGGLDFMKDDENINSQPFMHWRDRYLYCMEAVNHASAVTGEVKGHYLNVTAGTMEEMYRRAEFAKELGSIIVMIDLIVGWTAIQSISEWCRQNDMVLHMHRAGHGTYTRQKNHGISFRVIAKWLRLAGVDHLHAGTAVGKLEGDPLTVQGYYNVCREMKNEVDLPRGLFFEQDWADIKKVMPVASGGIHAGQMHQLLDLFGDD…	Bacteria	Proteobacteria	Alphaproteobacteria	Rhizobiales	Rhizobiaceae	Sinorhizobium	Sinorhizobium sp000513895	Proteobacteria	TRUE
180	529.1	1e-159	NZ_LMPF01000023.1_469	RS_GCF_001424345.1	MNEFTQAAVAPASTTQPTRSRYSAGVMKYREMGYWQPDYVPKDTDVIALFRITPQAGVEPEEAAAAVAGESSTATWTVVWTDRLTACDMYRAKAYRVDPVPSSSSAEPQFFAYIAYELDLFEEGSVANLTASIIGNVFGFKPLKALRLEDMRMPVAYLKTFQGPPTGIVVERERLDKYGRPLLGATVKPKLGLSGKNYGRVVYEGLKGGLDFLKDDENINSQAFMHWRDRYLFSIEAVNRAQAATGEVKGHYLNVTAATMEDMYERAEFAKELGSCIVMIDLVVGWTAIQSMGKWARKNDMILHLHRAGHGTYTRQRNHGISFRVIAKWLRMAGVDHAHAGTAVGKLEGDPLSVQGYYNVLRDSTNAVDLSRGIFFEQSWAGLRKVMPVASGGIHAGQM…	Bacteria	Proteobacteria	Gammaproteobacteria	Burkholderiales	Burkholderiaceae	Caballeronia	Caballeronia sp001424345	Proteobacteria	TRUE
181	115	4.9e-34	DIRE01000056.1_12	GB_GCA_002426575.1	MNRLYNYDYVCMSESLDAEKFVVATFLVRASGTTDLVARAAGMAIEQTTGTWLDVPGETPELVQNHVARVVGIYEVPDRTKPWQLNADEERIFLMRLAFPWDNFGPDFAQMYSAIPGNIGGGNVKLLDIEMPQSFVKDFKGPKFGVKGIRDLLGIHDRPLVNNMIKPCAGCTPEEGAKYLYDAAVGGVDIIKDDELVAADRHFSPLEKRVELYMKAIEKAEKETGEKKLFTLNITDRADKIRDNAIRAIKAGANALMVNTFAVGLPIVRMLAEDPEINVPILGHGTAAGGFTDSPYYGMSIELYNAKLQRLAGCDIINDCVPYGKMPMLKNKYIRIYEMCMAKFYHLNPTFVNAVAGVHPGMVPQLIEDLGTDIIIGAGGGVHGHPMGAVAGGKAFRQA…	Bacteria	Firmicutes_A	Clostridia	Clostridiales	Oxobacteraceae	UBA5444	UBA5444 sp002426575	Firmicutes	FALSE
182	524.2	2.3e-158	NZ_CCAO010000002.1_160	RS_GCF_000689495.1	MDTAAKTVRGKDRYKSGVMEYRKMGYWEPDYEPKDTDVIALFRITPQDGVDPIEAAAAVAGESSTATWTVVWTDRLTASEKYRAKAYRVDEVPNAPGQYFAYIAYDLDLFEPGSIANLSASIIGNVFGFKPLKALRLEDMRFPVAYVKTFQGPATGIVVERERLDKFGRPLLGATIKPKLGLSGRNYGRVVYEALKGGLDFTKDDENINSQPFMHWRDRFLYCMEAVNKAEAATGEIKGTYLNVTAGDMEAMYERAEFAKELGSCIVMIDLVIGYTAIQSMAKWARKNDMILHLHRAGHGTYTRQKSHGVSFRVIAKWMRLAGVDHIHAGTVVGKLEGDPNTTKGYYDICREGFNPMRLEHGVFFDQDWASLNKLMPVASGGIHAGQMHQLIHLLGEDT…	Bacteria	Proteobacteria	Alphaproteobacteria	Rhizobiales	Devosiaceae	Devosia	Devosia sp000689495	Proteobacteria	TRUE
183	538.9	6.2e-163	NZ_QJTI01000034.1_2	RS_GCF_003217325.1	MRKSYQAGVREYRETYWDPHYTPKDSDILAVFKVIPQPGVPREEAAAAVCAESSTATWTTVWTDLLTDLDYYKGRAYAIEDVPGDDEAFYAFVAYPMGLFEEGSIVNVFTSLVGNVFGFKAVRALRLEDVRFPLWFVTTCDGPPHGIQVERDKLDKYGRPLLGCTIKPKLGLSAKNYGRAVYECLRGGLDFTKDDENVNSQPFMRWRDRFEFCQEAIEKAEKETGERKGHYLNVTAPNMEEIYRRAEFAKEIGSPIIMSDYLTIGWAAHSSLSRWCRANGMLLHVHRAMHGVIDRNPRHGINFRVLAKLLRLLGGDHLHSGTVVGKLEGDRAATLGWVDLMRERHVKEDRSRGLFFDQPWGHMAPVMPVASGGIHVWHMPALLAIFGDDAVFQFGGGTL…	Bacteria	Proteobacteria	Alphaproteobacteria	Rhizobiales	Xanthobacteraceae	Rhodopseudomonas	Rhodopseudomonas faecalis	Proteobacteria	TRUE
186	536.4	3.5e-162	NZ_JFZJ01000138.1_3	RS_GCF_000636015.1	MSDKSETVKGEDRYKAGVMSYKKMGYWEPDYQPKETDLIALFRVTPQDGVDPIEASAAVAGESSTATWTVVWTDRLTASEKYRAKCYRVDPVPNAPGSYFAYIAYDLDLFEGGSISNLTASIIGNVFGFKPLKALRLEDMRLPVAYVKTFDGPPAGIIVERERLDKFGRPLLGATVKPKLGLSGRNYGRVVYEALKGGLDFTKDDENINSQPFMHWRERFLYCMEAVNKAQAETGEIKGSYLNITAGTMEEMYKRAEYAKELGSCIVMIDLVIGYVAIQSISKWARDNNMLLHLHRAGHSTYTRQKSHGVSFRVISKWMRLAGVDHIHAGTVVGKLEGDPLTTAGYYDILREDFVPQNLEHGVFFDQPWASLGKVMPVASGGIHAGQMHQLIHYLGEDV…	Bacteria	Proteobacteria	Alphaproteobacteria	Rhizobiales	Rhodomicrobiaceae	Rhodomicrobium	Rhodomicrobium udaipurense	Proteobacteria	TRUE
187	500.1	4.1e-151	NC_014213.1_62	RS_GCF_000092125.1	MVESKQAKYKKGGVVEYREMGYFNPDYQPKDTDTIALFRITPQPGVEPEEAAAAVAGESSTATWTVVWTDRLTTLERYQAKAFRVEPVPGNPEQYFAYIAYDLALFEEGSIPNMTSSIVGNVFGFKALKALRLEDLRVPVAYLKTFLGAPHGIPVERDLLNKYGRPILGATVKPKLGLSGRNYGRVVYEALMGGLDFTKDDENINSQPFMRWRDRFNYAQEAVMKAEQMSGERKGHYMNVTAADMEQVYERLAFAKEIGSVIVMVDLTMGYTALQSVSKWCHKNGMILHLHRASHATFTRQKNHGISFRVLAKWMRMLGVDHIHAGTAVGKLEGDPNLVRGYYDILREQHVYPDPVKGIFFEQDWGYLPAVMPVASGGIHAGQMHQLLALFGDDVILQF…	Bacteria	Deinococcota	Deinococci	Deinococcales	Thermaceae	Meiothermus_B	Meiothermus_B silvanus	Deinococcota	TRUE
188	56.8	3.3e-16	NZ_NFLI01000009.1_134	RS_GCF_002160825.1	MKFETLVLPESVGEKFLIATYYMKSDKEPDLYDWVKLVAADQSAGTWTHVEGETPEVIEKYGAKVIGVYPMAEERACVARIAFPTANFPAYMPMIMSTVAGNVLGQDGIRLVDIEFPKSILKELPGPMMGIDGIRKLLNIPERPLVGAILKPCIGVEPEVSASGAVKAALGGADVIKDDELLSDPGYSPMVERVSTVMKRLREVGKDRSCLYAVNITGENLLERAKRAIDAGANALMINYQAVGWGASEDLIRALKREKLIYPIFGHCAGMGAYYRSRSNGIGTALACGKLARLIGMDMPLVYPDSGRFGIATDELVEAHAHCVAPMEGINRAFITVAGGVHPGTIEYLMRLLGNDTILMAGGGIYGHPMGAEAGAKAILQAIEAVMEGKTVVEASEEF…	Bacteria	Firmicutes_A	Clostridia	Lachnospirales	Lachnospiraceae	GCA-900066575	GCA-900066575 sp002160825	Firmicutes	FALSE
189	77.3	9.6e-23	NZ_CVSY01000197.1_1	RS_GCF_001180285.1	FGGGTHGHPWGSAAGAAANRVALEACVKARNAGREIEKESRDILMEAAKHSPELAIALETWKEIKFEFDTVDKLDVQG	Bacteria	Cyanobacteria	Cyanobacteriia	Synechococcales	Cyanobiaceae	Prochlorococcus_A	Prochlorococcus_A marinus_C	Cyanobacteria	FALSE
191	537.8	5e-163	QCSV01000041.1_3	GB_GCA_003211415.1	MSKKYDAGVKEYRDTYWTPEYVPLDTDLLACFKCTGQEGVPREEVAAAVAAESSTGTWSTVWSELLTDLEFYKGRCYRIEDVPGDPEAFYAFIAYPLDLFEEGSITNVLTSLVGNVFGFKALRHLRLEDIRFPIAFIKTCGGPPNGIVVERDRLNKYGRPLLGCTIKPKLGLSGKNYGRVVYECLRGGLDLTKDDENINSQPFQRWRERFEFVAEAVKLAQRETGEVKGHYLNCTANTPEELYERAEFAKELDMPIIMHDYITGGFTANTGLANWCRKNGMLLHIHRAMHAVIDRHPKHGIHFRVLAKCLRLSGGDQLHTGTVVGKLEGDRQTTLGYIDNLRESFVPEDRSRGNFFDQDWGSMPGVFAVASGGIHVWHMPALLAIFGDDSCLQFGGGTH…	Bacteria	Cyanobacteria	Cyanobacteriia	Synechococcales	Cyanobiaceae	Prochlorococcus_A	Prochlorococcus_A sp003211415	Cyanobacteria	FALSE
192	357.4	7e-108	MGWR01000053.1_24	GB_GCA_001801085.1	MDQSNRYSDLSLKEEDLIKGGNHVLCAYIMKPKAGYGFLEVAAHVAAESSTGTNVEVSTTDEFTKGVDALVYEINEETGLVKIAYPVPLFDINIIDGRAMIASFLTLTIGNNQGMGDCEYLKMHDFYLPPKYLRLFDGPTVNIVDMWRALGRPVVDGGYIAGTIIKPKLGLRPEPFAKAAYQFWLGGDFIKNDEPQGNQPFCPLKKVIPLVVDAMNRAQDETGEAKMFSANITADDPAEMIARAEFILDAFGFNAPRVAFLVDGYVAGPTAVTVARRNFPAQFLHFHRAGHGAVTSPQSKRGYTAFVHCKMTRLIGASGMHVGTMGYGKMEGESSDKLISFMLDDDVAQGPYFKQEWQGMKATSSIISGGMNALRLPGFFANLGHGNVINTAGGGAYGH…	Bacteria	Proteobacteria	Gammaproteobacteria	Burkholderiales	Gallionellaceae	Gallionella	Gallionella sp001801085	Proteobacteria	FALSE
193	36.4	8.7e-10	NZ_QAZA01000001.1_127	RS_GCF_003054695.1	MTTPADTLVVQYRVQSSAAEIEKRVESLLLEQTVEMPRAAVADSYVKSHIIGKVGGIVEGPEGNFTVTLLQPARTTANDPAQFLNVLFGNSSIQPDVVLTDFEVPDALSRVFAGPRFGIKGLRSRAGVKDGALTCTALKPMGLTAHKMAELCATFASAGLHYIKDDHGLANHDFCAFDERVQLCQRAVNIAAERTGHQAIYVPNLIGTPSTVLKQLSIAQEAGVRAVMVEPMLLGLPFFAELVQQHLSVPVLAHPSFSGALRMTPQALGKLLRLYGADAVIFPNFGGRFSYSKEDCGEMAAACTSAWEGIRASAPTPAGGIKFNQVEATMEFYGDDVMLLIGGSLLEAGAELHERSLEFVRRVRKRKQVA	Bacteria	Verrucomicrobiota	Verrucomicrobiae	Methylacidiphilales	UBA1321	LW23	LW23 sp003054695	Verrucomicrobiota	FALSE
194	529.8	6.8e-160	NZ_LT859959.1_5112	RS_GCF_900176205.1	MNDQSITVRGKDRYKSGVMEYKKMGYWEPSYQPKDTDVIALFRVTPQDGVDPTEACAAVAGESSTATWTVVWTDRLTAAEKYRAKCYRVEPVPGSPGSHFAYIAYDLDLFEPGSISNLTASIIGNVFGFKPLKALRLEDMRLPVAYVKTFQGPATGIVVERERLDKFGRPLLGATVKPKLGLSGRNYGRVVYEALKGGLDFTKDDENINSQPFMHWRERFLYCMEAVNKAQAATGEIKGTYLNVTAATMEDMYERAEFAKELGSNIVMIDLVIGYTAIQSMAKWARRNDMILHLHRAGHSTYTRQRSHGVSFRVIAKWMRLAGVDHIHAGTVVGKLEGDPNTTRGYYDICREDFNPMRLEHGVFFDQNWASLNKLMPVASGGIHAGQMHQLLDLLGEDV…	Bacteria	Proteobacteria	Alphaproteobacteria	Rhizobiales	Xanthobacteraceae	Bradyrhizobium	Bradyrhizobium sp900176205	Proteobacteria	TRUE
195	547.7	2.9e-165	NYXK01000068.1_39	GB_GCA_002685535.1	MSKKTYSAGVKEYRDTYWMPEYTPKDTDILACFKITPQPGVPREEAAAAVSAESSTGTWTTVWTDLLTDLDYYKGRAYAIEDVPGDDEAFYAFVAYPIDLFEEGSVVNVFTSLVGNVFGFKAIRALRLEDVRFPIAYVMTCNGPPQGIQVERDIMNKYGRPLLGCTIKPKLGLSAKNYGRAVYECLRGGLDFTKDDENVNSQPFMRWRNRFDFVVEATLKAEKETGERKGHYLNVTAPTPEEMYKRAEHAKDLGAPIIMHDYITGGFCANTGLAQWCANNGMLLHIHRAMHAVIDRNPSHGIHFRVLAKALRLSGGDHLHTGTVVGKLEGDREATLGWIDLLRDSYIKEDRSRGIFFDQDWGAMPGVFAVASGGIHVWHMPALVSIFGDDAVLQFGGGT…	Bacteria	SAR324	SAR324	SAR324	NAC60-12	Arctic96AD-7	Arctic96AD-7 sp002685535	SAR324	TRUE
196	536.4	3.7e-162	NC_014664.1_10	RS_GCF_000166055.1	MSDKSETVKGEDRYKAGVMSYKKMGYWEPDYQPKETDLIALFRVTPQDGVDPIEASAAVAGESSTATWTVVWTDRLTASEKYRAKCYRVDPVPNAPGSYFAYIAYDLDLFEGGSISNLTASIIGNVFGFKPLKALRLEDMRLPVAYVKTFDGPPAGIIVERERLDKFGRPLLGATVKPKLGLSGRNYGRVVYEALKGGLDFTKDDENINSQPFMHWRERFLYCMEAVNKAQAETGEIKGSYLNITAGTMEEMYKRAEYAKELGSCIVMIDLVIGYVAIQSISKWARDNNMLLHLHRAGHSTYTRQKSHGVSFRVISKWMRLAGVDHIHAGTVVGKLEGDPLTTAGYYDILREDFVPQNLEHGVFFDQPWASLGKVMPVASGGIHAGQMHQLIHYLGEDV…	Bacteria	Proteobacteria	Alphaproteobacteria	Rhizobiales	Rhodomicrobiaceae	Rhodomicrobium	Rhodomicrobium vannielii	Proteobacteria	TRUE
197	511.5	1.1e-154	NZ_NFUT01000002.1_104	RS_GCF_002127215.1	MNAPVDAGLRADATQITDSKKRYSAGVLKYRQMGYWVPDYEPSATDTVCLFRITPQDGVDPVEAGAAVAGESSTATWTVVWTDRLTACENYRAKCFRVEPVPGRPGEYFAWVAYDIILFEEGSIANMTASLIGNVFSFKPLKAARLEDIQIPVAYVKTFKGPPTGLIVERERLDKFGRPLLGATTKPKLGLSARNYGRVIYEGLKGGLDFMKDDENINSQPFMHWRDRFLYVMDGVNKASAATGEVKGSYLNVTAGTMEAIYERAEFARSLGSVIVMIDLIVGWPCIQSLSEWCRRNDMILHLHRAGHGTYTRQKNHGVSFRVIAKWLRLAGVDHMHTGTAVGKLEGDPLTVQGYYNVCRDSFTRKDLPRGLHFDQDWCDLKKVMPVASGGIHAGQMHQ…	Bacteria	Proteobacteria	Gammaproteobacteria	Burkholderiales	Burkholderiaceae	Hydrogenophaga	Hydrogenophaga sp002127215	Proteobacteria	TRUE
198	529.2	1.7e-159	NZ_FSRD01000003.1_936	RS_GCF_900129675.1	MNDLSMTVRGKDRYKSGVMEYKKMGYWEPDYEPKDTDIIALFRVTPQDGVDPIEASAAVAGESSTATWTVVWTDRLTAAEKYRAKCYRVDPVPNSPGQYFAYIAYDLDLFENGSIANLSASIIGNVFGFKPLKALRLEDMRLPVAYVKTFQGPATGIVVERERMDKFGRPLLGATVKPKLGLSGRNYGRVVYEALKGGLDFTKDDENINSQPFMHWRERFLYCMEAVNKAQAASGEIKGTYLNVTAGTMEDMYERAEFAKQLGSVIIMIDLVIGYTAIQSMAKWARRNDMILHLHRAGHSTYTRQRNHGVSFRVIAKWMRLAGVDHIHAGTVVGKLEGDPATTRGYYDICREDFNPAKLEHGVFFDQNWASLNKLMPVASGGIHAGQMHQLLDHLGEDV…	Bacteria	Proteobacteria	Alphaproteobacteria	Rhizobiales	Xanthobacteraceae	Bradyrhizobium	Bradyrhizobium erythrophlei_A	Proteobacteria	TRUE
199	570.2	3.6e-172	NZ_AP018207.1_3012	RS_GCF_002367995.1	MSYAQTKTQAKAGYKAGVQDYRLTYYTPDYTPKDTDILAAFRVTPQPGVPFEEAAAAVAAESSTGTWTTVWTDLLTDLDRYKGRCYDIEPVPGEDNQFIAYIAYPLDLFEEGSITNVLTSIVGNVFGFKALRALRLEDLRFPVAYIKTFQGPPHGIQVERDKLNKYGRPLLGCTIKPKLGLSAKNYGRAVYECLRGGLDFTKDDENINSAPFQRWRDRFLFVSDAISKAQAETGEIKGHYLNVTAPTCEEMLKRAEYAKELNQPIIMHDYLTAGFTANTTLARWCRDNGVLLHIHRAMHAVIDRQKNHGIHFRVLAKALRLSGGDHIHTGTVVGKLEGERGITMGFVDLLRENYVEQDKSRGIYFTQDWASLPGVLAVASGGIHVWHMPALVEIFGDDS…	Bacteria	Cyanobacteria	Cyanobacteriia	Cyanobacteriales	Nostocaceae	Aulosira	Aulosira brevissima	Cyanobacteria	FALSE
200	544	1.5e-164	JMRP01000001.1_7	GB_GCA_000708525.1	MSKKYDAGVKEYRDTYWTPDYVPLDTDLLACFKCTGQEGVPKEEVAAAVAAESSTGTWSTVWSELLVDLDFYKGRCYRIEDVPGDKESFYAFIAYPLDLFEEGSVTNVLTSLVGNVFGFKALRHLRLEDIRFPMAFIKTCPGPPNGIHVERDRMNKYGRPLLGCTIKPKLGLSGKNYGRVVYECLRGGLDFTKDDENINSQPFQRWQNRFEFVAEAVQSAQAETGEKKGHYLNCTAATPEEMYERAEFAKELGQPIIMHDYITGGFTANTGLSKWCRKNGMLLHIHRAMHAVIDRHPKHGIHFRVLAKCLRLSGGDQLHTGTVVGKLEGDRQTTLGFIDQLRESFIPEDRTRGNFFDQDWGSMPGVFAVASGGIHVWHMPALVAIFGDDSVLQFGGGTH…	Bacteria	Cyanobacteria	Cyanobacteriia	Synechococcales	Cyanobiaceae	Cyanobium	Cyanobium sp000708525	Cyanobacteria	FALSE
201	62.9	1e-17	NC_014501.1_543	RS_GCF_000147335.1	MTITVDYRFPPGIDPQKQAKIIAVGQTAGTWDAKWSHREDTLKQHLAEVIDIQTDERGYSIAKIAFPEMNVENDIASLLTMIFGKYSMAGAAKVLGVHLPESYGQRPKFGITGIRKTLNVWNRPLIMAIFKPALGLSAADHGIILKQVAQAGLDIIKDDEILGDLATAPTLKRLEACRQVIEEIQQQTGRTVLYAVNVTGKADQLIQKARLLVKQGANALLLNVLTYGFSVLEALAADPEINVPIFAHPAFAGAMCASADTGLSYSVILGTLMAHAGVDAVLYPAHYGSLPFEAQEEHNIRDNLRSRNVFPVPSAGIHPGIVPKAIADYGNEVILNAGTGIMDHPDNPGAGVQAFFEALERLESGQPFTVDSLPPGALKQALEKWGV	Bacteria	Cyanobacteria	Cyanobacteriia	Cyanobacteriales	Microcystaceae	Cyanothece_B	Cyanothece_B sp000147335	Cyanobacteria	TRUE
203	539.3	2.3e-163	NZ_JNAU01000004.1_67	RS_GCF_000760175.1	MSKKYDAGVKEYRDTYWTPDYVPLDTDLLACFKCTGQEGVPREEVAAAVAAESSTGTWSTVWSELLTDLEFYKGRCYRIEDVPGDKESFYAFIAYPLDLFEEGSITNVLTSLVGNVFGFKALRHLRLEDIRFPMAFIKTCGGPPNGIVVERDRLNKYGRPLLGCTIKPKLGLSGKNYGRVVYECLRGGLDLTKDDENINSQPFQRWRERFEFVAEAVKLAQQETGEVKGHYLNCTATTPEEMYERAEFAKELDMPIIMHDYITGGFTANTGLANWCRKNGMLLHIHRAMHAVIDRHPKHGIHFRVLAKCLRLSGGDQLHTGTVVGKLEGDRQTTLGYIDNLRESFVPEDRTRGNFFDQDWGSMPGVFAVASGGIHVWHMPALLAIFGDDSCLQFGGGTH…	Bacteria	Cyanobacteria	Cyanobacteriia	Synechococcales	Cyanobiaceae	Prochlorococcus_D	Prochlorococcus_D sp000760175	Cyanobacteria	FALSE
204	301.2	9.1e-91	DCPU01000013.1_55	GB_GCA_002323245.1	MDQSNRYADLSLKEEDLIAGGQHLLVAYKLIPAAGYGFLEVAAHIAAESSTGTNVEVSTTDDFTRGVDALVYEIDETAFGDHPVKGGGLMKVAYPVPLFDPNLTDGHYNVSHMWSLILGNNQGMGDHLGLRMLDFMVPECMIRKFDGPSTGISDLWKVLGRPEVDGGYIAGTIIKPKLGLRPEPFVKACYDFWLGGDFIKNDEPQANQPFCPMETVIPMVAETMDRVQQETGEAKLFSANATADYHVECKKRGDFILESFAKYGNEKHVAFLIDGFVTGPAGVTTARREFPDTFLHFHRAGHGALTSYKSPMGMDPLCYMKLARLQGASGIHVGTMGYGKMEGHGNETVLAYMIERDECMGHYFNQKWYGMKPTCPIISGGMNALRLPGFFENLGHGNL…	Bacteria	Proteobacteria	Zetaproteobacteria	Mariprofundales	Mariprofundaceae	Ghiorsea	Ghiorsea sp002323245	Proteobacteria	FALSE
205	340.7	1.2e-102	NZ_PDJC01000001.1_2151	RS_GCF_002563675.1	MDQSKRYVNLDLSEDELMAGGAHILCAYRMTPKPGIGFVAAAAHFAAESSTGTNVTVSTTDDFTRSVDALVYRADEATGELRIAYPLELFDRNIIDGRMMIVSFLTLTIGNNQGMGDIEAAKMYDFWLPRRAIELFDGPAKGIVDLWRTLGRPVVDGGYIAGTIIKPKLGLRPEPFAQAAHDFWLGGDFIKNDEPQGNQPFAPLKQTIPLVYDAMKRAMDATGEAKLFSANITADDHDEMIARGEYILSAFGPDADKVAFLVDGFVGGPGMITTARRHFPNQFLHYHRAGHGMITSPSSARGYTAYVLAKMARLQGASGIHVGTMGYGKMEGGRDDRAIAYVIERDSYSGPAFHQEWHGMRPTTPIVSGGMNALRLPGFFANLGHANLINTAGGGCYGH…	Bacteria	Actinobacteriota	Actinobacteria	Propionibacteriales	Propionibacteriaceae	Propionicimonas	Propionicimonas paludicola	Actinobacteriota	FALSE
206	537.8	6.2e-163	QCDM01000004.1_54	GB_GCA_003280895.1	MSKKYDAGVKEYRDTYWTPEYVPLDTDLLACFKCTGQEGVPREEVAAAVAAESSTGTWSTVWSELLTDLEFYKGRCYRIEDVPGDPEAFYAFIAYPLDLFEEGSITNVLTSLVGNVFGFKALRHLRLEDIRFPIAFIKTCGGPPNGIVVERDRLNKYGRPLLGCTIKPKLGLSGKNYGRVVYECLRGGLDLTKDDENINSQPFQRWRERFEFVAEAVKLAQRETGEVKGHYLNCTANTPEELYERAEFAKELDMPIIMHDYITGGFTANTGLANWCRKNGMLLHIHRAMHAVIDRHPKHGIHFRVLAKCLRLSGGDQLHTGTVVGKLEGDRQTTLGYIDNLRESFVPEDRSRGNFFDQDWGSMPGVFAVASGGIHVWHMPALLAIFGDDSCLQFGGGTH…	Bacteria	Cyanobacteria	Cyanobacteriia	Synechococcales	Cyanobiaceae	Prochlorococcus_A	Prochlorococcus_A sp003280895	Cyanobacteria	FALSE
207	99.9	2.9e-29	NZ_CP022121.1_3201	RS_GCF_002224645.1	MHTKYDPIIFCQPESLNLDEFIVATYLMKAETSDFLMRAGAVAVEQTTGTWMPVPDETPEVRRKHVGRVIGVFPVPGYEAYAPEGEKSCIVRIAFPWKNIGHQMPELLSTVFGNISMTNNLKLLELEFPKSFTAGFKGPKFGIQGLRKLLNIEERPPVMAMIKPCTGIPVDVIKRQFRQLALAGVDIIKDDELIADPVHAPLEDRIKACVQVVHEVYEETGKKVLYFPNITNRQDIMLQKAKRALELGAEALMLNVHASGYGSLAALAEDSEINVPLLAHPCFAGAMYLGENTGLSSHLVHGKFMRLDGADLVVYNSAYGKVPGMKERYVRVAQALQAPFHDLKPTFPSPCAGIHPGMIPAMMQDLGNDIVIGAGAGMHAHPLGLEAGVKALNQAAEAA…	Bacteria	Firmicutes_B	Dehalobacteriia	Dehalobacteriales	Dehalobacteriaceae	Dehalobacterium	Dehalobacterium formicoaceticum	Firmicutes	FALSE
208	352.3	3.8e-106	NZ_CP017448.1_509	RS_GCF_001753165.1	MANDQSNRYANLDLKEEDLIAGGKHILVAYKMKPKAGYGYLATAAHFAAESSTGTNVEVSTTDEFTKGVDALVYHIDEAAEDMRIAYPIDLFDRNVTDGRFMIVSFLTLAIGNNQGMGDVEYGKMIDFYVPERAIQMFDGPSTDITNLWRILGRPMKDGGYIAGTIIKPKLGLRPEPFAQAAYQFWLGGDFIKNDEPQGNQVFAPVKKTIPLVYDAMKRAQDETGEAKLFSMNITADDHYEMMARADFALEVFGPDADKLAFLVDGYVGGPGMVTTARRQYPNQYLHYHRAGHGAVTSPSSNRGYSAFVLAKMSRLQGASGIHVGTMGYGKMEGDADDKIIAYMIERDECQGPVYYQKWYGMKPTTPIISGGMNALRLPGFFENLGHGNVINTAGGGSY…	Bacteria	Proteobacteria	Gammaproteobacteria	Ectothiorhodospirales	Acidihalobacteraceae	Acidihalobacter	Acidihalobacter prosperus_B	Proteobacteria	FALSE
210	550.4	2.6e-166	contig_2157_56	GB_GCA_003509765.1	MATKTYSAGVKEYRSTYWEPHYTPKDTDILACFKITPQAGVDREEVAAAVAAESSTGTWTTVWTDLLTDLDYYKGRAYRIEDVPGDDTCFYAFVAYPIDLFEEGSVVNVLTSLVGNVFGFKALRALRLEDIRFPIAYVKTCGGPPHGIQVERDIMNKYGRPLLGCTIKPKLGLSGKNYGRAVYECLRGGLDFTKDDENVNSQPFMRWRQRFDFVQEAIEKAERETGERKGHYLNVTAPTPEEMYKRAEYAKELGSPIIMHDYLTGGLTANTGLANWCRDNGMLLHIHRAMHAVLDRNPHHGIHFRVLTKVLRLSGGDHLHSGTVVGKLEGDRASTLGWIDIMRDEFIKEDRSRGIFFDQDFGSMPGVLPVASGGIHVWHMPALVNIFGDDSVLQFGGGT…	Bacteria	Proteobacteria	Gammaproteobacteria	Burkholderiales	Burkholderiaceae	Hydrogenophaga	Hydrogenophaga sp003509765	Proteobacteria	TRUE
211	29.8	6.3e-08	NC_014962.1_2658	RS_GCF_000186345.1	MSVFSDHFIASLIDDADARETRLRDLLADELPQMPPVVRDDAVIATYFLALRSLTLEKAVKEIAYHATSGIKNPPPGSLLAACTAESAGARAFDAAGRVGLLRIAFPLQMMLDPEGRLTSVDLLHTLASAVIFDMYENLDARLLAIDLPEAVLQGFPGPAHGPQGARRLARFPSGRPAFGTILKPTAGITPEEVGRIVASIASWSHLMFIKEDEDLYPDLPYSPVAERVRHAKAAIARVRDAGVESGLVYLPHCTATPHRLGDLVEAALEAGADGVMFSESFAGGAVRMIREAHRERQPHPPLIYGHNAGIGVKTRGGIAREVVDFLARLDGIDFRQTAPIKVGDPYIRPFGREWRASEEILSRPLPGINPVMIARAGGLDQGNLLLNIDEVEAQGRLD…	Bacteria	Planctomycetota	Planctomycetes	Isosphaerales	Isosphaeraceae	Isosphaera	Isosphaera pallida	Planctomycetota	FALSE
212	60.7	2.3e-17	NZ_DS499733.1_329	RS_GCF_000154305.1	MKFETMKLPESVNEDFLTAVYYMNSAREPDLYDWVKLVAADQSAGTWTHVEGETPEVIEKYGGKVIGIYPMAEEHACIARIAFPTANFPAYLPMILSTVAGNVLGQDGIKLMDIEFPEKILREIPGPLMGVEGIRERIGVPDRPLVGAILKPCIGVPPEISANGARQAALGGADVIKDDELLSYPEYSPMEKRVAAVMEQIRDIGKEKTCLYAVNITGENLFDRARRAIDAGANALMVNYQAMGWGAVEDFIRAMKREKLIYPIFGHCAGMGAYYRSKTNGISTALSMGKLARLSGMDMPLVYPDSGRFGLSTNEFVETHAQCIAPMKHIKRAFMTVAGGVQPGAVEYLMDLLGNDCILMAGGGIYGHPMGAEAGAKAILSAINAKMKGKTILEAASEC…	Bacteria	Firmicutes_A	Clostridia	Lachnospirales	Lachnospiraceae	Anaerostipes	Anaerostipes caccae	Firmicutes	FALSE
213	385.2	3.2e-116	MNXU01000069.1_14	GB_GCA_001872285.1	MDQSGRYSDLALHEKELIEGGRHVLCAYILKPKAGHGYLATAAHFAAESSTGTNVEVCTTDDFTRGVDALVYEIDEAREITKIAYPIELFDRNITDGRAMLASFLTMTIGNNQGMGDVEYAKMHDFYIPPAYLQLFDGPAMNIVDLWRVLGRPMLDGGMVVGTIIKPKLGLRPQPFADACYQFWLGGDFIKNDEPQGNQVFSPLKETIRLVADAMRRAQDETGEAKLFSANITADDPFEMIARGEYILETFAENANHVAFLVDGYVAGPTAITTCRRRFPNQFLHYHRAGHGAVTSPSAKRGYTAFVHCKMSRLQGASGIHTGTMGYGKMEGAADDRRIAYMLERDSADGPFFHQQWLGMKATTPIISGGMNALRLPGFFANLGHSNVIQTSGGGAFGH…	Bacteria	Proteobacteria	Gammaproteobacteria	Burkholderiales	Rhodocyclaceae	CG2-30-68-42	CG2-30-68-42 sp001872285	Proteobacteria	TRUE
214	573.5	3.7e-173	NZ_AP018227.1_2452	RS_GCF_002368095.1	MSYSQTRTQSKSGYEAGVKDYRLTYYTPDYTPKDTDLLAAFRMTPQPGVPPEEAGAAVAAESSTGTWTTVWTDLLTDLDRYKGRCYDIEPVRGEDNQYICYVAYPLDLFEEGSVTNVLTSIVGNVFGFKALRALRLEDLRIPVAYLKTFQGPPHGIQVERDKLNKYGRPLLGCTIKPKLGLSAKNYGRAVYECLRGGLDFTKDDENINSAPFQRWRDRFTFVADAIYKSQAETGEIKGHYLNVTAPTCEEMLKRAEYAKELGMPIVMHDYLTAGFTANTTLAHWCRDNGLLLHIHRAMHAVIDRQKNHGIHFRVLAKCLRMSGGDHIHTGTVVGKLEGERGITMGFVDLLRENYVEQDKSRGIYFTQDWASMPGVMAVASGGIHVWHMPALLEIFGDDS…	Bacteria	Cyanobacteria	Cyanobacteriia	Cyanobacteriales	Nostocaceae	Rivularia	Rivularia parasitica	Cyanobacteria	FALSE
215	532.1	1.3e-160	NZ_CYGX02000015.1_128	RS_GCF_900019265.1	MNDFSRPVIDPENNPRNPRERYAAGVMKYREMGYWQPDYQPKETDVIALFRITPQPGVDPEEAAAAVAGESSTATWTVVWTDRLTACDMYRAKAYRVEPVPASSSAEPQYFAYIAYELDLFEEGSVANLTASIIGNVFGFKPLKALRLEDMRIPVAYLKTFQGPPTGIVVERERLDKYGRPLLGATVKPKLGLSGKNYGRVVYEGLRGGLDFLKDDENINSQAFMHWRDRFLFSMDAVNRAQAETGEVKGHYLNVTAGTMEDMYERAEFAKELGSCIVMIDLVIGWTAIQSMSRWARKNDMILHLHRAGHSTYTRQRNHGISFRVIAKWLRMAGVDHAHAGTAVGKLEGDPLSVQGYYNVCRDAHNAVDLSRGIFFDQPWAGLRKIMPVASGGIHAGQM…	Bacteria	Proteobacteria	Gammaproteobacteria	Burkholderiales	Burkholderiaceae	Paraburkholderia	Paraburkholderia ribeironis	Proteobacteria	TRUE
216	518.6	1.6e-156	NZ_FMUB01000015.1_100	RS_GCF_900100615.1	MSERWNAGVIPYAEMGYWQPDYVPKDSDVLCAFRITPQPGVPPEEAGAAVAGESSTATWTVVWTDRLTTFEHYQAKCYRVEAVPNTPGQWIAWIAYDIDLFEEGSIANLTSSIIGNVFGFKPLKALRLEDMRIPTHYVKTFQGPAHGIVMEREHLGKFGRPLLGATTKPKLGLSARNYGRVVYEALRGGLDFTKDDENICSQPFMRWRDRYLFCMEAVNRAQAATGEIKGHYLNITAGTMEEMYERADFAKELGSVVVMIDLTIGYTAIQSMAKWARANGVLLHLHRAGHGTYTRQKAHGISFRVISKWMRLAGVDHIHAGTVVGKLEGDPYSTAGFYDTLRLDNIPADPAKGLYFDQEWASMPGVMPVASGGIHAGQMHQLLHYLGEDVILQFGGGTI…	Bacteria	Actinobacteriota	Actinobacteria	Mycobacteriales	Mycobacteriaceae	Mycolicibacterium	Mycolicibacterium sp900100615	Actinobacteriota	TRUE
217	558.1	9.7e-169	NC_013960.1_3402	RS_GCF_000024725.1	MAKKTYTAGVKEYRETYWMPEYTPADTDILACFKVTPQPGVPREEAAAAVAAESSTGTWTTVWTDLLTDLDYYKGRAYAIEDVPGDDESFYAFIAYPIDLFEEGSVVNVFTSLVGNVFGFKALRALRLEDVRFPIAYVKTCGGPPNGIQVERDKMDKYGRPLLGCTIKPKLGLSAKNYGRAVYECLRGGLDFTKDDENVNSQPFMRWRQRFEFVMEAIHKAEAETGERKGHYLNVTAPTPEEMYKRAEFAKELKAPIIMHDYITGGFCANTGLANWCRDNGMLLHIHRAMHAVLDRHPKHGIHFRVLAKILRLSGGDHLHSGTVVGKLEGDRAATLGWIDIMRDKFIKEDRSRGIFFDQDWGSMPGVFPVASGGIHVWHMPALTAIFGDDSVLQFGGGT…	Bacteria	Proteobacteria	Gammaproteobacteria	Nitrosococcales	Nitrosococcaceae	Nitrosococcus	Nitrosococcus halophilus	Proteobacteria	FALSE
219	353.6	1.4e-106	NZ_FNCV01000007.1_169	RS_GCF_900100455.1	MDQSSRYADLSLKEDELIKGGQHILCAYQMKPKSGHGYLEAAAHFAAESSTGTNVDVSTTDDFTKGVDALVYEIDEANEVMKIAYPLDLFDRNITDGRMMIVSFLTLTIGNNQGMGDIEYAKMLDFHVPPRAIQLFDGPAKDISDLWRILGRPVKDGGYIAGTIIKPKLGLRPEPFAQAAYEFWLGGDFIKNDEPQGNQVFAPLKKVIPLVVDAMRRAQDETGQPKLFSANITADDHAEMIARGEFILDAFGPDADKVAFLVDGYVGGPGMITTARRWFPNQYLHYHRAGHGAVTSPQSKRGYTALVLSKMARLQGASGIHVGTMGYGKMEGEATDKIIAYMIERDACQGPFYHQEWLGMKPTTPIISGGMNAIRLPGFFANLGHANVINTAGGGSYGH…	Bacteria	Proteobacteria	Alphaproteobacteria	Rhodospirillales	Rhodospirillaceae	Roseospirillum	Roseospirillum parvum	Proteobacteria	FALSE
221	60.3	1.7e-17	NC_013520.1_1264	RS_GCF_000024945.1	MKDERFIVTYRIEASTYEEAKSIAWAVQVEQTIEFPYEFVTDPYIKETITGRLESLGPMVEDSPYINVGVMSNAVIDTSRYYLARISYHVDTTALEATQFLNVVFGNSSLQPHIWVVDIELCPTLYDVFKGPRFGLQGIRRLVETPTRPMIQAVVKPMGTPNEELARMCGAYTRGGADVIKDDHGISNQSFSQYKDRVKRCAAMVQEMNAAHGTHTLYAANVSGDGTDVLERAYFAKEVGATALMVAAGLVGFGWLHKLATDEKLRLPIIHHPAYSGGFVSSGVSGVADYLQLGLLPRIFGADMPIFVSYGGRFTFTEKQCKRISSYIKRPMGLMKAACPAPGGGVTDARLNELVELYGNDTMFLVGGDMFRRGPDIEVNMSYFVERLTKLSERT	Bacteria	Firmicutes_C	Negativicutes	Veillonellales	Veillonellaceae	Veillonella	Veillonella parvula	Firmicutes	FALSE
222	530.7	3.7e-160	PMSU01000131.1_11	GB_GCA_003168255.1	MTDRWAAGVIPYAEMGYWEPDYEPKPSDILCAFRITPQPGVPPEEAGAAVAGESSTATWTVVWTDRLTDHEHYQAKCYRVDPVPGQEGQFIAYIAYDIDLFEEGSIANLTSSIIGNVFGFKALKALRLEDMRIPPHYTKTFQGPAHGIVMEREYLNKYGRPLLGATTKPKLGLSARNYGRVVYEALRGGLDFTKDDENINSQPFMRWHDRYLHCMEAVNRAQAETGEIKGHYLNVTAATMEDMYERAQFAKELGTVIVMIDLTVGYTAIQSMAKWARANGLILHLHRAGHGTYTRQKNHGVSFRVIAKWMRLAGVDHIHAGTVVGKLEGDPNMIAGYYDTLRLNKVAPDPLKGLYFEQDWASMPGCMPVASGGIHAGQMHQLLHYLGEDVVLQFGGGTI…	Bacteria	Actinobacteriota	Actinobacteria	Streptosporangiales	Streptosporangiaceae	PALSA-505	PALSA-505 sp003168255	Actinobacteriota	TRUE
223	333.8	1.4e-100	NZ_AP014683.1_2603	RS_GCF_000828975.1	MDQSNRYADLSLREDDLVRGGKHVLVAYKMKPKAGVGYLEAAAHFAAESSTGTNVEVSTTDDFTKGVDALVYFIDEATEEMRIAYPLDLFDRNIIDGRMMLVSFLTLTIGNNQGMGDIAYAKMYDFFMPPRGIQLFDGPSKDISDLWRILGRPVRDGGYISGTIIKPKLGLRPEPFAEAAYQFWLGGDFIKNDEPQGNQVFSPLAKTIPLVYDAMKRAMDKTGEAKIFSANITADDHHEMIARGEFILRAFGPDADKVAFLVDGYVGGPGMITTARRNFPNQYLHYHRAGHGAVTSPSAKRGYTAYVLAKMSRLQGASGIHVGTMGYGKMEGEKDDRAIAYIIERDSFTGPAYHQEWYGMKPTTPIISGGMNALRLPGFFENLGHGNVINTAGGGSYGH…	Bacteria	Proteobacteria	Gammaproteobacteria	Burkholderiales	Burkholderiaceae	GJ-E10	GJ-E10 sp000828975	Proteobacteria	FALSE
226	530.6	6.4e-161	NZSE01000018.1_24	GB_GCA_002703515.1	MPDGDKKIDAKTRYSAGXLEYKKMGYWEPDYEPKETDIIALFXXTPQDXVDPIEAAAAVAGESSTATWTVVWXDRLTACEKYRAKAYRVDPTPNNPNEYFAYIAYELDLFEPGSIANLTASIIGNVFGFKPLKALRLEDMRLPVAYIKTFQGPATGIVVERERLNCYGRPLLGATVKPKLGLSGRNYGRVVYEALKGGLDFTKDDENINSQPFMHWRDRFLYCMEAVNRASAXTGEVKGTYLNVTAGTMEEMYKRAEFAKELGSVIVMIDLVIGYTAIQSMAKWARDNDMILHLHRAGHSTYTRQKIHGVSFRVIAKWMRLAGVDHIHAGTVVGKLEGDPATTKGYYDICREEHNPVSLETGLFFEQDWASLNKVMPVASGGIHAGQMHQLIHYLGEDV…	Bacteria	Proteobacteria	Alphaproteobacteria	Rhodobacterales	Rhodobacteraceae	GCA-002705045	GCA-002705045 sp002703515	Proteobacteria	FALSE
227	338.6	4.5e-102	PLWV01000011.1_38	GB_GCA_003153155.1	MDQSNRYADLSLKEADLIKGGKHILVAYHMTPADGHGYLETAAHFAAESSTGTNVEVSTTDDFTKGVDALVYSIDEAKGVMKLAYPSVLFDRNITDGRTMIVSFLTCAIGNNQGMGDVKCAQMQDFYVPPEMLKQFDGPAMDISDMWRILGRPIKDGGYISGTIIKPKLGLRPEPFAKAAYQFWLGGDFIKNDEPQGNQVFCPMRKVIPMVYDSMKRAMDETGDAKIFSANITADDHYEMCARADFILETFGPDANKVAFLVDGFVGGPGMITTARRQYPQQYLHYHRAGHGMITSPSAVRGYTAFVLAKISRLQGASGIHVGTMGFGKMEGGQDDRNIAYMIERDSADGPYYHQEWLGMKPTTPIISGGMNALRLPGFFENLGHGNVINTAGGGAYGH…	Bacteria	Proteobacteria	Gammaproteobacteria	Burkholderiales	Gallionellaceae	Gallionella	Gallionella sp003153155	Proteobacteria	FALSE
228	338.9	4.9e-102	FLQY01000008.1_3	GB_GCA_900089945.1	MDQSNRYADLSLKEEDLIKGGKHILVAYKMKPKAGYGYLEAAAHFAAESSTGTNVEVSTTDDFTKGVDGLVYHIDEATEDMRIAYPIDLFDRNMTDGRMMIVSFLTLVIGNNQGMGDIEHGKIYDFYMPERAIQLFDGPSKDISDMWRILGRPIKDGGYIAGTIIKPKLGLRPEPFAAAAYQFWLGGDFIKNDEPQGNQVFCPARKVYPLVYDAMKRAMDETGEAKLFSANITADDHYEMLHRADFILETFGPDADKVAFLVDGFVGGPGMVTTARRQYPNQYLHYHRAGHGMITSPSAKRGYTAFVLGKISRLQGASGIHVGTMGYGKMEGDRSDKIICYMLERDECQGPVYNQKWYGMKPTTSIISGGMNALRLPGFFENLGHGNVINTSGGGAYGH…	Bacteria	Proteobacteria	Gammaproteobacteria	Burkholderiales	Rhodocyclaceae	Propionivibrio	Propionivibrio aalborgensis	Proteobacteria	TRUE
229	342.3	3.3e-103	BDTD01000037.1_52	GB_GCA_002897635.1	MALLDQTGRYSDLSLNEDTLLADGNHILVAYTMEPAEGHGYLEAAAHFAAESSTGTNVEVSTTDDFTKGVDALVYEIDEAGGTMKIAYPNELFDRNVIDGRAMIVSFLTLTIGNNQGMGDIKNSQMYDFYVPPKMLQLFDGPSMDISDMWRILGRPIKNGGYIAGTIIKPKLGLRPEPFAHAAYQFWLGGDFIKNDEPQGNQVFCPLKKVIPLVADAMARAQDETGEAKLFSANITADDYHEMCARADFVLETFGENAAHVAFLVDGYVGGPGMVTTARRQYPGQYLHYHRAGHGAVTSPSSKRGYTAYILGKMARLMGASGIHVGTMGYGKMEGSQDDKIIAYMIERDECQGPVYYQKWYGMKPTTPIISGGMNALRLPGFFENLGHGNVINTAGGGA…	Bacteria	Proteobacteria	Gammaproteobacteria	UBA10353	BMS3Bbin11	BMS3Bbin11	BMS3Bbin11 sp002897635	Proteobacteria	FALSE
230	529.8	7.3e-160	NC_014118.1_22	RS_GCF_000092885.1	MNDFSQPPIQPEHQARDPHNPRERYAAGVMKYREMGYWQPDYEPKETDVIALFRITPQPGVEPEEAAAAVAGESSTATWTVVWTDRLTACDMYRAKAYRVEPVPASRADEPQYFAYIAYELDLFEEGSVANLTASIIGNVFGFKPLKALRLEDMRIPVAYLKTFQGPPTGIVVERERLDKYGRPLLGATVKPKLGLSGKNYGRVVYEGLRGGLDFLKDDENINSQAFMHWRDRFLFAMEAVSRAQAETGEVKGHYMNVTAGTMEDMYERAEFAKELGSCIVMIDLVIGWTAIQSMSRWARKHDMILHLHRAGHGTYTRQRNHGISFRVIAKWLRMAGVDHAHAGTAVGKLEGDPLSVQGYYNVCRDAHNAVDLSRGLFFDQPWAGLRKVMPVASGGIHA…	Bacteria	Proteobacteria	Gammaproteobacteria	Burkholderiales	Burkholderiaceae	Paraburkholderia	Paraburkholderia sp000092885	Proteobacteria	TRUE
231	544	1.7e-164	NZ_MIQH01000180.1_5	RS_GCF_001875585.1	MAKVYDAGVKDYRETYWMPDYTPKETDILACFKVTPQDGVPREEVAAAVAAESSTGTWTTVWTDLLTDLDYYKGRCYAIEDVPGDDTCFYAFIAYPIDLFEEGSVVNIMTSLVGNVFGFKALRALRLEDIRFPIAYVMTCNGPPQGIQLERDILNKYGRPLLGCTIKPKLGLSAKNYGRACYEGLRGGLDFTKDDENVNSQPFMRWRARFDFVQEAIEKAEAETGERKGHYLNVTAPTSDEMMKRAEYAKEIGSPIIMHDYITGGWSANTQLAQWCQDNGMLLHIHRAMHAVLDRNPHHGIHFRVLTKILRLSGGDHLHSGTVVGKLEGDRDATLGWIDIMRDSYIKEDRSRGIFFDQDWGAMPGVIPVASGGIHVWHMPALVNIFGDDSCLQFGGGTL…	Bacteria	Proteobacteria	Gammaproteobacteria	Thiomicrospirales	Thioglobaceae	GCF1875585	GCF1875585 sp001875585	Proteobacteria	FALSE
232	517.6	3.6e-156	NZ_BDBL01000005.1_198	RS_GCF_001612965.1	MTDESTRDRWDPGVHSYASMGYYDADYQPCDTDVLAVFRVTPQPGVDPIEAAAAVAGESSTATWTVVWTDRLTAHDRYRAKCYRVEEVPGRPGEYFAYIAYDLDLFEEGSITNLTSSVIGNVFGFKPLQALRLEDMRIPVAYVKTFQGPPHGIVMEREYLNKYGRPLLGATVKPKLGLSARNYGRVVYEACKGGLDFTKDDENINSQPFMRWRDRYLFAMEGVNRATAETGELKGHYLNITAATMEDMYERAEFAKSLGSVIVMMDLTVGYTAMQSMSKWARRNGMLLHLHRAGHSTFTRQKTHGVSFRVLAKWCRLIGVDHLHAGTVIGKLEGDPHTVKGFYDTLRDNHIPANPRNGIFFDQDWASLPGVMPVASGGIHAGQMHQLLDLFGDDAILQF…	Bacteria	Actinobacteriota	Actinobacteria	Mycobacteriales	Mycobacteriaceae	Nocardia	Nocardia kruczakiae	Actinobacteriota	TRUE
233	550.6	1.5e-166	PHCS01000062.1_9	GB_GCA_002840845.1	MAVKTYNAGVKEYRQTYWTPEYTPQDTDLLACFKVTPQPGVPREEVAAAVAAESSTGTWTTVWTDLLTDLDYYKGRAYKIEDVPGDDTCFYAFVAYPIDLFEEGSIVNVLTSLVGNVFGFKALRALRLEDVRFPIAYVKTCGGPPNGIQVERDKMNKYGRPMLGCTIKPKLGLSAKNYGRAVYECLRGGLDFTKDDENVNSQPFMRWRDRFAFVQEATEKAQRETGERKGHYLNVTAPTPEEMYKRAEFAKEIGAPIIMHDYLTGGFCANTGLANWCRDNGMLLHIHRAMHAVLDRNPHHGIHFRVLTKCLRLSGGDHLHSGTVVGKLEGDRDATLGWIDLMRDKFIKEDRSRGIMFDQDFGSMPGVMPVASGGIHVWHMPALVTIFGDDSVLQFGGGT…	Bacteria	Proteobacteria	Gammaproteobacteria	Burkholderiales	Rhodocyclaceae	UTPRO2	UTPRO2 sp002840845	Proteobacteria	TRUE
234	344.9	7.2e-104	NC_019940.1_3275	RS_GCF_000327045.1	MALDQSARYADLSLKEIDLIDGGKHILCAYRMKPKGGYSYLEAAAHFAAESSTGTNVEVCTTDDFTKGVDALVYSIDEAREEMRIAYPLDLFDRNMTDGRMMLVSFLTLTIGNNQGMGDIEYAKMIDFWMPPRAIQLFDGPSKNISDLWRILGRPVQDGGYIAGTIIKPKLGLRPEPFAQAAYQFWLGGDFIKNDEPQGNQTFAPVKKVMPLVYDAMKRAQDETGEAKLFSMNITADDHFEMCARADFALETFGSDADKLAFLVDGFVGGPGMVTTARRQYPDQYLHYHRAGHGMITSPSSNRGYTAFVLAKMARLQGASGIHVGTMGYGKMEGGADDRVIAYMIERDACEGPVYYQEWYGMKPTTPIISGGMNALRLPGFFQNLGHGNIINTAGGGSY…	Bacteria	Proteobacteria	Gammaproteobacteria	Chromatiales	Chromatiaceae	Thioflavicoccus	Thioflavicoccus mobilis	Proteobacteria	TRUE
237	538.8	3e-163	QCHR01000013.1_6	GB_GCA_003277985.1	MAKKYDAGVKEYRDTYFTPDYVPLDTDLLACFKCTGQEGVPKEEVAAAVAAESSTGTWSTVWSELLVDLEFYKGRCYRIEDVPGDKDAFYAFIAYPLDLFEEGSITNVLTSLVGNVFGFKALRHLRLEDIRFPMAFIKTCGGPPSGIVVERDRLNKYGRPLLGCTIKPKLGLSGKNYGRVVYECLRGGLDLTKDDENINSQPFQRWRERFEFVAEAVKLAQQETGEVKGHYLNCTATTPEEMYKRAEFAKELDMPIIMHDYITGGFTANTGLANWCRENGMLLHIHRAMHAVIDRHPQHGIHFRVLAKCLRLSGGDQLHTGTVVGKLEGDRQTTLGYIDNLRESFVPEDRTRGNFFDQDWGSMPGVFAVASGGIHVWHMPALLAIFGDDSCLQFGGGTH…	Bacteria	Cyanobacteria	Cyanobacteriia	Synechococcales	Cyanobiaceae	Prochlorococcus_B	Prochlorococcus_B sp003277985	Cyanobacteria	FALSE
238	531.8	8.9e-161	MKWC01000019.1_16	GB_GCA_001899565.1	MSTTVATSTPQAATATPARKRYDPGVLKYREMGYWAPDYAPADTDILALFRITPQQGVDPEEAAAAVAGESSTATWTVVWTDRLTACEQYRAKAYRVDPVPGTGPGTDTPQQYFAWIAYDLDLFEEGSVANLTASIIGNVFSFKPLRAARLEDMRFPVAYVKTFRGPPTGIVVERERLDKFGRPLLGATTKPKLGLSGKNYGRVVYEALKGGLDFVKDDENINSQPFMHWRDRFLYCMEGVNRASAETGEVKGHYLNITAGTMENMYQRAEFARELGSVIVMVDLVAGWTAIQSISNWCRDNDMLLHMHRAGHGTYTRQKNHGVSFRVIAKWLRLAGVDHLHAGTAVGKLEGDPNTVQGYYNVCRETRNAVDLQRGIFFEQDWGGLRKVMPVASGGIHA…	Bacteria	Proteobacteria	Gammaproteobacteria	Xanthomonadales	Rhodanobacteraceae	Rhodanobacter	Rhodanobacter sp001899565	Proteobacteria	TRUE
239	566.6	2.7e-171	QBMK01000038.1_8	GB_GCA_003249035.1	MSYSKTQSKAKAGYDAGVQDYKLKYYTPDYTPRDTDLLAAFRFVPQPGVPPEEAAAAVAAESSTGTWTTVWTDLLTDLDRYKGRCYDVEPVPNEDNQYIAYIAYPLDLFEEGSVTNLLTSLVGNVFGFKALRALRLEDIRVPIAYLKTFQGPPHGIQVERDKLNKYGRPLLGCTIKPKLGLSAKNYGRAVYECLRGGLDFTKDDENINSQPFMRWRDRFLFVQEAIEKAQAETGEIKGHYLNVTAPTSEQMMQRAEFAKEIGTPIIMHDFLTGGFTANTSLAKYCRDNGLLLHIHRAMHAVIDRQKTHGIHFRVLAKCLRMSGGDHLHSGTVVGKLEGEKGITMGFVDLMREDHIELDRERGIYFTQDWASMPGVMPVASGGIHVWHMPALVEIFGDDS…	Bacteria	Cyanobacteria	Cyanobacteriia	Pseudanabaenales	Pseudanabaenaceae	Pseudanabaena	Pseudanabaena sp003249035	Cyanobacteria	FALSE
240	540.9	2e-163	QBMB01000090.1_10	GB_GCA_003241965.1	MTETNDDSIITDAKKRYSAGVLKYKQMGYWQPDYVPKDTDVIAMFRMTPQEGVDSEECAAAVAGESSTATWTVVWTDRLTACDLYRAKAYRVDRVPNTGPGTKTEQQYFAYIAYDLDLFEGGSIANLTASIIGNVFGFKAVKALRLEDMRIPVAYLKTFQGPATGVIVERERLDKFGRPLLGATTKPKLGLSGRNYGRVVYEGLKGGLDFMKDDENINSQPFMHWRDRFLYCMEAVNKASAASGEVKGHYLNVTAGTMEEMYARAEFAKSLGSVIIMIDLVIGYTAIQSMALWARKNDMILHLHRAGNSTYSRQKNHGMNFRVICKWMRMAGVDHIHAGTVVGKLEGDPMMIRGFYDTLLDTHTPMQLEKGLFFEQDWASLNKVMPVASGGIHAGQMHQ…	Bacteria	Proteobacteria	Gammaproteobacteria	Burkholderiales	Burkholderiaceae	Hydrogenophaga	Hydrogenophaga sp003241965	Proteobacteria	TRUE
241	66.1	3.9e-19	MEQN01000006.1_9	GB_GCA_001770235.1	MNALRLPGFFENLGHGNVINTAGGGAYGHIDSPAAGAVSLRQSYECWKSGADPIEFAKSHKEFARAFESFPGDADKIFPGWRDKLGVHK	Bacteria	Proteobacteria	Gammaproteobacteria	Burkholderiales	RBG-16-58-11	RBG-16-58-11	RBG-16-58-11 sp001770235	Proteobacteria	FALSE
243	159.1	3.4e-47	MESI01000085.1_66	GB_GCA_001770935.1	MHCIASRTCFKRRYHYEMLARADFALETFGPDADKLAFLVDGFVGGPGMVTSPSAKRGYTAFVLAKMSRLQGASGIHVGTMGYGKMEGEGDDRMIAYMIERDECQGPIYFQKWYGMKPTTPIISGGMNALRLPGFFQNLGHGNVVNTAGGGAYGHLDSPAAGAISLRQSYECWKSGADPVAFAKEHREFARAFESFPGDADRLFPGWRQKLGAVAVAPQALRHTSLCV	Bacteria	Proteobacteria	Gammaproteobacteria	Burkholderiales	Burkholderiaceae	Rhodoferax	Rhodoferax sp001770935	Proteobacteria	TRUE
245	579.9	2.9e-175	NC_019745.1_1043	RS_GCF_000317555.1	MSYAQTKTQTKTGYQAGVKDYRLTYYTPDYTPKDTDVLAAFRVTPQPGVPPEEAGAAVAAESSTGTWTTVWTDLLTDLDRYKGRCYDIEPVPGEDNQYICYVAYPLDLFEEGSVTNMLTSIVGNVFGFKALRALRLEDLRIPVAYLKTFQGPPHGIQVERDKLNKYGRPLLGCTIKPKLGLSAKNYGRAVYECLRGGLDFTKDDENINSQPFMRWRDRFLFVAEAIHKAQAETGEIKGHYLNVTAPTCEEMMKRAEFAKELEMPIIMHDYLTGGFTANTTLARWCRDNGVLLHIHRAMHAVIDRQKNHGMHFRVLAKCLRMSGGDHLHSGTVVGKLEGERGITMGFVDLMRENYVEQDRDRGIFFTQDWASMPGVMPVASGGIHIWHMPALVEIFGDDS…	Bacteria	Cyanobacteria	Cyanobacteriia	Cyanobacteriales	Chroococcidiopsidaceae	Chroogloeocystis	Chroogloeocystis sp000317555	Cyanobacteria	FALSE
246	533	7.2e-161	NZ_ATYO01000029.1_14	RS_GCF_000427725.1	MPNKSETVTGKDRYRSGVMEYKKMGYWEPDYEPKDTDIISVFRITPQDGVDPIEAAAAVAGESSTATWTVVWTDRLTASEKYRAKAYRVDPVPNAPGQYFAYIAYDLDLFEPGSIANLSASIIGNVFGFKPLKALRLEDMRFPVAYVKTFQGPATGIVVERERLDKFGRPLLGATVKPKLGLSGRNYGRVVYEALKGGLDFTKDDENINSQPFMHWRERFLYCMEAVNKAQAETGEIKGTYLNVTAATMEDMYERADFARELGSNIVMIDLVIGYTAIQSMAKWARRNDMILHLHRAGHSTYTRQKSHGVSFRVIAKWMRLAGVDHIHAGTVVGKLEGDPATTKGYYDICREDHNPMKLENGIFFDQHWASLNKLMPVASGGIHAGQMHQLIDLLGEDV…	Bacteria	Proteobacteria	Alphaproteobacteria	Rhizobiales	Rhizobiaceae	Mesorhizobium	Mesorhizobium sp000427725	Proteobacteria	TRUE
247	529.2	7.8e-160	NZ_DS022276.1_1898	RS_GCF_000153725.1	MLDDAKTVTDAKKRYSAGVMKYAQMGYWEPDYTPKDTDIIALFRITPQDGVDAVEAAAAVAGESSTATWTVVWTDRLTACDKYRAKAYRVDPVPNSEGEFFAYIAYDLDLFEGGSIANLTASIIGNVFGFKPLKALRLEDMRLPTAYVKTFQGPATGIVVERERLNVYGRPLLGATVKPKLGLSGRNYGRVVYEALKGGLDFTKDDENINSQPFMHWRDRFLYCMEAVNRASAATGEVKGTYLNITAGTMEEMYERAEFAKRLGSVIVMIDLVIGYTAIQSMAKWARDNDMILHLHRAGHSTYTRQRSHGVSFRVIAKWMRLAGVDHLHAGTVVGKLEGDPATTKGYYDIFREEHNPMALENGIFFDQDWASLNKMMPVASGGIHAGQMHQLLTYLGED…	Bacteria	Proteobacteria	Alphaproteobacteria	Rhodobacterales	Rhodobacteraceae	Salipiger	Salipiger bermudensis	Proteobacteria	TRUE
248	526.8	6.4e-159	NZ_KB911581.1_4625	RS_GCF_000383595.1	MTERWGAGVIPYAEMGYWQPDYEPKPTDILAAFRITPQPGVPPEEAGAAVAGESSTATWTVVWTDRLTAYDHYQAKCYRVDPVPGADDQYIAYIAYELDLFEEGSIANLTSSIIGNVFGFKPLKALRLEDMRIPPHYTKTFQGPPHGIVMEREYLGKYGRPLLGATTKPKLGLSARNYGRVVYEALRGGLDFTKDDENINSQPFMRWRDRSVFCMEAVNRAQAETGEVKGHYLNVTAATMEDMYERAEFAKELGSLVVMVDLTVGYTAIQSMAQWARRNGVLLHLHRAGHGTYTRQKSHGVSFRVIAKWMRLAGVDHIHAGTVVGKLEGDPNSVRGFYDTLRLDKVDADPVKGLYFEQDWASMAGVMPVASGGIHAGQMHQLLHYLGEDVILQFGGGTI…	Bacteria	Actinobacteriota	Actinobacteria	Streptomycetales	Streptomycetaceae	Streptomyces	Streptomyces bottropensis	Actinobacteriota	TRUE
249	545.7	2.7e-165	DBOG01000025.1_3	GB_GCA_002299915.1	MTCNGPPQGITLERDIMNKYGRPMLGCTIKPKLGLSAKNYGRACYEGLRGGLDFTKDDENINSQPFMRWRARFDFVQEAIEKAEAETGERKGHYLNVTAPTFDEMMKRAEYAKEIGTPIIMHDYLTGGLTANTGLAQWCQDNGMLLHIHRAMHAVLDRNPHHGIHFRVLTKVLRLSGGDHLHSGTVVGKLEGDREATLGWIDLMRDSYIKEDRSRGIFFDQDWGSMPGVIPVASGGIHVWHMPALVSIFGDDSVLQFGGGTLGHPWGNAAGAAANRVAVEACVEARNMGVELEKEGKDILTKAASHSPELKIAMETWKEIKFEFDTVDKIDVAHK	Bacteria	Proteobacteria	Gammaproteobacteria	Nitrosococcales	Methylophagaceae	UBA652	UBA652 sp002299915	Proteobacteria	FALSE
250	504.4	1.7e-152	NZ_KB890693.1_7	RS_GCF_000373205.1	MIQDKEAKYKKGGVVEYRQMGYWQPDYEPKDTDTIALFRITPQPGVEPEEAAAAVAGESSTATWTVVWTDRLTTLERYQAKAYRVEPVPGNPEQYFAWIAYDLALFEEGSIANMTSSIIGNVFGFKALKALRLEDLRVPVAYLKTFLGAPHGIPVERDLLNKYGRPILGATVKPKLGLSGRNYGRVVYEALAGGLDFTKDDENINSQPFMRWRDRFNYAQEAVLKAEQASGERKGHYMNVTAADMEQVYERLEYAREIGSVIVMVDLTMGYTALQSVSKWCHKNGMILHLHRASHATFTRQKNHGINFRVLAKWMRMLGVDHIHAGTAVGKLEGDPNLTRGYYDILRLQHVMPDPVKGIFFEQDWGYLPAVMPVASGGIHAGQMHQLLDLFGDDVVLQF…	Bacteria	Deinococcota	Deinococci	Deinococcales	Thermaceae	Meiothermus_A	Meiothermus_A timidus	Deinococcota	TRUE
251	186	4.7e-56	DETJ01000001.1_21	GB_GCA_002361595.1	MTIEELLKSLNDHQRAYVDLELWDKATNGDYMLASYHLVPNGKKNILQAACEVASESSTGTNFPVKTETPYARLLNALVYEVDPEAEMVKIAFPWRLFDRNGNIQNIFTYIAGNIFGMGDVKALKLIDVWFPPVMLEQYDGPSYTLDDMRKYLNVYDRPILGTIVKPKMGLSSAEYAEVCYDFWVGGWDFVKNDEPQADQDFCPYEKMVAHVKEAMDKAVKETGHKKIHSFNVSAADFDTMLERCEIIRNAGFEPGSYAFLIDGTTAGWMAVQTLRRHYPDVFIHFHRAGHGAYTRPENPIGYSVLVLSKFARLAGASGIHTGTAGVGKMAWTPGEDVTAAHEIRYFTDMWHTFEQSWTKIPPQDEDLIGINEIDKKNMEILIDDSWRGIKKCCPIVSG…	Bacteria	Patescibacteria	Gracilibacteria	Absconditabacterales	X112	UBA3291	UBA3291 sp002361595	Patescibacteria	FALSE
252	334.2	1.4e-100	JFAX01000021.1_50	GB_GCA_000585015.1	MDQSNRYADLSLREEDLIEGGRHILVAYKMKPKAGYDYLPAAAHFAAESSTGTNVEVSTTDDFTRGVDALVYHIDEASEEMRIAYPLELFDRNVTDGRMMIVSFLTLCIGNNQGMGDIEHAKIYDFHVPQRALQLFDGPAKDISDLWRILGRPIRDGGYIAGTIIKPKLGLRPEPFAAAAYQFWLGGDFIKNDEPQGNQVFAPMKKVMPLVYDAMKRAQDETGQAKIFSANITADDHCEMCARADYILETFGPDADKVAFLVDGYVGGPGMVTTARRQYPNQYLHYHRAGHGAVTSPSSKRGYTAYVLAKMARLQGASGIHVGTMGFGKMEGDADDRSIAYIIERDEYQGPAYHQKWYGMKPTTPIISGGMNALRLPGFFANLGHGNVINTAGGGSYGH…	Bacteria	Proteobacteria	Gammaproteobacteria	Burkholderiales	Rhodocyclaceae	Accumulibacter	Accumulibacter sp000585015	Proteobacteria	TRUE
253	546.6	4.2e-165	NZXU01000081.1_72	GB_GCA_002698425.1	MNKHTSPGKYSAGVKEYRETYWEPNYTPKDSDILACFKITPQAGVPREEAAAAVAAESSTGTWTTVWTDLLTDLEYYKGRAYAIEDVPGDDESYYAFIAYPMGLFEEGSVVNVFTSLVGNVFGFKAVRALRLEDVRFPLWFVATCDGPPHGIQVERDKMDKYGRPFLGCTIKPKLGLSAKNYGRAVYEALRGGLDFTKDDENVNSQPFMRWRDRFQFCQEAIEKAEAETGERKGHYLNVTAPNIEEMYKRAEFAKEIGTPIIMSDYLTLGWAAQASLSRWCRDNGMLLHVHRAMHGVIDRHPKHGINFRVLAKMLRLLGGDHLHSGTVVGKLEGDRAATLGWIDLMRDKFVAEDRSRGIFFDQDWGQMPGVLPVASGGIHVWHMPALVAIFGDDACLQF…	Bacteria	Proteobacteria	Alphaproteobacteria	Rhizobiales	Rhizobiaceae	Ahrensia	Ahrensia sp002698425	Proteobacteria	TRUE
254	515	2.1e-155	NZ_CP012184.1_3780	RS_GCF_001420995.1	MSDRWSAGVIPYAEMGYWQPDYEPKDTDLLCAFRVTPQDGVPPEEAGAAVAGESSTATWTVVWTDRLTTYEHYQAKCYAVEPVPNTPGQWIAYIAYDLDLFEEGSIANLTSSIIGNVFGFKPLKALRLEDMRIPAHYVKTFPGPPHGIVTEREYLDKFGRPLLGATTKPKLGLSARNYGRVVYEALRGGLDFTKDDENINSQPFMRWRDRYLACMEAVNRAQAATGEVKGHYLNVTAATMEDMYERAEFARELGSVIVMVDLTVGYTAIQSLSTWARRNGVILHLHRAGHGTYTRQKNHGVSFRVIAKWMRLAGVDHIHAGTVVGKLEGDPNAVAGFYDVLRKGRYAADPVKGLYFDQDWVSMPATMPVASGGIHAGQMHQLLHHLGEDTVLQFGGGTI…	Bacteria	Actinobacteriota	Actinobacteria	Mycobacteriales	Pseudonocardiaceae	Pseudonocardia	Pseudonocardia sp001420995	Actinobacteriota	TRUE
255	370.4	1.5e-111	DISD01000096.1_130	GB_GCA_002435715.1	MDQSKRYCNLALKEADLMAQGKHVLCAYIFKPKPGYEPIATAAHFAAESSTGTNVDVCTTDDFTRGVDALVYEVTEQPNGDFLMKIAYPNDLFDRNVSDGRAMIVSFLTLTIGNNQGMSDVEYSKMHDFWVPPYMLNLFDGPAMNIADMWRVLGRPQVDGGMVVGTIIKPKLGLRPKPFADACHQFWLGGDFIKNDEPQGNQVFAPMKETIALVADSMRRAQDETGEAKLFSANITADDPFEMIKRGEMILEMFAENASHVAFLVDGYVGGPTAITLARRYFPGQFLHYHRAGHGAVTSKQSKRGYSVLTHMKMSRLQGASGIHTGTMGYGKMEGDKDEKMVAYMLERDVAEGLYYTQDWQGMKATTPIISGGMNALRLPGFFDNLGHSNVIQTSGGGA…	Bacteria	Proteobacteria	Alphaproteobacteria	Rhodospirillales_B	Magnetospirillaceae	Magnetospirillum	Magnetospirillum sp002435715	Proteobacteria	FALSE
256	552.8	3.9e-167	NZ_CP011451.1_2802	RS_GCF_001007935.1	MAVKTYSAGVKEYRQTYWEPDYNVQDTDILACFKITPQPGVDREEAAAAVAAESSTGTWTTVWTDLLTDLDYYKGRAYHIEDVPGDDTCFYAFIAYPIDLFEEGSVVNVFTSLVGNVFGFKAIRALRLEDVRFPIAFVKTCGGPPYGIQAERDKLNKYGRALLGCTIKPKLGLSAKNYGRAVYECLRGGLDLTKDDENINSQPFMRWRQRFEFVMEAIHKAERETGERKGHYLNVTAPTPEEMYKRAEFAKELGAPIIMHDYLTGGFTANTGLANWCRNNGMLLHIHRAMHAVLDRNPHHGIHFRVLAKALRLSGGDHLHSGTVVGKLEGDREATLGWIDIMRESFIKEDRNRGIFFDQDWGSMPGVFPVASGGIHVWHMPALVAIFGDDACLQFGGGT…	Bacteria	Proteobacteria	Gammaproteobacteria	Burkholderiales	Nitrosomonadaceae	Nitrosomonas	Nitrosomonas communis	Proteobacteria	FALSE
258	131.4	8.9e-39	NZ_NXGX01000004.1_365	RS_GCF_002844275.1	MDLIEARYLIETPFEPEKIATIIAGEQSSGTFVRVAGETDELRERCSARVLSIRELAPADHPSLQSAYLTARGINGPYRRAEVRVGFPVDNIGHNLATLAATVSGNLYDLGEVTGLKLMDIKLPKAYRDLYDYPVAGTKGTRTRMKVHDRPFFGTIIKPNVGMRTHDIADLVEQLCEAGVDFIKDDEVCANPASAPITDRIPAIMERVRRYRDRTGRDVMIAFNITDETDAMRRHADLIAEHGGSCAMVSMNWTGLSALQTLRGSTDLVLHGHRNGFGALSRHPLIGMAFPAYQTLYRLTGMDHMHVHGMGGKFCDEDSEVQASAQICAQPLAPENGDEDHVLPVFSSGQWAGTVPATFDAVGSADFMFLAGGGILAHPSGPKAGIMSLRQAWDACEAG…	Bacteria	Proteobacteria	Alphaproteobacteria	Rhodospirillales_A	Thalassospiraceae	Thalassospira	Thalassospira povalilytica	Proteobacteria	TRUE
259	543.3	9.9e-165	NZIA01000050.1_7	GB_GCA_002691485.1	MASKAYDAGVKEYRDMYWTPEYVPLDTDLLACFKCTGQPGVPREEVAAAVAAESSTGTWSTVWSELLTDLEFYKGRAYRIEDVPGDDESFYAFIAYPIDLFEEGSIVNVLTSLVGNVFGFKALRHLRLEDIRFPIAYIKTCGGPPAGIQVERDRLNKYGRPLLGATIKPKLGLSAKNXGRAVYECLRXGLDLTKDDXNVNSQPFMRWRDRFEFCAEAIQKAEQETGERKGHYLNVTAATPEEMYKRAEFAKELGQPIIMHDFLTGGFTANTGLANWCRDNGMLLHIHRAMHAVIDRHPKHGIHFRVLAKCLRLSGGDHLHTGTVVGKLEGDRNSTLGYVDQLRESFVPEDRSRGVFFDQDWGSMPGVFAVASGGIHVWHMPALVTIFGDDSVLQFGGGT…	Bacteria	Proteobacteria	Gammaproteobacteria	Pseudomonadales	Litoricolaceae	Litoricola	Litoricola sp002691485	Proteobacteria	TRUE
260	538.8	3.3e-163	QCHN01000008.1_74	GB_GCA_003279565.1	MAKKYDAGVKEYRDTYFTPDYVPLDTDLLACFKCTGQEGVPKEEVAAAVAAESSTGTWSTVWSELLVDLEFYKGRCYRIEDVPGDKDAFYAFIAYPLDLFEEGSITNVLTSLVGNVFGFKALRHLRLEDIRFPMAFIKTCGGPPSGIVVERDRLNKYGRPLLGCTIKPKLGLSGKNYGRVVYECLRGGLDLTKDDENINSQPFQRWRERFEFVAEAVKLAQQETGEVKGHYLNCTATTPEEMYKRAEFAKELDMPIIMHDYITGGFTANTGLANWCRENGMLLHIHRAMHAVIDRHPQHGIHFRVLAKCLRLSGGDQLHTGTVVGKLEGDRQTTLGYIDNLRESFVPEDRTRGNFFDQDWGSMPGVFAVASGGIHVWHMPALLAIFGDDSCLQFGGGTH…	Bacteria	Cyanobacteria	Cyanobacteriia	Synechococcales	Cyanobiaceae	Prochlorococcus_B	Prochlorococcus_B sp003279565	Cyanobacteria	FALSE
261	61.3	3.1e-17	NZ_AJLN01000098.1_35	RS_GCF_000317285.1	MTIEVDYRFPAGVDPHKQAKIIAIGQTVGTWDARFAHREAALQSHLGEVISVQTEAQTDYSIATIRFPKTNVENDIASLLTMIFGKYSMAGAAKIVEVRLPQSYGRLPKLGITGIRERLGVFERPLVMAIFKPALGLSAGDHAAILAEVAYAGLDIIKDDEILGDLDIAPTLERLQECRKVIEEVKQKTGRTILYAVNVTGRADKLLEKARLLVRQGANALLVNVLSYGFSVLEALAADPEINVPIFAHPALAGALCAAPDYGMAYSVVLGTLMAHAGADAVLYPAHYGSLPFDSVEEGKIRDILRSRSVFPVPSAGIHPGIVPKALADYGQDVILNAGTGIMDHPDGAAAGVQAFFEALERVGGGESFALDILPLGPLRRAVEKWGSD	Bacteria	Cyanobacteria	Cyanobacteriia	Cyanobacteriales	Nostocaceae	Chlorogloeopsis	Chlorogloeopsis fritschii	Cyanobacteria	TRUE
263	517.6	3.6e-156	NZ_QGTL01000010.1_66	RS_GCF_003182135.1	MAEETERDRWDPGVQSYASMGYYAPDYVPSDTDVLAVFRVTPQRGVDPVEAAAAVAGESSTATWTVVWTDRLTAHSKYQAKCYRVDEVPGRPGEYFAYIAYDLDLFEEGSITNLTSSIIGNVFGFKPLLALRLEDMRIPVAYVKTFQGPPHGTVMEREYLNKYGRPLLGATVKPKLGLSARNYGRVIYEACRGGLDFTKDDENINSQPFMRWRDRYLFAMEGVNRAMAETGEIKGHYLNVTAASMEDMYERAEFAKELGSVVIMMDLTVGYTAMQSMSKWARRNGVLLHLHRAGHSTFTRQKTHGVSFRVLAKWCRLIGVDHLHAGTVVGKLEGDPATTRGFYDTLRENHIPTELGNGIFFDQDWASLPGVMPVASGGIHAGQMHQLLDLFGDDVILQF…	Bacteria	Actinobacteriota	Actinobacteria	Mycobacteriales	Mycobacteriaceae	Nocardia	Nocardia neocaledoniensis	Actinobacteriota	TRUE
264	532.2	1.1e-160	NZ_PNXZ01000001.1_61	RS_GCF_002879875.1	MNDFSKAAVEPARTPRERYTAGVLKYREMGYWQPDYTPKDTDVIALFRITPQAGVEPEEAAAAVAGESSTATWTVVWTDRLTACDMYRAKAYRIDRVPSSPDSEPQYFAYIAYELDLFEEGSVANLTASIIGNVFGFKPLKALRLEDMRIPVAYLKTFQGPPTGIIVERERLDKYGRPLLGATVKPKLGLSGKNYGRVVYEGLKGGLDFLKDDENINSQPFMHWRDRFLFAMEAVNRAQAETGEVKGHYLNVTAGTIEDMYERAEFAKELGSCIVMIDLVIGWTAIQSMSKWARRNDMVLHLHRAGHGTYTRQRNHGISFRVIAKWLRMAGVDHAHAGTAVGKLEGDPLAVQGYYNVCRESHNEVDLSRGLFFEQPWAGLRKVMPVASGGIHAGQMHQL…	Bacteria	Proteobacteria	Gammaproteobacteria	Burkholderiales	Burkholderiaceae	Paraburkholderia_E	Paraburkholderia_E caryophylli	Proteobacteria	TRUE
265	356.9	1e-107	QJZR01000012.1_560	GB_GCA_003246625.1	MDQSNRYADLTLAEDRLIAGGRHVLCAYAMRPKEGDYLAAAAHFAAESSTGTNVEVCTTDDFTRGVDALVYEIDPARELTKIAFPVELFDRNLIDGKAMAASFLTLTVGNNQGMGDIAYAKLLDFHVPPDFLRLFDGPAANIADFWRVLGRPRANGGMVVGTIVKPKLGLRPRPFADACHDFWLGGDFVKNDEPQGNQVFAPLKETMRAVADAMARAQDETGEAKLFSANVTADDPAEIMARADAILEIFGANASHVAFLVDGYVAGPTAVACVRRNYPGQFLHYHRAGHGAVTSPQSKRGYTALVLAKLARLLGASGLHVGAMGYGKMEGYPADRAIADMLTADDAQGSHFRQPWCGMKSTTPIISGGMNALRLPGLFANLGHADVIQTCGGGVFGHL…	Bacteria	Proteobacteria	Alphaproteobacteria	Rhodospirillales	Rhodospirillaceae	Alpha-05	Alpha-05 sp003246625	Proteobacteria	FALSE
266	537.8	4.6e-163	QCCW01000024.1_8	GB_GCA_003281125.1	MSKKYDAGVKEYRDTYWTPEYVPLDTDLLACFKCTGQEGVPREEVAAAVAAESSTGTWSTVWSELLTDLEFYKGRCYRIEDVPGDPEAFYAFIAYPLDLFEEGSITNVLTSLVGNVFGFKALRHLRLEDIRFPIAFIKTCGGPPNGIVVERDRLNKYGRPLLGCTIKPKLGLSGKNYGRVVYECLRGGLDLTKDDENINSQPFQRWRERFEFVAEAVKLAQRETGEVKGHYLNCTANTPEELYERAEFAKELDMPIIMHDYITGGFTANTGLANWCRKNGMLLHIHRAMHAVIDRHPKHGIHFRVLAKCLRLSGGDQLHTGTVVGKLEGDRQTTLGYIDNLRESFVPEDRSRGNFFDQDWGSMPGVFAVASGGIHVWHMPALLAIFGDDSCLQFGGGTH…	Bacteria	Cyanobacteria	Cyanobacteriia	Synechococcales	Cyanobiaceae	Prochlorococcus_A	Prochlorococcus_A sp003281125	Cyanobacteria	FALSE
267	136.7	1.2e-40	PGYV01000005.1_223	GB_GCA_002839855.1	MSRILAKYYIETPDDAGKTASLMAKMQSTGTWKDLDGEAALAARFGAKVESVNITGNKDSYSLPTRYPAGRKVTSAEVIISYPWENFGPKISMLLTTVAGEIFDMYELTAVKLIDIEMPDDFVNLFPGPQFGIEGSRKISGAFGRPLFGAITKPCVGLTTKQQAELAYQAASAGADFIKDDELLADAPYNRIADRAKAVGIAMKKSFRETGKCTMYAVNITDDPDKTMKFHDIVRKGGAGALMFNSFTGGFNNLCVLARHTKLPIHLHRDFAAASLRSSYIGISPVVYVKLARMCGADQIQCGGLGGYLYESDEEMLQSMRACTAPMAGLKPALPVSSGGMWAGKLADNLKKIGNNDFMFLCGGGVFGHPDGGYAGMRSLFEAWDEYNGRPEGNNLKAA…	Bacteria	Goldbacteria	PGYV01	PGYV01	PGYV01	PGYV01	PGYV01 sp002839855	Goldbacteria	FALSE
268	526.8	3.4e-159	NZ_PKMZ01000004.1_211	RS_GCF_002893625.1	MQEIAHTIKGKDRYRSGVMEYKKMGYWEPDYEPKDTDVIACFRITPQDGVDPIEAAAAVAGESSTATWTVVWTDRLTAAEKYRAKAYRVDEVPNAEGQYFAYIAYDLDLFEPGSIANLTASIIGNVFGFKPLKALRLEDMRLPTAYVKTFQGPATGIVVERERLDKFGRPLLGATVKPKLGLSGRNYGRVVYEALKGGLDFTKDDENINSQPFMDWRERFLYCMEAVNKAQAASGEIKGTYLNVTAATMEDMYERAEFAKQLGSTIVMIDLVIGWTAMQSMAKWARRNNMILHLHRAGHSTYTRQKSHGVSFRVIAKWARLAGVDHIHAGTVVGKLEGDPATTRGYYDVCRNEFTRQNLADGIFFDQPWASLNKLMPVASGGIHAGQMHQLLDLLGEDV…	Bacteria	Proteobacteria	Alphaproteobacteria	Rhizobiales	Rhizobiaceae	PKMZ01	PKMZ01 sp002893625	Proteobacteria	TRUE
269	579	5e-175	NZ_MVDI01000001.1_643	RS_GCF_002939305.1	MSYAQTKTQTKTGYQAGVKDYRLTYYTPDYTPKDTDVLAAFRVTPQPGVPPEEAGAAVAAESSTGTWTTVWTDLLTDLDRYKGRCYDIEPVPGEDNQYFCFVAYPLDLFEEGSVTNMLTSIVGNVFGFKALRALRLEDLRIPVAYLKTFQGPPHGIQVERDKLNKYGRPLLGCTIKPKLGLSAKNYGRAVYECLRGGLDFTKDDENINSQPFMRWRDRYLFVAEAIHKAQAETGEIKGHYLNVTAPTCEEMLKRAEFAKELEMPIIMHDYLTGGFTANTTLARWCRDNGILLHIHRAMHAVIDRQKNHGMHFRVLAKCLRMSGGDHLHSGTVVGKLEGERGITMGFVDLMRENYVEQDRDRGIFFTQDWASMPGVMPVASGGIHIWHMPALVEIFGDDS…	Bacteria	Cyanobacteria	Cyanobacteriia	Cyanobacteriales	Chroococcidiopsidaceae	Chroogloeocystis	Chroogloeocystis sp002939305	Cyanobacteria	FALSE
270	564.6	1.1e-170	DCSN01000093.1_6	GB_GCA_002325645.1	MSYSQTQSKAKAGYDAGVQDYKLKYYTPDYTPRDTDLLAAFRFVPQPGVPPEEAAAAVAAESSTGTWTTVWTDLLTDLDRYKGRCYDVEPVPNEDNQYIAYIAYPLDLFEEGSVTNLLTSLVGNVFGFKALRALRLEDIRVPIAYLKTFQGPPHGIQVERDKLNKYGRPLLGCTIKPKLGLSAKNYGRAVYECLRGGLDFTKDDENINSQPFMRWRDRFLFVQEAIEKAQSESGEVKGHYLNVTAPTCEQMMERAAFAKEIGTPIIMHDFLTGGFTANTTLAKYCRDNGLLLHIHRAMHAVIDRQKTHGIHFRVLAKCLRMSGGDHLHSGTVVGKLEGEKGITMGFVDLMREDHIELDRSRGIYFTQDWASMPGVMPVASGGIHVWHMPALVEIFGDDS…	Bacteria	Cyanobacteria	Cyanobacteriia	Pseudanabaenales	Pseudanabaenaceae	Pseudanabaena	Pseudanabaena sp002325645	Cyanobacteria	FALSE
271	538.8	3.6e-163	QCIZ01000004.1_125	GB_GCA_003216375.1	MAKKYDAGVKEYRDTYFTPDYVPLDTDLLACFKCTGQEGVPKEEVAAAVAAESSTGTWSTVWSELLVDLEFYKGRCYRIEDVPGDKDAFYAFIAYPLDLFEEGSITNVLTSLVGNVFGFKALRHLRLEDIRFPMAFIKTCGGPPSGIVVERDRLNKYGRPLLGCTIKPKLGLSGKNYGRVVYECLRGGLDLTKDDENINSQPFQRWRERFEFVAEAVKLAQQETGEVKGHYLNCTATTPEEMYKRAEFAKELDMPIIMHDYITGGFTANTGLANWCRENGMLLHIHRAMHAVIDRHPQHGIHFRVLAKCLRLSGGDQLHTGTVVGKLEGDRQTTLGYIDNLRESFVPEDRTRGNFFDQDWGSMPGVFAVASGGIHVWHMPALLAIFGDDSCLQFGGGTH…	Bacteria	Cyanobacteria	Cyanobacteriia	Synechococcales	Cyanobiaceae	Prochlorococcus_B	Prochlorococcus_B sp003216375	Cyanobacteria	FALSE
272	545.8	5.1e-165	NZ_AUNB01000029.1_190	RS_GCF_000714545.1	MNTQAPSAKYSAGVKEYRETYWEPNYTPKDSDVLACFKITPQAGVPREEAAAAVAAESSTGTWTTVWTDLLTDLEYYKGRAYAIEDVPGDDESYYAFIAYPMGLFEEGSVVNVFTSLVGNVFGFKAVRALRLEDVRFPLWFVTTCDGPPHGIQVERDKLDKYGRPFLGCTIKPKLGLSAKNYGRAVYEALRGGLDFTKDDENINSQPFMRWRDRFEFCQEAIEKAELETGERKGHYLNVTAPNIEEMYKRAEFAKEIGSPIIMSDYLTMGWAAQASLSRWCRDNGMLLHVHRAMHGVIDRHPKHGINFRVLAKMLRLLGGDHLHSGTVVGKLEGDRAATLGWIDLMREKYIKEDRSRGIFFDQDWGQMPGVLPVASGGIHVWHMPALVNIFGDDSCLQF…	Bacteria	Proteobacteria	Alphaproteobacteria	Rhodobacterales	Rhodobacteraceae	Thioclava	Thioclava indica	Proteobacteria	TRUE
273	118.5	3.4e-35	DBRM01000070.1_10	GB_GCA_002305965.1	MYIDPIICQFPEALDEDRFIIATYYCATKANTNMLKFAAALAVEQTTGTWLKVPAETPAVRERCIGRVVGVYETPSYQIEIPADVTERHFIIRIAFPWANFGPQFAMMLSSVIGNISSSGKVKLVDLEFPKKFLAEFQGPKFGVQGVRDLLGVHDRPLLNNMIKPCTGLDAATTAELAYESAIGGVDIIKDDELVADAPHCRLLDRVKAVMAAIKRADEEKGEKTLYAFNITDRTDKLKDNAYRAIENGANCLMVNYFTIGLDASRMLAEDPNINVPILAHSDFTGAVYESSWSGMSANLIGAKLPRLAGLDMIIGLTPYGKFPIMMDTFIGMGYQMLSPLHNIKPVFPMPGGGTTQGHVEDIIKKFGNDIIIAAGGAIHGHPMGPASGARAFRQAIDA…	Bacteria	Firmicutes_B	Syntrophomonadia	Syntrophomonadales	Syntrophomonadaceae	UBA1368	UBA1368 sp002305965	Firmicutes	FALSE
274	573.1	2.5e-173	MBRF01000002.1_150	GB_GCA_001698445.1	MAYAQTQSKAGYDAGVKDYKLTYYTPDYTPKDTDILAAFRMTPQPGVPPEEAGAAVAAESSTGTWTTVWTDLLTDLDRYKGRCYDLEPVPGEDNQYIAYIAYPLDLFEEGSVTNLLTSLVGNVFGFKALKALRLEDLRIPVAYLKTFQGPPHGIQVERDRINKYGRPLLGCTIKPKLGLSAKNYGRAVYECLRGGLDFTKDDENINSQPFQRWRDRFLFVADAIHKAQAETGEIKGHYLNVTAATCEEMLKRAEYAKELEMPIIMHDFLTAGFTANTTLSHWCRNNGVLLHIHRAMHAVIDRQKNHGIHFRVLSKCLRMSGGDHIHTGTVVGKLEGDQAVTLGFVDLLRENYIEQDRSRGIYFTQDWASMPGVMAVASGGIHVWHMPALVDIFGDDAVL…	Bacteria	Cyanobacteria	Cyanobacteriia	CACIAM-69d	CACIAM-69d	CACIAM-69d	CACIAM-69d sp001698445	Cyanobacteria	FALSE
275	53.7	6.5e-15	UBTA01000079.1_27	GB_GCA_900468065.1	MARFSVTYWIGVETEAEAHARALEIAVEQTVEIPRDIVPAGYIEDEILGRIEAVHPGTDERGGFRAEISYSEDDIGDDFLQFLNIVFGNSSIRRDTRVETMTLSPGIEDLFPGPRFGTQGIRERSAVSQGPILMSALKPVGLSTAELAGLAHQFALGGMDYIKDDHGLANQKTSPFTERLKACTDAIGEANAKTGFVTTYVPNITGPANQIFERAWMAKEMGAGGIMLAPSLVGFDVSRALAADPNFALPIVSHPTFGGTNVITPTTGFSHRFFYGILQRLMGVDAVIYPNFGGRFSFSRDECLSIVDGCATNLGKLKPILPAPGGGMTFARLAEMRDAYGDTVMYLIGGALLREKADLPAACRTLADAVRTRS	Bacteria	Proteobacteria	Alphaproteobacteria	Rhizobiales	Rhizobiaceae	Pararhizobium	Pararhizobium sp900468065	Proteobacteria	TRUE
276	577.5	1.1e-174	NC_019680.1_1961	RS_GCF_000316685.1	MSYAQKAPGKAGYKAGVQDYRLTYYTPDYTPKDTDILAAFRVTPQPGVPYEEAAAAVAAESSTGTWTTVWTDLLTDLDRYKGRCYDIESVPGEDNQFIAYIAYPLDLFEEGSVTNLLTSLVGNVFGFKALKALRLEDLRIPVAYLKTFQGPPHGIQVERDKINKYGRPLLGCTIKPKLGLSAKNYGRAVYECLRGGLDFTKDDENINSQPFQRWRDRFLFVADAIHKAQAETGEVKGHYLNVTAATCEEMLKRAEFAKELEMPIIMHDFLTGGFTANTTLAHWCRDNGVLLHIHRAMHAVIDRQKNHGIHFRVLAKCLRMSGGDHIHTGTVVGKLEGDKAITLGFIDLLRENYIEQDRSRGVYFTQDWASMGGVMAVASGGIHVWHMPALVEIFGDDSV…	Bacteria	Cyanobacteria	Cyanobacteriia	Thermosynechococcales	Thermosynechococcaceae	PCC-6312	PCC-6312 sp000316685	Cyanobacteria	FALSE
277	573.7	1.6e-173	NC_019702.1_1675	RS_GCF_000317085.1	MAYSQTKTQAKAGYKAGVQDYRLTYYTPDYTPKDTDILAAFRVTPQPGVPFEEAAAAVAAESSTGTWTTVWTDLLTDLDRYKGRCYDIEPVPGEDNQFIAYIAYPLDLFEEGSVTNLLTSLVGNVFGFKALKALRLEDLRIPVAYLKTFQGPPHGIQVERDKINKYGRPLLGCTIKPKLGLSAKNYGRAVYECLRGGLDFTKDDENINSQPFQRWRDRFLFVADAIHKAQAETGEIKGHYLNVTAGTVEEMLKRAEFAKELNMPIIMHDFLTAGFTANTTLAHWCRDNGVLLHIHRAMHAVIDRQKNHGIHFRVLAKCLRMSGGDHIHTGTVVGKLEGDKAITLGFVDLLRENYVEQDKTRGIYFTQDWASMPGVMAVASGGIHIWHMPALVEIFGDDS…	Bacteria	Cyanobacteria	Cyanobacteriia	Pseudanabaenales	Pseudanabaenaceae	PCC-7502	PCC-7502 sp000317085	Cyanobacteria	FALSE
278	539.7	2.9e-163	PMFN01000050.1_30	GB_GCA_003155135.1	MATYDAGVKDYAQTYWEPDYEPKDTDLLACFKITPQEGVPREEAAAAVAAESSTGTWTTVWTDLLTDLDYYKGRAYRVEDVPGDPSCFYAFVAYPLDLFEEGSVVNVLTSLVGNVFGFKAIRALRLEDVRFPLHYVLTCGGPPNGIIVERDKMDKYGRPLLGCTIKPKLGLSGKNYGRAVYECLRGGLDFTKDDENVNSQPFMRWRDRFENVAEAVKLAEAETGERKGHYLNVTAPTVEDMYERAEFAKELGMPIIMHDFLTAGFTANTSLANWCRRNGMLLHIHRAMHAVIDRNPYHGIHFRVLVKCLRLSGGDHMHSGTVVGKLEGDREATLGWIDLMRERFVPEQRSRGIFFDQDFGHMPGLFPVASGGIHVWHIPSLVAIFGDDAVFQFGGGTLG…	Bacteria	Actinobacteriota	Acidimicrobiia	Acidimicrobiales	RAAP-2	Bog-515	Bog-515 sp003155135	Actinobacteriota	FALSE
279	560.2	9.6e-170	NC_015581.1_1563	RS_GCF_000214825.1	MANQTFNAGVQDYKLTYWTPDYTPLDTDLLACFKVIPQAGVPREEAAAAVAAESSTGTWTTVWTDLLTDMEFYKGRCYRIEDVPGNKDAFYAFIAYPLDLFEEGSVVNVLTSLVGNVFGFKAVRSLRLEDIRFPVAFIKTCGGPPSGIQVERDKLNKYGRPMLGCTIKPKLGLSAKNYGRAVYECLRGGLDLTKDDENINSQPFQRWRDRFSFVADAINKAEAETGEVKGHYLNVTAATCEDMMERAEYAKELGVRIVMHDFLTGGFTANTSLANWCRKNGMLLHIHRAMHAVIDRNPNHGIHFRVLAKCLRLSGGDHLHTGTVVGKLEGDRASTLGFVDQLREAFVPEDRSRGVFFDQDWGSMPGVMAVASGGIHVWHMPALVTIFGDDSVLQFGGGT…	Bacteria	Proteobacteria	Gammaproteobacteria	Thiomicrospirales	Thiomicrospiraceae	Thiomicrospira	Thiomicrospira cyclica	Proteobacteria	FALSE
280	529.5	9.7e-160	NZ_LFJC01000003.1_2954	RS_GCF_002776695.1	MNAHTGTVRGKERYRSGVMEYKRMGYWEPDYTPKDTDVIALFRVTPQEGVDPIEASAAVAGESSTATWTVVWTDRLTAAEKYRAKCYRVDPVPGSPGSYFAYIAYDLDLFEPGSIANLSASIIGNVFGFKPLKALRLEDMRFPVAYVKTFQGPATGIVVERERLDKFGRPLLGATVKPKLGLSGRNYGRVVYEALKGGLDFTKDDENINSQPFMHWRDRFLYCMEAVNRAQAASGEVKGTYLNITAGTMEDMYERAEFAKELGSCIVMIDLVIGYTAIQSMAKWARRNDMILHLHRAGHSTYTRQKSHGVSFRVIAKWMRLAGVDHIHAGTVVGKLEGDPNTTRGYYDVCREDFNPTKLEHGLFFDQSWASLNKMMPVASGGIHAGQMHQLLDLLGEDV…	Bacteria	Proteobacteria	Alphaproteobacteria	Rhizobiales	Xanthobacteraceae	Bradyrhizobium	Bradyrhizobium sp002776695	Proteobacteria	TRUE
281	556.9	1.5e-168	NZ_MPRJ01000058.1_11	RS_GCF_002020805.1	MAEKTYAAGVKEYRETYWLPEYTPEDSDLLACFKVIPQEGVPREEAAAAVAAESSTGTWTTVWTDLLTDLDHYKGRAYAIEDVPGDDNAFYAFIAYPIDLFEEGSVVNVFTSLVGNVFGFKAVRALRLEDVRFPLAYVMTCNGPPHGIQAERDIMNKYGRPMLGCTIKPKLGLSAKNYGRACYEGLRGGLDFTKDDENVNSQPFMRWKQRFDFVMEAILKAEAETGERKGHYLNVTAPTPEEMYKRAEYAKEIGAPIIMHDYLTGGFTANTGLAQWCRDNGMLLHIHRAMHAVLDRNPNHGIHFRVLTKALRLSGGDHLHSGTVVGKLEGDREATLGWIDIMRDSYIKEDRSRGIFFDQDWGSMPGVIPVASGGIHVWHMPALVSIFGDDSVLQFGGGT…	Bacteria	Proteobacteria	Gammaproteobacteria	Chromatiales	Sedimenticolaceae	GCF-002020805	GCF-002020805 sp002020805	Proteobacteria	FALSE
282	107.9	1e-31	NZ_LNUU01000002.1_765	RS_GCF_001512275.1	MRDQRIVRCTYYIESSIEPGKAAELLAGEQSSGTFLPVPGESERIRIRHAAQVTKIQELGLRVPSLPSRATPEKVHAALATIEFPMENIGTDLATLQTTVAGNLFELGELYACRLQDIDLPEDFINAHQGPAFGIAGTRKLMGGVEGAMVGTIIKPNVGLSEDEFRLVVRELALASIDLIKDDELMTDPAYLPLERRVAVAMKEITAARNVTGHHTMYAFNITGDLAGLRRRHDLVVKAGGTCVMLNIPVMGLPALAMLREFSEVAIHGHRAGLASSMRHPGLGVDYKVWQQLARLAGADQLHASGLGSKFYETDEEVAANIRSLLSPLGTTEAVVPVLSSGQNVATPAPTFQAIGSTDLMMLAGGGVAAHPDGPGAGVRSLRQAWEAAVEGTGLRQAA…	Bacteria	Actinobacteriota	Actinobacteria	Actinomycetales	Micrococcaceae	Glutamicibacter	Glutamicibacter sp001512275	Actinobacteriota	TRUE
283	527.7	2.6e-159	NZ_CP022111.1_74	RS_GCF_000730165.1	MNAIDKRDRRDRYAAGVMKYQDMGYWQPDYVPKDTDVIAVFRITPQDGVDPIEAAAAVAGESSTATWTVVWTDRLTACDKYRAKAHRVEPVPGSPESWFAYIAYDIDLFEPGSIANLTASIIGNVFGFKPLKALRLEDMRLPVAYVKTFDGPPTGIVVERERLDKFGRPLLGATVKPKLGLSGRNYGRVVYEALKGGLDFTKDDENINSQPFMHWRDRFLYCMEAVNRAQAVTGEIKGTYLNVTAATMEDMYERAEFAKSIGSCIVMIDLVIGYTAIQSMSKWARRNDMVLHLHRAGHSTYTRQKSHGVSFRVIAKWMRLAGVDHIHAGTVVGKLEGDPATTKGYYDICREDFLPQRLENGIFFDQSFASLRKTMPVASGGIHAGQMHQLLDLFGDDVV…	Bacteria	Proteobacteria	Alphaproteobacteria	Azospirillales	Azospirillaceae	Nitrospirillum	Nitrospirillum amazonense	Proteobacteria	TRUE
284	539.5	2.1e-163	LFEN01000043.1_12	GB_GCA_001510075.1	MSNTYNAGVKDYRDTYWLPDYTPKDSDLLACFKFVPQDGVPPEEAASAICAESSTGTWTTVWSDLLTDMDYYKGRAYGVEPVPGEDNVFYAYVAYPLDLFEEGSVVNVLTSLVGNVFGFKAIRSLRLEDVRFPLAYVTTCGGPPHGIQVERDIMNKYGRAMLGCTIKPKLGLSAKNYGRSVFEGLRGGLDFTKDDENVNSQPFMRWKQRFDFVSEAVHKAEQETGERKGHYLNVTAGTVEEMFKRAEYAKSLGMRIIMHDFFTAGFTANTSLANWCRDNGMLLHIHRAMHAVVDRNPYHGIHFRVLAKCLRLSGGDHLHSGTVVGKLEGDREATLGWIDIMRDRFVPENRSRGIFFDQDWGHMPGMLPVASGGIHVWHMPALVSIFGDDAVFQFGGGTI…	Bacteria	Proteobacteria	Alphaproteobacteria	Rhodospirillales_A	Casp-alpha2	Casp-alpha2	Casp-alpha2 sp001510075	Proteobacteria	FALSE
285	538.2	5.2e-163	NC_008816.1_584	RS_GCF_000015645.1	MSKKYDAGVKEYRDTYWTPEYVPLDTDLLACFKCTGQEGVPREEVAAAVAAESSTGTWSTVWSELLTDLEFYKGRCYRIEDVPGDPEAFYAFIAYPLDLFEEGSITNVLTSLVGNVFGFKALRHLRLEDIRFPIAFIKTCGGPPNGIVVERDRLNKYGRPLLGCTIKPKLGLSGKNYGRVVYECLRGGLDLTKDDENINSQPFQRWRERFEFVAEAVKLAQQETGEVKGHYLNCTANTPEELYERAEFAKELDMPIIMHDYITGGFTANTGLANWCRKNGMLLHIHRAMHAVIDRHPKHGIHFRVLAKCLRLSGGDQLHTGTVVGKLEGDRQTTLGYIDNLRESFVPEDRSRGNFFDQDWGSMPGVFAVASGGIHVWHMPALLAIFGDDSCLQFGGGTH…	Bacteria	Cyanobacteria	Cyanobacteriia	Synechococcales	Cyanobiaceae	Prochlorococcus_A	Prochlorococcus_A marinus_O	Cyanobacteria	FALSE
286	529.5	6e-160	NZ_QKOE01000005.1_113	RS_GCF_003226565.1	MGAPDTPQQILDPRKRYQAGVLKYAQMGYWNADYEPKDTDVLAVFRITPQEGVDPIEAAAAVAGESSTATWTVVWTDRLTACDKYRAKAYRIEPVPGQDGQYFCWVAYDLDLFEEGSIANLTASIIGNVFSFKPLKAARLEDMRLPVAYVKTFRGPPTGIVVERERLEKFGRPLLGATMKPKLGLSGKNYGRVVYEALRGGLDFTKDDENINSQPFMHWRDRFLYCMEGVNQAAAQTGESKGHYLNITAGTMEEMYKRAEFARDLGSCIVMVDLIIGWTAIQSISNWCRDNDMILHMHRAGHGTYTRQKNHGVSFRVIAKWLRLAGVDHLHAGTAVGKLEGDPMTVQGFYNVCRDMVTRQDLPRGLFFDQDWASIKRVMPVASGGIHAGQMHQLLDLFG…	Bacteria	Proteobacteria	Gammaproteobacteria	Burkholderiales	Rhodocyclaceae	Azoarcus_C	Azoarcus_C communis	Proteobacteria	TRUE
287	350.5	9.5e-106	DFBM01000063.1_3	GB_GCA_002366645.1	MLDQTARYSDLTLNEEDLMAAGRHVLTAYKMKPAPGFFDYIGTAAHFCAESSTGTNVQTSTTDDFAMGLDAICYFIDEENELMKIAYPIDLFDRNITDGRAMVVSLMTCLVGNNQAMGDVEYAKLLDFWVPPGFLRLFDGPSKGIQDMWRILGRDLDNGGMVVGTIIKPKLGLRPKPFAEACYQFWLGGDFIKNDEPQGNQVYAPMRESIPLIVDAMKRAMDDTGEAKIFSANITADDPAEMIARGEYVLEQFGNLSENVALLVDGFVGGCGMVTTARRNFPNQFLHYHRAGHGMVTGEESNRGYTALAHMKWARMSGSSGIHTGTMGFGKMEGYNSDTVLSEMLIQDSAMGTHFHQEWERMKPTTPIISGGMNALRLPGFFDNLGHCNVIQTSGGGAL…	Bacteria	Proteobacteria	Alphaproteobacteria	Rhodobacterales	Rhodobacteraceae	UBA3077	UBA3077 sp002366645	Proteobacteria	TRUE
288	508.9	1.1e-153	PMHU01000316.1_62	GB_GCA_003156795.1	MIDDAPADARWTAGVLSYKEMGYWRPDYEPGDTDILAAFRITPQPGVDPEEAGAAVAGESSTATWTVVWTDRLTDHARYQGKCYRVDPVPGNPEQWIAYIAYDLDLFEEGSIANMTSSIIGNVFGFKALKALRLEDLRIPVAYVKTFDGPPHGIVAEREMLNKYGRPLIGCTVKPKLGLSARNYGRVVYEGLRGGLDFTKDDENINSQPFMRWRERFLYCMEAVEQAQERTGEIKGHYMNVTGPSMEDMYERADFAKELSSNIVMMDLTVGYTAMTSMSRWARRNGVLLHLHRAGHGTYTRQKTHGVSFRVIAKWCRLLGVDHLHAGTVVGKLEGDPNMVAGYYDTLRDDVIPANLAHGIYFDQRWASMPGVMPVASGGIHAGQAHQLLHYLGEDCILQ…	Bacteria	Actinobacteriota	Acidimicrobiia	Acidimicrobiales	Palsa-688	PALSA-688	PALSA-688 sp003156795	Actinobacteriota	TRUE
289	539.3	2e-163	QCHV01000013.1_15	GB_GCA_003217035.1	MSKKYDAGVKEYRDTYWTPDYVPLDTDLLACFKCTGQEGVPREEVAAAVAAESSTGTWSTVWSELLTDLEFYKGRCYRIEDVPGDKESFYAFIAYPLDLFEEGSITNVLTSLVGNVFGFKALRHLRLEDIRFPMAFIKTCGGPPNGIVVERDRLNKYGRPLLGCTIKPKLGLSGKNYGRVVYECLRGGLDLTKDDENINSQPFQRWRERFEFVAEAVKLAQQETGEVKGHYLNCTATTPEEMYERAEFAKELDMPIIMHDYITGGFTANTGLANWCRKNGMLLHIHRAMHAVIDRHPKHGIHFRVLAKCLRLSGGDQLHTGTVVGKLEGDRQTTLGYIDNLRESFVPEDRTRGNFFDQDWGSMPGVFAVASGGIHVWHMPALLAIFGDDSCLQFGGGTH…	Bacteria	Cyanobacteria	Cyanobacteriia	Synechococcales	Cyanobiaceae	Prochlorococcus_D	Prochlorococcus_D sp003217035	Cyanobacteria	FALSE
290	515.3	2.5e-155	NZ_BAGB01000040.1_129	RS_GCF_000308615.1	MAEESTRDRWDPGVQSYASMGYYDPHYEPRDTDVLAVFRVTPQAGVDPIEAAAAVAGESSTATWTVVWTDRLTAHDRYRAKCYRLDAVPGRPGEYFAYVAYDLDLFEEGSITNLTSSVIGNVFGFKPLAALRLEDMRIPVAYVKTFPGPPHGIVTEREYLNKYGRPLLGATVKPKLGLSARNYGRVVYEACRGGLDFTKDDENINSQPFMRWRDRYLFAMEGVNRAIAETGELKGHYLNVTAATMEDMYERAEFARSLGSVIIMMDLTVGYTAMQSMSKWARRNGMLLHLHRAGHSTFTRQKTHGVSFRVLAKWCRLIGVDHLHAGTVIGKLEGDRNTVKGFYDTLRENYIPADAGTGIFFDQDWVSLPGVLPVASGGIHAGQMHQLLDLFGDDVILQF…	Bacteria	Actinobacteriota	Actinobacteria	Mycobacteriales	Mycobacteriaceae	Nocardia	Nocardia jiangxiensis	Actinobacteriota	TRUE
291	90.8	2.8e-27	LBOT01000029.1_6	GB_GCA_000989675.1	MLCTVPKPKVGRTALEQAQLAKVLFTAAKGEFQGIKDDENLTSLYFNTFEDRCKKVHAVQREIEQKSGRKKFYLCNITHSDLDIMLERADMIKENGGRWLMMDAVTTGFTAVQTVRKHNPGLAIHAHRAMHGLLDRESGPGVHDGGKIVDFSMSMVVIAKIMRLLGVDSLHGGAXXXTSNRYDIRSKLVWYERSMACSFWWFTCRNNRGLYNTIR	Bacteria	Patescibacteria	Dojkabacteria	SC72	SC72	UBA12044	UBA12044 sp000989675	Patescibacteria	FALSE
292	522.2	1.5e-157	NZ_LJGW01000111.1_101	RS_GCF_001751255.1	MTISEESTETKERWDPGVQSYAGMGYWNPDYVPKDTDVLAVFRVAPQDGVEPVEAAAAVAGESSTATWTVVWTDRLTAHTHYQAKAYRIDEVPGRPGEYFAYIAYDIDLFEEGSIANLTSSIIGNVFGFKPLKALRLEDMRIPVAYTKTFQGPAHGIVMEREFLNKYGRPLLGATIKPKLGLSARNYGRVVYEACRGGLDFTKDDENINSQPFMRWRDRFLFGMEGVNRAMAETGEIKGHYFNVTAGTMEEMYERAEFARELGSVVVMVDLTVGYTAIQSMANWARRNGVLLHLHRAGHSTYTRQKTHGVSFRVIAKWCRLMGVDHVHAGTVVGKLEGDPATTRGYYDTLRENHVPLNPANGIFFEQDWASLPGVMPVASGGIHAGQMHQLLDLFSDDV…	Bacteria	Actinobacteriota	Actinobacteria	Streptomycetales	Streptomycetaceae	Streptomyces	Streptomyces nanshensis	Actinobacteriota	TRUE
293	538.2	4.7e-163	QCLZ01000001.1_320	GB_GCA_003214175.1	MSKKYDAGVKEYRDTYWTPEYVPLDTDLLACFKCTGQEGVPREEVAAAVAAESSTGTWSTVWSELLTDLEFYKGRCYRIEDVPGDPEAFYAFIAYPLDLFEEGSITNVLTSLVGNVFGFKALRHLRLEDIRFPIAFIKTCGGPPNGIVVERDRLNKYGRPLLGCTIKPKLGLSGKNYGRVVYECLRGGLDLTKDDENINSQPFQRWRERFEFVAEAVKLAQQETGEVKGHYLNCTANTPEELYERAEFAKELDMPIIMHDYITGGFTANTGLANWCRKNGMLLHIHRAMHAVIDRHPKHGIHFRVLAKCLRLSGGDQLHTGTVVGKLEGDRQTTLGYIDNLRESFVPEDRSRGNFFDQDWGSMPGVFAVASGGIHVWHMPALLAIFGDDSCLQFGGGTH…	Bacteria	Cyanobacteria	Cyanobacteriia	Synechococcales	Cyanobiaceae	Prochlorococcus_A	Prochlorococcus_A sp003214175	Cyanobacteria	FALSE
294	333.2	1.6e-100	PBTT01000004.1_18	GB_GCA_002729195.1	MALDQSSRYADLNLDEQALIKEGRHILCAYRMKPKFGTGYLEGAAHFAAESSTGTNVEISTTDDFTRGVDALVYHIDEATEDMRIAYPLELFDRNITDGKMMIVSFLTLTIGNNQGMGDIEYAKMYDFFVPPKAVQLFDGPAKDISDLWRVLGRPVVDGGYIAGTIIKPKLGLRPQPFADAAYQFWLGGDFIKNDEPQGNQTFAPMKQVIPLVVDAMQRAQDDTGAAKLFSANITADSHDEMIARGEYIIGQFGEHANHCAFLVDGYVGGPGTVTTARRWFPDQYLHYHRAGHGAITSPSAKRGYTAYVLAKMSRLQGASGIHVGTMGYGKMEGERDDRAIAYIIERDSYTGPAYHQEWLGMKPTTPIISGGMNALRLPGFLENLGHGNLINTAGGGSY…	Bacteria	Proteobacteria	Gammaproteobacteria	UBA10353	LS-SOB	UBA12578	UBA12578 sp002729195	Proteobacteria	TRUE
295	537.4	3.1e-162	NC_003078.1_195	RS_GCF_000006965.1	MNADAKTEIKGRERYKAGVLKYAQMGYWNGDYEPKDTDLIALFRITPQDGVDPIEAAAAVAGESSTATWTVVWTDRLTACDQYRAKAYRVDPVPGTPGQYFCYVAYDLILFEEGSIANLTASIIGNVFSFKPLKAARLEDMRLPVAYVKTFRGPPTGIVVERERLDKFGKPLLGATTKPKLGLSGKNYGRVVYEGLKGGLDFMKDDENINSQPFMHWRDRYLYCMEAVNHASAVTGEVKGHYLNITAGTMEEMYRRAEFAKELGSVIVMVDLIVGWTAIQSISEWCRQNDMILHMHRAGHGTYTRQKNHGISFRVIAKWLRLAGVDHLHAGTAVGKLEGDPPTVQGYYNVCREMKNEVDLPRGLFFEQDWADLKKVMPVASGGIHAGQMHQLLDLFGDD…	Bacteria	Proteobacteria	Alphaproteobacteria	Rhizobiales	Rhizobiaceae	Sinorhizobium	Sinorhizobium meliloti_B	Proteobacteria	TRUE
296	343.5	1.8e-103	DJVS01000107.1_28	GB_GCA_002441315.1	MDQSHRYADLSLSEAELIAGGKHILCAYRMKPKAGVAYLEAAAHFAAESSTGTNVEVSTTDDFTKGVDALVYHADEASEDMRIAYPLDLFDRNVTDGRMMMVSFLTLTIGNNQGMGDIAHAKMIDFWVPPEVVRQFDGPSMNIQDLWRILGRPVTDGGFIAGTIIKPKLGLRPEPFAEAAYRFWLGGDFIKNDEPQGNQVFSPIKKTIPLVYDAMKRAMDETGEAKLFSMNITADDHHEMLARADFALETFGPDANKLAFLVDGYVGGPGMVTTARRQYPNQFLHYHRAGHGAVTSPSSQRGYTAFVLAKMARLQGASAIHVGTMGYGKMEGGSDDRAIAYMIERDEAQGPVYLQRWDGIKATTPIISGGMNALRLPGFFANLGHGNLISTAGGGAYGH…	Bacteria	Actinobacteriota	Actinobacteria	Actinomycetales	Cellulomonadaceae	Cellulomonas	Cellulomonas sp002441315	Actinobacteriota	TRUE
297	561.2	7.6e-170	NZ_KB898728.1_119	RS_GCF_000377785.1	MAAKKYSAGVKDYRETYWMPEYMPLDTDLLACFKITPQPGIDREEAAAAVAAESSTGTWTTVWTDLLTDMDYYKGRAYAVEDVPGDDESFYAFIAYPIDLFEEGSVVNVFTSLVGNVFGFKAIRALRLEDVRFPIAYVKTCGGPPAGIQVERDKMNKYGRPLLGCTIKPKLGLSAKNYGRAVYECLRGGLDFTKDDENINSQPFMRWRERFEFVQEATEKAEAETGERKGHYLNVTAPTPEEMYKRAEFAKEVGAPIIMHDYITGGFCANTGLANWCRDNGMLLHIHRAMHAVLDRHPKHGIHFRVLAKILRLSGGDHLHTGTVVGKLEGDRAATLGWIDMLRESFVPEDRSRGIFFDQDWGSMPGVFAVASGGIHVWHMPSLVTIFGDDSVLQFGGGT…	Bacteria	Proteobacteria	Gammaproteobacteria	Ectothiorhodospirales	Thioalkalivibrionaceae	Thioalkalivibrio	Thioalkalivibrio sp000377785	Proteobacteria	FALSE
298	113.8	1.3e-33	NZ_LGAJ01000013.1_62	RS_GCF_001280875.1	MKQNRMFSDLLNPLYEGCDLENLCVATYLVGAEKDEGIVIKAQSIGIEQTTGSWVDVPAETDEVRSKYCSKVIGIYEVPAYENQTNVNLAVGKDDLRFYVIRIGYPVDNIRNNIPLLIASITGNIMSMPYLKLLDIDFPESFVKDFQGPKFGINGIRDILHAYNRPLLNNMIKPCTGYTPDVGEKLFYEASAGGVDIIKDDELIGGDRVFNKIEDRVKANMAAAKRAEEIKGEPTLYACNITDDVTKLKENAMKVINNGGNCIMVDVHGVGYSAVRALAEDPEITVPILGHSCFNGAFTSSPYQGMSSKVVAKLARLAGCDIYLTQPPYGKFDNTFDNYIINLITSKAKMYDIKPMLPFVGGGVVPGLVPKFLDDAGIDVLLGVGAGIHAHPMGPQAGA…	Bacteria	Firmicutes_A	Clostridia	Lachnospirales	Lachnospiraceae	Sellimonas	Sellimonas intestinalis	Firmicutes	FALSE
299	65.7	1.3e-18	NZ_AJLJ01000182.1_49	RS_GCF_000317245.1	MTIEVDYRFPAGVDPHKQAKVIAVGQTVGTWDARFAHREAALRSHLAEVVSVQTETKTGHSIATIRFPEANVENDISSLLTMIFGKYSMADAAKVIAVRLPETYGQSPKVGITGIRERLGVFDRPLIMAIFKPALGLCASDHAAILSEVAHAGLDIIKDDEILGDLDIAPTLERLQACRQVIEEVKQKTGRTVLYATNVTGTADKLIEKARLLVREGANALLLNVLTYGFSVLSALANDSEINVPIFAHPAFAGAMCAAPDYGMTYSVVLGTLMAHAGADAVLYPAHYGSLPFDPTEEAQIRDILRSRGVFPVPSAGIHPGIVPKALADYGQEVILNAGTGIMDHPDGAAAGVQAFFEALERVAQNQSFAPESLTPGSLRRAVEKWGFQS	Bacteria	Cyanobacteria	Cyanobacteriia	Cyanobacteriales	Nostocaceae	Fischerella	Fischerella muscicola_A	Cyanobacteria	FALSE
301	31.8	2.4e-08	NZ_FOLJ01000004.1_97	RS_GCF_900112325.1	MNWRDQILDPDSLDLDAFVRATYSFAVPAGADVRQAAVQMLRILTQRSQRLGLRYSSYDPQFTGAVIHVGPVSTWTDVTLALPLVHAAPSEGLSHLFQLLTSAAEYSYADGVWLQRVDLPRPFLTALPGPQLGIDGIRSMLGVRRRPLLALETGCRIETLDQSVLDQYRKVLVAGADLLVDDMLLGDPPSPTLALQYRLPHLVAVCRRAAEESGRQKAYITCLAGTPSQIMRKAEWAATNGAKGFVVNGFSQGLGTLEDLSSHRFGACLIATNMGSGMVSRPSTGGVHRVGVDEQVISKLSRLAGADAVHTGTTGAECFDINWSDAVRALAQPLQLPGKRIPGAFRVAEGDLQMINIWPNIRELGHDTIFEIHSAILGDSDVRSRTRRFLELMEGLADA…	Bacteria	Actinobacteriota	Actinobacteria	Mycobacteriales	Micromonosporaceae	Micromonospora	Micromonospora sediminis	Actinobacteriota	TRUE
302	570.7	2.8e-172	NZ_AFEJ01000019.1_33	RS_GCF_000238775.1	MSYSQTRTQSKAGYDAGVKDYKLTYYTPDYTPKDTDILAAFRMTPQPGVPPEEAGAAVAAESSTGTWTTVWTDLLTDLDRYKGRCYDIEAVANEDNQYIAYIAYPLDLFEEGSVVNLLTSLVGNVFGFKALRALRLEDIRIPVAYMKTFQGPPHGITVERDKINKYGRPLLGCTIKPKLGLSAKNYGRAVYECLRGGLDFTKDDENINSQPFMRWRDRFLFVAEAIHKAQAETGEIKGHYLNVTAATCEEMLKRAEFAKELEMPIIMHDFITGGFTANTTLSHWCRDNGVLLHIHRAMHAVIDRQKNHGMHFRVLSKCLRMSGGDHIHTGTVVGKLEGEKGITMGFVDLLRENYVEKDLSRGIYFTQDWASMGGVMAVASGGIHVWHMPALVEIFGDDS…	Bacteria	Cyanobacteria	Cyanobacteriia	Thermosynechococcales	Thermosynechococcaceae	Acaryochloris	Acaryochloris sp000238775	Cyanobacteria	FALSE
303	530.1	5.4e-160	NZ_LGRA01000008.1_573	RS_GCF_003116095.1	MNYVSAPPSTELQTADLKPGDLKARYKPGVLKYRQMGYWEPDYEPKDTDVLALFRITPQDGVDPEEAAAAVAGESSTATWTVVWTDRLTDFERYRAKAYRVDPVPGTPGQYFAYIAYELDLFEEGSIANLTASIIGNVFGFKPLKGLRLEDMRIPVAYLKTFQGPATGIVVERERLNSFGRPLLGATMKPKLGLSGRNYGRVVYEALKGGLDFTKDDENINSQPFMHWRDRYLYCMEGVNRAIAETGEIKGTYLNVTAATMEDMYERAEFAKELGSVVIMIDLVIGYTAIQSMAKWARRNDMILHLHRAGHSTYTRQKSHGVSFRVIAKWMRMAGVDHIHAGTVVGKLEGDPNVIRGIYDTCRETHVPQNLQHGIFFDQPWAGLKRLMPVASGGIHAGQ…	Bacteria	Proteobacteria	Alphaproteobacteria	Azospirillales	Azospirillaceae	Azospirillum	Azospirillum sp003116095	Proteobacteria	TRUE
304	537.4	3e-162	NZ_AQWP01000010.1_201	RS_GCF_000375585.1	MNADAKTEIKGRERYKAGVLKYAQMGYWNGDYEPKDTDLIALFRITPQDGVDPIEAAAAVAGESSTATWTVVWTDRLTACDQYRAKAYRVDPVPGTPGQYFCYVAYDLILFEEGSIANLTASIIGNVFSFKPLKAARLEDMRLPVAYVKTFRGPPTGIVVERERLDKFGKPLLGATTKPKLGLSGKNYGRVVYEGLKGGLDFMKDDENINSQPFMHWRDRYLYCMEAVNHASAVTGEVKGHYLNITAGTMEEMYRRAEFAKELGSVIVMVDLIVGWTAIQSISEWCRQNDMILHMHRAGHGTYTRQKNHGISFRVIAKWLRLAGVDHLHAGTAVGKLEGDPPTVQGYYNVCREMKNEVDLPRGLFFDQDWADLKKVMPVASGGIHAGQMHQLLDLFGDD…	Bacteria	Proteobacteria	Alphaproteobacteria	Rhizobiales	Rhizobiaceae	Sinorhizobium	Sinorhizobium meliloti_A	Proteobacteria	TRUE
305	49.9	3.9e-14	DCDF01000099.1_33	GB_GCA_002316295.1	MTDAFADKPIAIPESIDMENHVIATYWVKADKSMDMSLMGQILAIEQTTGTWVPVPGETPEVRAKHVAKVIGVYEAPSHEYGLPEDVKERQYILQIAFPAANVEDQLPMLLTATVGNISLVPNFKLLDLRMPKATLEKYQGPRFGIDGWYEALGIEKNRPIMNNMIKPCSGYPLEVGARLFREVAMGGCDVIKDDELIANMCYNSAVDRVKTYMEIERQVYEETGEHTLYTVNVTDRLPRMFDLAKRCIDAGANAMMVNYLAVGPEAMRALAEDPEINVPILAHMDVGGAYFMSPYQGISSPIIFGKIPRLCGADSIVLPFSLGGKGIYMHDRFMATCRNLTYPFGALKPVLPMPSGGITPANVPDIINSLGREIMIGSGGGIHAHPKGPTAGVKAFRQ…	Bacteria	Desulfobacterota	Desulfomonilia	UBA1062	UBA1062	UBA1062	UBA1062 sp002316295	Desulfobacterota	FALSE
306	571	1.6e-172	NC_011884.1_3200	RS_GCF_000022045.1	MSYAQTRTQTKAGYKAGVQDYRLTYYTPDYTPKDTDILAAFRVTPQPGVPYEEAAAAVAAESSTGTWTTVWTDLLTDLDRYKGRCYDIEPVPGEDNQFIAYIAYPLDLFEEGSVTNLLTSLVGNVFGFKALKALRLEDLRIPVAYLKTFQGPPHGIQVERDKINKYGRPLLGCTIKPKLGLSAKNYGRAVYECLRGGLDFTKDDENINSQPFQRWRDRFLFVADAIHKAQAETGEVKGHYLNVTAGTCEEMMKRAAFAKELEMPIIMHDFLTGGFTANTSLAHYCRDNGLLLHIHRAMHAVIDRQKNHGIHFRVLSKCLRMSGGDHIHTGTVVGKLEGDKDITLGFIDLLRENYIEENRSRGIYFTQDWASMPGVMAVASGGIHVWHMPALVDIFGDDA…	Bacteria	Cyanobacteria	Cyanobacteriia	Thermosynechococcales	Thermosynechococcaceae	Cyanothece	Cyanothece sp000022045	Cyanobacteria	FALSE
307	90.1	1.5e-26	MGRJ01000009.1_45	GB_GCA_001798135.1	MIYLSDIPGFETQLEKLSKDNYIFCDYFFETSEDPKWACASLCSEATTAQWVSSKSTEDLRNIYGAKFFNLKIEGEFSTPLYPQPWIQGSRFFRCHMTMALPLINLNGSLAVLLSTLAGEGAFYCPGLTTVKLLDLHFPSSYLKLFKGPPFGIKGLRDYLKIYDRPFFIGVVKPNLGLKPADFSTLAFESWLGGLDIAKDDEMFTDVQYNPLIERLTLCAQKMKEAIDFTGQKKMMIANFSASYFSLLSDYHSLTKLGVNGFMINTFFSGFSALQHLCHISTHPVMGHFTGMALWDRMPHFGIEGSVLIKLQRLAGADMIVFPGFGDRMQTTPEIVLKNIQACLAPMGSISPSLPVPGGSDWAGSLPFIFNKLKNVDFGFIAGRGIYDHPMGPQGGAQS…	Bacteria	UBA10199	UBA10199	UBA10199	2-12-FULL-40-28	2-12-FULL-40-28	2-12-FULL-40-28 sp001798135	UBA10199	FALSE
308	159.2	4.6e-48	DHFX01000018.1_19	GB_GCA_002402455.1	MFNKKENDGDNSYSKKYIAPKGWKPKNPDKDYIITFLDIELADGVSEDQFETVVAACAAESSTGTWTKVYSGKDSGVEMADKLRAIAFDLDPATKTFKIAYKVELFELGNMSGLLAGIVGNIGGMKMLKALRCLDIRFPEPMVKSFPGPQFGIDGVREMLQVERGPLLLTVVKPKVGRTAKEQAELARILFTAANGEYHGIKDDENLTNLYFNTFDERSELIHKVIKEVEEKSGKRKFYLCNITHSNLDVMISRADKIKAQGGRWMMMDVVTTGFSALHTMRLKNPGLAIHAHRAMHSLFTRESGPGVYDKGEIMDFSMSMVANAKILRLLGVDSLHGGAPKTKMENYGEPKLIRDALQLDITPESSITLGQNWFGMKPVWHVASGGLHPGSVPEVLHQ…	Bacteria	Patescibacteria	Dojkabacteria	SC72	SC72	UBA2177	UBA2177 sp002402455	Patescibacteria	FALSE
309	524.8	6.5e-159	PACC02000012.1_11	GB_GCA_002699695.2	MPDGSEKLTGKARYSAGVLEYKKMGYWEPDYEPKDTDIISLFRITPQEGVDPVEAAAAVAGESSTATWTVVWTDRLTACEKYRAKAYRVDPVPNSPGQYFAYIAYDLDLFEPGSIANLTASIIGNVFGFKPLKALRLEDMRLPVAYIKTFQGPATGIVVERERLNCFGRPLLGATVKPKLGLSGRNYGRVVYEALKGGLDFTKDDENINSQPFMHWRDRFLYCMEAVNRASAASGEVKGTYLNVTAGTMEEMYKRAEFAKDLGSVIIMIDLVIGYTAIQSMANWARDNDMILHLHRAGHSTYTRQRNHGVSFRVIAKWMRLAGVDHIHAGTVVGKLEGDPATTKGFYDIMREEYNPQSLETGIFFDQHWASINKLMPVASGGIHAGQMHQLIQYLGEDV…	Bacteria	Proteobacteria	Alphaproteobacteria	Rhodobacterales	Rhodobacteraceae	GCA-002705045	GCA-002705045 sp002699695	Proteobacteria	TRUE
310	538.2	4.2e-163	QBXH01000001.1_33	GB_GCA_003283415.1	MSKKYDAGVKEYRDTYWTPEYVPLDTDLLACFKCTGQEGVPREEVAAAVAAESSTGTWSTVWSELLTDLEFYKGRCYRIEDVPGDPEAFYAFIAYPLDLFEEGSITNVLTSLVGNVFGFKALRHLRLEDIRFPIAFIKTCGGPPNGIVVERDRLNKYGRPLLGCTIKPKLGLSGKNYGRVVYECLRGGLDLTKDDENINSQPFQRWRERFEFVAEAVKLAQQETGEVKGHYLNCTANTPEELYERAEFAKELDMPIIMHDYITGGFTANTGLANWCRKNGMLLHIHRAMHAVIDRHPKHGIHFRVLAKCLRLSGGDQLHTGTVVGKLEGDRQTTLGYIDNLRESFVPEDRSRGNFFDQDWGSMPGVFAVASGGIHVWHMPALLAIFGDDSCLQFGGGTH…	Bacteria	Cyanobacteria	Cyanobacteriia	Synechococcales	Cyanobiaceae	Prochlorococcus_A	Prochlorococcus_A sp003283415	Cyanobacteria	FALSE
311	526.5	5.5e-159	NZ_KE557278.1_305	RS_GCF_000442255.1	MLDNAKTVTDAKKRYSAGVMKYAQMGYWEPDYTPSDTDIIALFRITPQDGVDEIEAAAAVAGESSTATWTVVWTDRLTACDKYRAKAYRVDPVPNSPGEFFAYIAYDLDLFEPGSIANLTASIIGNVFGFKPLKALRLEDMRLPVAYVKTFQGPATGIVVERERLNAYGRPLLGATVKPKLGLSGRNYGRVVYEALKGGLDFTKDDENINSQPFMHWRDRFLYCMEAVNRASAATGEVKGTYLNITAGTMEEMYARAEFAKSLGSVIIMIDLVIGYTAIQSMAKWARDNDMILHLHRAGHSTYTRQRSHGVSFRVIAKWMRLAGVDHLHAGTVVGKLEGDPATTKGYYDIFREEYNPMALENGVFFDQDWASLNKMMPVASGGIHAGQMHQLLTYLGED…	Bacteria	Proteobacteria	Alphaproteobacteria	Rhodobacterales	Rhodobacteraceae	Salipiger	Salipiger mucosus	Proteobacteria	TRUE
312	529.3	5.7e-160	PKEZ01000051.1_53	GB_GCA_002919445.1	MTSKETIERWGPGVIPYAEMGYWQPDYEPAPSDILAAFRVTPQPGVPPEEAGAAVAGESSTATWTVVWTDRLTSYETYQGKCYRVEAVPGREGEYIAYIAYDLDLFEEGSIANLASSIIGNVFGFKALKALRLEDMRIPPHYAKTFQGPAHGIVMEREYLNKYGRPLLGATVKPKLGLSARNYGRVVYEALRGGLDFTKDDENINSQPFMRWRDRFLYCMEAVNRAEAETGEIKGHYLNVTAATMEDMYERADFARELGSVIVMVDLTVGYTAIQSMARWARRNGVLLHLHRAGHSTYTRQKTHGVSFRVIAKWMRLAGVDHLHAGTVVGKLEGDPHSVAGYYDTLRLPYVEPDPVNGLLFEQDWASLPGVMPVASGGIHAGQMHQLLHYLGEDVVLQF…	Bacteria	Actinobacteriota	Actinobacteria	Propionibacteriales	Actinopolymorphaceae	RSA3	RSA3 sp002919445	Actinobacteriota	TRUE
313	556.5	1.9e-168	NZ_JOML01000002.1_1549	RS_GCF_000711315.1	MASKTFDAGVQDYQLTYWTPDYTPLDTDLLACFKVVPQEGVPREEAAAAVAAESSTGTWTTVWTDLLTDMEFYKGRAYRIEDVPGDKNAFYAFIAYPLDLFEEGSVVNVLTSLVGNVFGFKAVRSLRLEDLRFPIAFIKTCGGPPSGIQVERDKLNKYGRPMLGCTIKPKLGLSAKNYGRAVYECLRGGLDLTKDDENINSQPFQRWRDRFEFVAEAVDKATAETGERKGHYLNVTAGTVEEMMKRAEFAKELGQPIIMHDFLTAGFTANTTLANWCRENGMLLHIHRAMHAVIDRNPLHGIHFRVLAKCLRLSGGDHLHTGTVVGKLEGDRASTLGFVDQLRESFVPEDRSRGVFFDQDWGSMPGVMAVASGGIHVWHMPALVNIFGDDSVLQFGGGT…	Bacteria	Proteobacteria	Gammaproteobacteria	Thiomicrospirales	Thiomicrospiraceae	Hydrogenovibrio	Hydrogenovibrio marinus	Proteobacteria	FALSE
316	532.3	1.2e-160	NZ_LGQZ01000058.1_48	RS_GCF_003116015.1	MNHIAGKPTIDLKARYAAGVLKYRQMGYWEPDYEPKDTDVLAVFRITPQDGVEPEEAAAAVAGESSTATWTVVWTDRLTNCEKYRAKAYRVDPVPGTPGQWFAYIAYELDLFEEGSIANLTASIIGNVFGFKPLKALRLEDMRIPVAYLKTFQGPATGIVVERERLNNFGRPLLGATMKPKLGLSGRSYGRVVYEALKGGLDFTKDDENINSQPFMHWRDRFLYCMEGVNRAMAETGEIKGTYLNVTAATMEDMYERAEFAKELGSVIVMIDLVIGYTAIQSMAKWARRNDMILHLHRAGHSTYTRQKSHGVSFRVIAKWMRMAGVDHIHAGTVVGKLEGDPNVIRGIYDTCRETHVPQNLQHGIFFDQPWAGLKKVMPVASGGIHAGQMHQLLTYLGE…	Bacteria	Proteobacteria	Alphaproteobacteria	Azospirillales	Azospirillaceae	Azospirillum	Azospirillum sp003116015	Proteobacteria	TRUE
317	537.8	6.9e-163	QCDO01000030.1_2	GB_GCA_003278735.1	MSKKYDAGVKEYRDTYWTPEYVPLDTDLLACFKCTGQEGVPREEVAAAVAAESSTGTWSTVWSELLTDLEFYKGRCYRIEDVPGDPEAFYAFIAYPLDLFEEGSITNVLTSLVGNVFGFKALRHLRLEDIRFPIAFIKTCGGPPNGIVVERDRLNKYGRPLLGCTIKPKLGLSGKNYGRVVYECLRGGLDLTKDDENINSQPFQRWRERFEFVAEAVKLAQRETGEVKGHYLNCTANTPEELYERAEFAKELDMPIIMHDYITGGFTANTGLANWCRKNGMLLHIHRAMHAVIDRHPKHGIHFRVLAKCLRLSGGDQLHTGTVVGKLEGDRQTTLGYIDNLRESFVPEDRSRGNFFDQDWGSMPGVFAVASGGIHVWHMPALLAIFGDDSCLQFGGGTH…	Bacteria	Cyanobacteria	Cyanobacteriia	Synechococcales	Cyanobiaceae	Prochlorococcus_A	Prochlorococcus_A sp003278735	Cyanobacteria	FALSE
318	342.4	3.2e-103	NZ_FBYA01000002.1_324	RS_GCF_001517545.1	MDQSARYADLSLKEEDLIKGGRHILVAYKMKPKAGYGYLEAAAHFAAESSTGTNVEVSTTDDFTKGLDALVYYIDEATEDMRIAYPMDLFDRNVTDGRMMMVSILTLVIGNNQGMGDIQHAKIHDIYFPERAIQLFDGPSKDISDMWRILGRPIKDGGYIAGTIIKPKLGLRPEPFAQAAYQFWLGGDFIKNDEPQGNQVFAPMKKTIPLVVDAMKRAMDETGQAKLFSANITADDHYEMCARADFILEAFGPDADKVAFLVDGFVGGPGMITTARRQYPNQYLHYHRAGHGMVTSPSAKRGYTAFVLAKISRLQGASGIHVGTMGYGKMEGENDDRMIAYMIERDECQGPVYFQKWYGMKPTTPIISGGMNALRLPGFFQNLGHGNVINTSGGGSYGH…	Bacteria	Proteobacteria	Gammaproteobacteria	Burkholderiales	Burkholderiaceae	Limnohabitans	Limnohabitans sp001517545	Proteobacteria	TRUE
319	121.1	7.6e-36	DENA01000024.1_5	GB_GCA_002359465.1	MYIDPIIIQYPEALEKDRFVIATYYCATKRSTNMMKFAAALACEQTCGTWIQVPQETAEVREKCIGRVVGVYETPSYQIEVPKDVEERHFIIRIAYPTGNFGNAQFAMLLSAVIGNISSSGKVKLLDLEFPDSFLNQFQGPKFGVQGIRKLLGVYDRPLLNNMIKPCTGLSPEATAKLAFESAVGGVDVIKDDELISNPVHCPLVERVKAVMAALKRADEEKGEKTLYAFNITDKTENLKDNAYRAIEAGANALLLNYNSVGLDASRMIAEDKNINVPILGHSDYTGAVYESPWSGMSATLIGATLPRMAGMDMIIALTPYGKFPMMMDTFVDSGYKMLSPLGNIKPVFPMPGGGTTQGHVEDVVKKFGNDVMIASGAGIHGHPMGPRAGAKAFRQAID…	Bacteria	Firmicutes_A	Clostridia	Oscillospirales	Acutalibacteraceae	MS4	MS4 sp002359465	Firmicutes	FALSE
320	538.2	4.7e-163	QCIF01000001.1_302	GB_GCA_003216835.1	MSKKYDAGVKEYRDTYWTPEYVPLDTDLLACFKCTGQEGVPREEVAAAVAAESSTGTWSTVWSELLTDLEFYKGRCYRIEDVPGDPEAFYAFIAYPLDLFEEGSITNVLTSLVGNVFGFKALRHLRLEDIRFPIAFIKTCGGPPNGIVVERDRLNKYGRPLLGCTIKPKLGLSGKNYGRVVYECLRGGLDLTKDDENINSQPFQRWRERFEFVAEAVKLAQQETGEVKGHYLNCTANTPEELYERAEFAKELDMPIIMHDYITGGFTANTGLANWCRKNGMLLHIHRAMHAVIDRHPKHGIHFRVLAKCLRLSGGDQLHTGTVVGKLEGDRQTTLGYIDNLRESFVPEDRSRGNFFDQDWGSMPGVFAVASGGIHVWHMPALLAIFGDDSCLQFGGGTH…	Bacteria	Cyanobacteria	Cyanobacteriia	Synechococcales	Cyanobiaceae	Prochlorococcus_A	Prochlorococcus_A sp003216835	Cyanobacteria	FALSE
321	545.8	6.4e-165	NZ_ANHY01000010.1_115	RS_GCF_000315795.1	MGKMFTAGVKQYRETYWEPHYIPKESDFLAVFKITPQPGVPREEAAAAVAAESSTGTWTTVWTDLLTDLEYYKGRAYALEDVPGDDEAFYAFIAYPMGLFEEGSVVNVFTSLVGNVFGFKAVRALRLEDVRFPLWFVTTCDGPPHGIQVERDKMDKYGRPLLGCTIKPKLGLSAKNYGRAVYECLRGGLDFTKDDENVNSQPFMRWRDRFDFCQEAIEKAEKETGERKGHYLNVTAPNIEEMFKRAEYAKEIGTPIIMSDYLTVGWAAHSSLARWCRDNGLLLHVHRAMHGVIDRNPRHGINFRILAKMLRLLGGDHLHSGTVVGKLEGDREATLGWIDQMRDRYVFEDRSRGIFFDQDWGQMPGVLPVASGGIHVWHMPALVSIFGDDAVLQFGGGTL…	Bacteria	Proteobacteria	Alphaproteobacteria	Rhodospirillales	Rhodospirillaceae	Caenispirillum	Caenispirillum salinarum	Proteobacteria	TRUE
322	532.3	1.4e-160	NZ_FZOR01000051.1_17	RS_GCF_900188445.1	MSAGRWSAGVIPYAEMGYWRPDYEPKDSDILAAFRITPQPGVPPEEAGAAVAGESSTATWTVVWTDRLTSFENYQGKCYKVEPVPGQENQFIAYIAYDLDLFEEGSIANLTSSIIGNVFGFKALKALRLEDMRIPSHYVKTFQGPAHGIVMEREYLGKFGRPLLGATVKPKLGLSARNYGRVVYEALRGGLDFTKDDENINSQPFMRWRDRFLYCMEGVNRAQAATGEVKGHYLNVTAATMEDMYERAEFAKELGSVVVMIDLTIGYTAIQSMAKWARRNGVLLHLHRAGHSTYTRQKTHGVNFRVIAKWMRLAGVDHIHAGTVVGKLEGDPNSVRGYYDTLRLDKVEADPVKGLYFDQEWASMPGTMPVASGGIHAGQMHQLLHYLGEDTILQFGGGT…	Bacteria	Actinobacteriota	Actinobacteria	Streptosporangiales	Streptosporangiaceae	Spirillospora	Spirillospora meyerae	Actinobacteriota	TRUE
323	541.8	9.6e-164	NC_015259.1_994	RS_GCF_000192745.1	MDAKMKEIKGKERYKAGVLKYAQMGYWDGDYEPKDTDVIALFRITPQDGVDPIEAAAAVAGESSTATWTVVWTDRLTACDSYRAKAYRVDPVPGTPGQYFCYVAYDLILFEEGSIANLTASIIGNVFSFKPLKAARLEDMRFPVAYVKTYKGPPTGIVVERERLDKFGKPLLGATTKPKLGLSGKNYGRVVYEGLKGGLDFMKDDENINSQPFMHWRDRFLYCMEAVNKASAETGEVKGHYLNITAGTMEEMYRRAELAKELGSVIVMVDLIIGWTAIQSISEWCRQNDMILHMHRAGHGTYTRQKNHGISFRVIAKWLRLAGVDHLHCGTAVGKLEGDPLTVQGYYNVCRETRNAVDLPRGIFFEQDWADLRKVMPVASGGIHAGQMHQLLDLFGDDV…	Bacteria	Proteobacteria	Alphaproteobacteria	Rhizobiales	Stappiaceae	Polymorphum	Polymorphum gilvum	Proteobacteria	TRUE
324	368.8	5.2e-111	NC_014834.1_4772	RS_GCF_000177255.2	MDQSNRYANLNLKESELIAGGRHVLCAYIMKPKAGFGNFIQTAAHFAAESSTGTNVEVSTTDDFTRGVDALVYEIDEAKSLMKIAYPIELFDRNVIDGRAMIASFLTLTIGNNQGMGDVEYAKMYDFYVPPAYLKLFDGPSTTIKDLWRVLGRPVINGGFIVGTIIKPKLGLRPQPFANACYDFWLGGDFIKNDEPQGNQVFAPFKDTVRAVSEAMRRAQDKTGEAKLFSFNITADDHYEMLARGEFILETFADNADHVAFLVDGYVAGPAAVTTARRAFPKQYLHYHRAGHGAVTSPQSQRGYTAFVLSKMSRLQGASGIHVGTMGFGKMEGEASDRAAAFMITEDAADGPYFHQEWLGMNPTTPIISGGMNALRMPGFFDNLGHSNLIMTAGGGAFG…	Bacteria	Proteobacteria	Alphaproteobacteria	Rhizobiales	Xanthobacteraceae	Rhodopseudomonas	Rhodopseudomonas palustris_G	Proteobacteria	TRUE
326	547.4	1e-165	NZ_KL370891.1_182	RS_GCF_000702325.1	MAKTYNAGVKEYRETYWMPDYEPKDSDFLACFKLIPQDGVPREELAAAVAAESSTGTWTTVWTDLLTDLDYYKGRAYRIEDVPGDDTCFYAFIAYPIDLFEEGSVVSVMTSLVGNVFGFKALRACRLEDVRFPLAYVMTCGGPPNGIQVERDKMDKYGRPMLGCTIKPKLGLSAKNYGRAVYECLRGGLDFTKDDENVTSQPFMRWRDRFSFCQDAINKAEAETGERKGHYLNVTAGTPEEMYERAEYAKEIGAPIIMHDYLTGGFTANTGLANYCRKNGLLLHIHRAMHGVIDRNPHHGIHFRVLTKALRLSGGDHLHSGTVVGKLEGDREATLGWIDIMRDSFIPEDRSRGIMFDQDFGAMPGVIPVASGGIHVWHMPALVSIFGDDSVLQFGGGTL…	Bacteria	Proteobacteria	Gammaproteobacteria	Thiomicrospirales	Thiomicrospiraceae	Thiomicrorhabdus	Thiomicrorhabdus sp000702325	Proteobacteria	FALSE
328	546	3.5e-165	NZ_FOVJ01000002.1_63	RS_GCF_900115125.1	MTVIYNNNHYNRIRSTFIYPFEENDMSQEITGKERYKSGVIPYKKMGYWDSDYVPKDTDVIALFRITPQPGVDHEEAAAAVAGESSTATWTVVWTDRLTACELYRAKAYRSELVPNTGPGTKNEAQYFAYIAYDLDLFEEGSIANLTASIIGNVFGFKAVKALRLEDMRIPVAYLKTFQGPATGIVVERERLDKFGRPLLGATTKPKLGLSGRNYGRVVYEGLKGGLDFMKDDENINSQPFMHWRDRFLYCMEAVNKASAATGEVKGHYLNVTAGTMEDMYERAEFAKSLGSVIIMIDLVVGYTAIQSMAKWARKNDMILHLHRAGNSTYSRQKNHGMNFRVICKWMRMAGVDHIHAGTVVGKLEGDPLMIKGFYDTLRESRTSQSLETGLFFDQDWAS…	Bacteria	Proteobacteria	Gammaproteobacteria	Burkholderiales	Nitrosomonadaceae	Nitrosospira	Nitrosospira briensis_A	Proteobacteria	FALSE
329	376.9	1.3e-113	UBA10424_contig_1915_4	GB_GCA_003500165.1	MDQSNRYARLDLREEDLIAGGRHVLVAYIMKPKPSYEYLATAAHFAAESSTGTNVDVSTTDDFTRGVDALVYAIDPEQELMKIAYPIALFDRNITDGRAMICSFLTLCIGNNQGMGDVEYAKMHDFYFPPDYLRLFDGPSATIADMWRVLGRPHVDGGFIVGTIIKPKLGLRPQPFADACYDFWLGGDFIKNDEPQGNQTFAPLKETIALVAEAMKRAQDKTGQAKLFSANITADDPHEMVARGEYILETFGENADHVAFLVDGYVTGPAAITTARRHFPRQYLHYHRAGHGAVTSPQSQRGYTAFVLSKMARLQGASGIHVGTMGFGKMEGEAADRAIAYMITEDTADGPYFRQDWLGMKPTTPIISGGMNALRMPGFFRNLGHSNLVMTAGGGSFGH…	Bacteria	Proteobacteria	Alphaproteobacteria	Rhodobacterales	Rhodobacteraceae	UBA10424	UBA10424 sp003500165	Proteobacteria	FALSE
330	30.2	3.3e-08	PMOB01000007.1_67	GB_GCA_003161615.1	MRATFVITPPGWGETLAVLQSVSLPEVSSDVRAQVVEVDGERVTVEFPSLEGETSAEQLLAACIAGEWADRGDFESCRLVEVEWPDGLPGPAFPAAHGVSVGAIVKPALGLSPRETAAVAAELAAGGAVLVKDDELQRSSPERVRAIHAAIPEHVLYAANVTGIDADAIVAAGARALMVNAFLAGLGSIGRLREYGLPLFVHRVGSAFLRRGGPVSVSAGVLVELTRLLGADYVQVGSFSPRVFDTDEEVREQVAAAQPATAVIGGGVGPENAAEQLAKAGTRDGVMLLLGSAAYAHRDGVRAGVAATVEAISA	Bacteria	Actinobacteriota	Thermoleophilia	20CM-4-69-9	20CM-4-69-9	Palsa-739	Palsa-739 sp003161615	Actinobacteriota	TRUE
331	414.1	6.6e-125	NC_007643.1_2444	RS_GCF_000013085.1	MDQSSRYVNLALKEEDLIAGGEHVLCAYIMKPKAGYGYVATAAHFAAESSTGTNVEVCTTDDFTRGVDALVYEVDEARELTKIAYPVALFDRNITDGKAMIASFLTLTMGNNQGMGDVEYAKMHDFYVPEAYRALFDGPSVNISALWKVLGRPEVDGGLVVGTIIKPKLGLRPKPFAEACHAFWLGGDFIKNDEPQGNQPFAPLRDTIALVADAMRRAQDETGEAKLFSANITADDPFEIIARGEYVLETFGENASHVALLVDGYVAGAAAITTARRRFPDNFLHYHRAGHGAVTSPQSKRGYTAFVHCKMARLQGASGIHTGTMGFGKMEGESSDRAIAYMLTQDEAQGPFYRQSWGGMKACTPIISGGMNALRMPGFFENLGNANVILTAGGGAFGH…	Bacteria	Proteobacteria	Alphaproteobacteria	Rhodospirillales	Rhodospirillaceae	Rhodospirillum	Rhodospirillum rubrum	Proteobacteria	FALSE
332	568.5	6.9e-172	NZ_ALVY01000126.1_11	RS_GCF_000332035.1	MVQAKSGTSFKAGVQDYRLTYYTPDYTPKDTDILAAFRVTAQPGVPPEEAAAAVAAESSTGTWTTVWTDNLTDLDRYKGRCYDIERIPGEDNQFFCFIAYPLDLFEEGSVTNLLTSLVGNVFGFKALKALRLEDLRVPVAYLKTFQGPPHGITVERDILNKYGRPLLGCTIKPKLGLSAKNYGRAVYECLRGGLDFTKDDENINSQPFMRWRDRFLFVAEAIHKAQAETNEIKGHYLNVTAPTCEDMLERAEFVKELKMPILMHDYLTGGFTANTTLAKWCRRNGILMHIHRAMHAVIDRQKNHGIHFRVLAKCLRMSGGDHLHSGTVVGKLEGERGITMGFVDLMREDYIEEDRSRGIFFTQDWVSMPGVMPVASGGIHVWHMPALVEIFGDDSCLQF…	Bacteria	Cyanobacteria	Cyanobacteriia	Cyanobacteriales	Gloeocapsaceae	Gloeocapsa	Gloeocapsa sp000332035	Cyanobacteria	FALSE
333	514.8	9.3e-156	BEHN01000006.1_59	GB_GCA_002898535.1	MDPKSSAPKYAGTDSRYARAGVKEYREMGYYDPHYEPKDTDTLALFRVTPQPGVDPEEAAAAVAGESSTATWTVVWTDRLTHLERYQAKCYRVEPVPGNPEQYFAWIAYDLALFEEGSIANLASSIVGNVFGFKALRALRLEDMRIPVAYLKTFKGAPHGIPVERDLLNKYGRPLLGCTVKPKLGLSGRNYGRVVFEALAGGLDFTKDDENINSQPFMRWRDRFLYAMEAVIKAEQVTGERKGHYMNVTAPTMEEVYKRAEFAKEIGSVIIMADLTMGYTALQSLSNWCHDNGMILHLHRASHATFTRQKNHGISFRVLAKWMRMLGVDHIHAGTAVGKLEGDPNLVQGYYTILREQYVKADPVKGIFFDQDWAYLPAVFPVASGGIHAGQMHLLLDLF…	Bacteria	Acidobacteriota	HRBIN11	HRBIN11	HRBIN11	HRBIN11	HRBIN11 sp002898535	Acidobacteriota	FALSE
334	534.5	1.1e-161	NZ_AUIS01000023.1_48	RS_GCF_000423825.1	MSEAISGAERYKAGVIPYKKMGYWEPDYVPKDTDVIALFRITPQEGVEPEEAAAAVAGESSTATWTVVWTDRLTASELYRAKAYRVDPVPNQPDQHFAYIAYDLDLFEPGSIANLTASIIGNVFGFKAVKALRLEDMRFPVAYVKTFDGPPTGIVVERERLDKFGRPLLGATTKPKLGLSGRNYGRVVYEALKGGLDFVKDDENINSQPFMHWRDRFLYVMEAVNKASAATGEVKGHYLNVTAATMEDMYERAEFAKELGSVIVMIDLVIGYTAIQSMSKWARRNDMILHLHRAGHGTYTRQKNHGVSFRVIAKWMRLAGVDHIHAGTVVGKLEGDPRTIAGIYDVLREPVNTVNLEHGIFFDQDWASLCKVMPVASGGIHAGQMHQLLTYLGEDVVLQ…	Bacteria	Proteobacteria	Gammaproteobacteria	Acidithiobacillales	Acidithiobacillaceae	Thermithiobacillus	Thermithiobacillus tepidarius	Proteobacteria	FALSE
337	405.3	2.8e-122	NZ_OAOQ01000005.1_36	RS_GCF_900207575.1	MDQSNRYARLDLREADLIAGGRHVLCAYVMKPKAGYGYLETAAHFAAESSTGTNVEVSTTDDFTRGVDALVYEIDEARELMKIAYPVELFDRNIIDGRAMLCSFLTLTIGNNQGMGDVEYAKMHDFYVPPCYLRLFDGPSMNIADMWRVLGRDVRDGGMVVGTIIKPKLGLRPKPFADACYEFWLGGDFIKNDEPQGNQTFAPLKETIRLVADAMKRAQDETGEAKLFSANITADDHYEMVARGEYILETFGENADHVAFLVDGYVTGPAAITTARRSFPRQFLHYHRAGHGAVTSPQSMRGYTAFVLSKMSRLQGASGIHTGTMGYGKMEGEAADKIMAFMLTDDAAQGPFYHQDWLGMKATTPIISGGMNALRLPGFFDNLGHSNVIQTSGGGAFGH…	Bacteria	Proteobacteria	Alphaproteobacteria	Rhodobacterales	Rhodobacteraceae	Rhodobacter_A	Rhodobacter_A ovatus	Proteobacteria	TRUE
339	188.6	2.3e-56	UBA9855_contig_12684_1	GB_GCA_003446655.1	MGAADTPQQILDPRKRYQAGVLKYAQMGYWNADYEPKDTDVLAVFRITPQEGVDPIEAAAAVAGESSTATWTVVWTDRLTACDKYRAKAYRIEPVPGQEGQYFCWVAYDLDLFEEGSIANLTASIIGNVFSFKPLKAARLEDMRLPVAYVKTFRGPPTGIVVERERLEKYGRPLLGATMKPKLGLSGKNYGRVVYEALRGGLDFTKDDENINSQPFMHWRDRFLYCMEGVNQAAAQTGDSKGHYLNITAGTMEEMYKRAEFARE	Bacteria	Proteobacteria	Gammaproteobacteria	Burkholderiales	Rhodocyclaceae	Thauera	Thauera sp003446655	Proteobacteria	TRUE
341	183.1	3.8e-55	contig_134_28	GB_GCA_003488625.1	MDIKELRATLNSHQAAYVNLDLPNPQNGEYMLCAFHLVPGEGLNFLQAACEVSAESSTGTNFLVRTETPFSREMNSLVYKIDLERNLVWIAYPRRLFDRGGNVQNILTYIVGNVLWMKQINALKLLDVRFPSSMLEQYDGPSYTLDDMRKYLDVYERPILGTIIKPKMGLTSAEYAEVAYDFRVGGGDFVKNDEPQANQDFCPYDKMVKHIAEAMAKAVKETGHKKVHSFNVSAADYDTMISRCEMIKNSWMEAGSYAFLIDGTTAGWMAVQTLRRKYPDVFIHFHRAGHGAFTRPENPIGFTVLVLSKFARLAGASGIHTGTAGVGKMAGSPEEDITAAHNILNLVAEGHIFHQSRGTIPETDDDFIRDIQEDIAHHTVLQDDSRRAVKKCCPIISGG…	Bacteria	Patescibacteria	Gracilibacteria	Absconditabacterales	X112	UBA9567	UBA9567 sp003488625	Patescibacteria	FALSE
342	516.8	5.9e-156	NZ_LGYZ01000048.1_82	RS_GCF_001310275.1	MAEENGRDRWDPGVQSYASMGYYAPDYRPSDTDVLAVFRVTPQPGVDPIEAAAAVAGESSTATWTVVWTDRLTAHSRYQAKCYRIDEVPGRPGEYFAYIAYDLDLFEEGSITNLTSSVIGNVFGFKPLLALRLEDMRIPVAYVKTFQGPPHGTVMEREYLNKYGRPLLGATIKPKLGLSARNYGRVVYEACRGGLDFTKDDENINSQPFMRWRDRYLFAMEGVNRAMAETGEIKGHYLNVTAASMEDMYERAEFARELGSVVIMMDLTVGYTAMQSMSHWARRNGVLLHLHRAGHSTFTRQKTHGVSFRVLAKWCRLIGVDHLHAGTVVGKLEGDPATTRGFYDTLRENHIPVNPANGIFFDQDWASLPGVMPVASGGIHAGQMHQLLDLFGDDVILQF…	Bacteria	Actinobacteriota	Actinobacteria	Mycobacteriales	Mycobacteriaceae	Nocardia	Nocardia arizonensis	Actinobacteriota	TRUE
343	528.1	3.1e-159	NZ_JAFD01000006.1_33	RS_GCF_000519245.1	MNDFSKEAVKPADSDSAAKAEKRSRYAAGVLKYREMGYWQPDYTPKDTDIIALFRITPQPGVEPEEAAAAVAGESSTATWTVVWTDRLTACDMYRAKAFRVDPVPNATEGEPQYFAFIAYELDLFEEGSVANLTASIIGNVFGFKPLKALRLEDMRIPVAYLKTFQGPPTGIVVERERLDKYGRPLLGATVKPKLGLSGKNYGRVVYEGLKGGLDFLKDDENINSQPFMHWRDRYLFAMEAVNRAQAETGEMKGHYLNVTAGTMEDMYERAEFAKELGSCIVMIDLVIGWTAITSMGRWARKNDMILHLHRAGHGTYTRQRNHGISFRVIAKWLRMAGVDHAHAGTAVGKLDGDPLSVQGYYNVLRESHNPVDLTRGIFFDQHWAGLRKVMPVASGGIH…	Bacteria	Proteobacteria	Gammaproteobacteria	Burkholderiales	Burkholderiaceae	Paraburkholderia_A	Paraburkholderia_A sp000519245	Proteobacteria	TRUE
344	534.8	1.1e-161	NZ_FOFS01000004.1_33	RS_GCF_900111015.1	MNDIANPPMSAKQRYSAGVLKYRQMGYWDGDYQPKETDVICLFRITPQEGVDPVEAAAAVAGESSTATWTVVWTDRLTACDSYRAKAYRVDPVPNTPGQFFAYVAYDLILFEEGSIANMTASLIGNVFSFKPLKAARLEDIRVPVAYLKTFKGPPTGLVVERERLDKFGRPLLGATTKPKLGLSGRNYGRVIYEGLKGGLDFMKDDENINSQPFMHWRDRFLYCMDAVNKASAATGEVKGTYLNVTAATMEDMYERAEFAKELGSVVVMVDLVIGYTAIQSMANWCRKHDMLMHMHRAGHGTYTRQKNHGVSFRVIAKWLRMAGCDHLHAGTAVGKLEGDPLTVQGYYNVCRDSYTKQDLPRGLFFDQDWADLKKIMPVASGGIHAGQMHQLLDLFGDD…	Bacteria	Proteobacteria	Gammaproteobacteria	Nevskiales	Nevskiaceae	Solimonas	Solimonas aquatica	Proteobacteria	TRUE
345	544.5	2.2e-164	NZ_JAFG01000005.1_586	RS_GCF_000519305.1	MNKIDILPAGTLKEGKERYKSGVIPYKKMGYWEPDYRPKETDLIAMFRITPQPGVDHEEAAAAIAGESSTATWTVVWTDRLTACELYRAKAFRSEPVPNTGPGTKTEQQYFAYIAYDLDLFEPGSIANLTASIIGNVFGFKAVKALRLEDMRIPVAYLKTFQGPATGIVVERERLDKFGRPLLGATTKPKLGLSGRNYGRVVYEALKGGLDFVKDDENINSQPFMHWRDRFLYCMEAVNKASAATGEVKGHYLNVTAGTMEEMYERAEFAKQLGSCIVMIDLVIGYTAIQSMAKWARRNDMILHLHRAGNSTYSRQKNHGMNFRVICKWMRMAGVDHIHAGTVVGKLEGDPLMIKGFYDTLREERTPQNLETGLFFDQEWASLNKVMPVASGGIHAGQM…	Bacteria	Proteobacteria	Alphaproteobacteria	Rhizobiales	Rhizobiaceae	Mesorhizobium	Mesorhizobium ciceri_B	Proteobacteria	TRUE
346	526.3	4.8e-159	NZ_CH672387.1_495	RS_GCF_000153465.1	MDQGSQTIKGKDRYKSGVMEYRKMGYWEPDYEPKETDVIACFRITPQDGVDPIEAAAAVAGESSTATWTVVWTDRLTAAEKYRAKAYRVDQVPNTDDQYFAYIAYDLDLFENGSIANLTASIIGNVFGFKPLKGLRLEDMRLPTAYVKTFQGPATGIVVERERLDKFGRPLLGATVKPKLGLSGRNYGRVVYEALKGGLDFTKDDENINSQPFMDWRERFLYCMEAVNKAQAATGEIKGTYLNVTAATMEDMYERAEFARDLGSNIIMIDLVIGWTAMQSMAKWARRNNMILHLHRAGHSTYTRQKTHGVSFRVIAKWARLAGVDHIHAGTVVGKLEGDPATTKGYYDICRDEFTHRKLENGIFFDQPWASLNKMMPVASGGIHAGQMHQLLDLLGEDT…	Bacteria	Proteobacteria	Alphaproteobacteria	Rhizobiales	Rhizobiaceae	Aurantimonas	Aurantimonas manganoxydans	Proteobacteria	TRUE
347	382.1	2.9e-115	NZ_FQUY01000044.1_3	RS_GCF_900129195.1	MAFLYNQSSRYINLDLKEKELIDGGKHVLCAYIMKPKQGFGHMEVAAHFAAESSTGTNVEVCTTDDFTKSVDAIVYELSETDSGDYLMKIAYPLDLFDRNIIDGRAMMVSFLTLAIGNNQGMGDVEYAKLHDFYFPREYLQLFDGPARNIVDFWRILGRPLENGGMIVGTIIKPKLGLRPALFAEACYQFWLGGDFVKNDEPQGNQPFAPLKETMKAVSDAMKRAQDKTGEAKIFSANITADDPAEIIARGEYILEIFGENASHVAFLIDGYVAGPTAITTVRRNFPNQFLHYHRAGHGAVTSPQSKRGYTAFVLSKMARLLGASGIHTGTMGFGKMEGDPADKIMAYMLEREEAQGPYFKQKWYGFKATTPMISGGMNALRLPGFFNNLGHSNICQTS…	Bacteria	Firmicutes_B	Desulfotomaculia	Desulfotomaculales	Desulfotomaculaceae	Desulfotomaculum_H	Desulfotomaculum_H putei	Firmicutes	FALSE
348	136.1	1.5e-40	MNUP01000133.1_7	GB_GCA_001871075.1	MGLDPNVFGIFEGINKEDYVLGLYYMEAESADILKKVEAIALEQSTGTWIAVPSETREIREKCAAKVLAVHELPSYEDALPEPPGTRKFIFLIGFPAANISRQIPQLLTTLYGNISMSGKIKLLDTFLPGSFVKNFKGPKFGIEGVRKLLGVKGRPVIVAVLKPCVGMDPKTLGKLLYELGTAGVDIIKDDELLADPEFCPVKERLDICLKACKKIRSETGRRVLYAVNITDNLDVMFKRAESAVKQGANCLMVNTYTVSFSAMSALAEDPRINVPVLAHPNFAGAIFGSPNYGLTSSLVLGKLARLSGADMVIYPSYFGKVPMVKERVIRIWQELTAPFYHLRRVFGAPSAGLHAGVVDKLMENFGNDVLLSAGGGIQGHPMGVSGGAKSFHQAIKAF…	Bacteria	Desantisbacteria	UBA1551	UBA1551	UBA1551	UBA1551	UBA1551 sp001871075	Desantisbacteria	FALSE
349	115.1	6.9e-34	NZ_FNZV01000020.1_33	RS_GCF_900109555.1	MTRIIAEYLLETPYPLEEVAAMMAGEQSSGTFVRVAGETDELRARSAAQVLDITSVADTQEPTLHSAYVERKNKGGPFRQARVRIAYPSENIGRNLPTLGATVSGNLYDMGETTGLKLLKLEVPASYRARFELPRVGIQGTRKSIGIFDRPIFGTIIKPNVGMRPDDIANLVDQLCAAGVDFIKDDEVCANPDCAPLAERVPAVMDVIRKWRDRTGKNVMMAFNITDETDAMKRHADLVEAEGGTCVMASLNWCGLSGMETLRHHTPLAIHGHRNGFGAMSRHPLLGMAFPAYQALYRLAGVDHMHVHGIGGKFVDTSDEVTEAARVCLQPLSEGGPDDQVMPAFSSGQWAGTLPKTLEAAQGSDLMFMCGGGILAHPNGPAAGVQSLRDAYETLMSGQ…	Bacteria	Proteobacteria	Alphaproteobacteria	Rhodobacterales	Rhodobacteraceae	Pacificibacter	Pacificibacter marinus	Proteobacteria	TRUE
350	537.8	7.7e-163	NZ_MWOX01000121.1_6	RS_GCF_002026005.1	MSKKYDAGVKEYRDTYWTPEYVPLDTDLLACFKCTGQEGVPREEVAAAVAAESSTGTWSTVWSELLTDLEFYKGRCYRIEDVPGDPEAFYAFIAYPLDLFEEGSITNVLTSLVGNVFGFKALRHLRLEDIRFPIAFIKTCGGPPNGIVVERDRLNKYGRPLLGCTIKPKLGLSGKNYGRVVYECLRGGLDLTKDDENINSQPFQRWRERFEFVAEAVKLAQRETGEVKGHYLNCTANTPEELYERAEFAKELDMPIIMHDYITGGFTANTGLANWCRKNGMLLHIHRAMHAVIDRHPKHGIHFRVLAKCLRLSGGDQLHTGTVVGKLEGDRQTTLGYIDNLRESFVPEDRSRGNFFDQDWGSMPGVFAVASGGIHVWHMPALLAIFGDDSCLQFGGGTH…	Bacteria	Cyanobacteria	Cyanobacteriia	Synechococcales	Cyanobiaceae	Prochlorococcus_A	Prochlorococcus_A sp002026005	Cyanobacteria	FALSE
351	454.1	2.4e-137	PAEP01000019.1_103	GB_GCA_002700765.1	MSKKYDAGVKEYRDTYWTPDYVPLDTDLLACFKCTGQEGVPKEEVAAAVAAESSTGTWSTVWSELLTDLDFYKGRCYRIEDVPGDKESFYAFIAYPLDLFEEGSITNVLTSLVGNVFGFKALRHLRLEDLRFPMAFIKTCYGPPNGIQVERDRMNKYGRPLLGCTIKPKLGLSGKNYGRVVYECLRGGLDFTKDDENINSQPFQRWQNRFEFVAEAIKLSEQETGEKKGHYLNVTANTPEEMYERAEFAKELGMPIVMHDFITGGFTANTGLSKWCRKNGMLLHIHRAMHAVIDRHPKHGIHFRVLAKCLRLSGGDQLHTGTVVGKLEGDRQTTLGYIDQLRESFVPEDRSRGNFFDQDWGSMPGVFAVASGGIHVWHMPALVSIFGDDSVLQFGG	Bacteria	Cyanobacteria	Cyanobacteriia	Synechococcales	Cyanobiaceae	Synechococcus_C	Synechococcus_C sp002700765	Cyanobacteria	FALSE
352	520.1	6.2e-157	NZ_BAGD01000074.1_52	RS_GCF_000308635.1	MADTPERDRWDPGVQSYASMGYYAPDYQPKDTDVLAVFRVTPQQGVDPVEASAAVAGESSTATWTVVWTDRLTAHDRYRGKCYQVDEVPGRPGEYFAYVAYDLDLFEEGSITNLTSSVIGNVFGFKPLKALRLEDMRIPVAYVKTFQGPAHGIVMEREYLNKYGRPLLGATVKPKLGLSARNYGRVVYEACKGGLDFTKDDENINSQPFMRWRDRYLFAMEGVNRAIAETGELKGHYLNVTAADMEDMYERAEFAKSLGSVIIMMDLTVGYTAMQSMAKWARRNGMLLHLHRAGHSTFTRQKTHGVSFRVLAKWCRLIGVDHVHAGTVVGKLEGDPHTVRGFYDTLRDNYIPANPTNGIFFDQDWASLPGVMPVASGGIHAGQMHQLLDLFGDDVILQF…	Bacteria	Actinobacteriota	Actinobacteria	Mycobacteriales	Mycobacteriaceae	Nocardia	Nocardia otitidiscaviarum	Actinobacteriota	TRUE
353	514	5.7e-155	NZ_AUIK01000021.1_212	RS_GCF_000423665.1	MNEDRWTAGVTPYARMGYWDGDYRPKDTDVLAAFRITPQEGVDAIEAAAAVAGESSTATWTVVWTDRLTAYEHYQAKAYRVDEVPGQPGTYIAHIAYDLDLFEEGSIANLSSSIIGNVFGFKALKALRLEDMRIPPHYVKTFQGPAHGIVQEREYLDKFGRPLLGATTKPKLGLSAKNYSRVVYEALRGGLDFTKDDENINSQPFMRWRDRYLFAMEGVMRASAATGEVKGHYMNVTAASMEEMYERAEFARDIGSVIIMVDLTVGYTALTSLARWCRANGMILHLHRAGHSTYTRQKSHGVSFRVIAKWCRLIGVDHIHAGTVVGKLEGDPGLVRGYYDVCRERRNEADPQTGLYFDQDWASLPGVMPVASGGIHAGQMPQLLDHLGEDCVLQFGGGT…	Bacteria	Actinobacteriota	Thermoleophilia	Solirubrobacterales	Solirubrobacteraceae	Solirubrobacter	Solirubrobacter soli	Actinobacteriota	TRUE
354	294	1.5e-88	MNXA01000049.1_31	GB_GCA_001871195.1	MDQSNRYANLSLNEADLIAGGKHLLVAYKLIPAKGYGFLEVAAHIAAESSTGTNVEVSTTDDFTRGVDALVYDIDETAFGDDRVTGGGLMKVAYPVELFDPNLTDGHYNVSHMWSLILGNNQGMGDHEGLRMLDFMVPECMIKKFDGPSAGIADLWKVLGRPEVDGGYISGTIIKPKLGLRPEPFAKACLDFWLGGDFIKNDEPQANQPFCPMKVVIPKVAEMMDKAQQETGNAKLFSANATADFHGECIARGEYILGEFAKYGNEKHVAFLIDGFVTGPAGVTTARRAFPDTFLHFHRAGHGAVTSYKSPMGMDPLCYMKLSRLQGASGIHTGTMGYGKMEGHGKETVLAYMLERDECMGHYFNQKWYGMKPTAPIISGGMNALRLPGFFENLGHGNV…	Bacteria	Proteobacteria	Zetaproteobacteria	Mariprofundales	Mariprofundaceae	UBA1543	UBA1543 sp001871195	Proteobacteria	FALSE
355	524.8	8.5e-159	PMFP01000081.1_3	GB_GCA_003155175.1	MTPTTPTTGNGKSNRWASGVLPYVQMGYYDADYQPKDTDVLCAFRLVPQEGVDPIEAGAAVAGESSTATWTVVWTDRLTTYEHYQAKCYRVDPVPNSNQYIAYIAYDIDLFEENSIANLTSSIIGNVFGFKALVSLRLEDMRIPQVYVKTFQGPAHGIVMEREMLNKFGRPLIGATTKPKLGLSARNYGRVVYEALRGGLDFVKDDENINSQPFMRWRDRFLYCMEAVERAQAETGEIKGHYMNVTAGDMEEMYERAEFAKEIGSVIVMIDLTIGYTAIQSMAKWARKNSVLLHLHRAGHGTYTRQKTHGISFRVISKWVRLMGVDHVHAGTVVGKLEGDPNMIAGYYDTLRLDHVEQNPLHGIYFDQDWLSMPGVMPVASGGIHAGQLPQLLNYLGED…	Bacteria	Eremiobacterota	Eremiobacteria	UBP12	UBA5184	Bog-1527	Bog-1527 sp003155175	Eremiobacterota	FALSE
357	533.3	5.6e-161	NZ_LYVQ01000011.1_7	RS_GCF_001984095.1	MGQMNEIGAASPTTSTTQITDAKKRYSAGVLKYAQMGYWNADYVPKETDILALFRITPQDGVDPIEAAAAVAGESSTATWTVVWTDRLTACDMYRAKAYRIDPVPGILGQYFCYVAYDLSLFEEGSITNVAASIIGNVFSFKPLKAARLEDMKFPVAYVKTFAGPPTGIIVERERLDKFGRPLLGATTKPKLGLSGRNYGRVVYEGLKGGLDFMKDDENINSQPFMHWRDRFLFVMDAVNKASAATGEVKGSYLNVTAGTMEEMYRRAAFAKELGSVIIMVDLVVGYTAIQSLSHWARQNDMVLHLHRAGHGTYTRQKNHGVSFRVIAKWMRMVGVDHIHAGTAVGKLEGDPMTVQGYYNVCRDTHTKVDLPRGIYFDQDWGALKKMMPVASGGIHAGQ…	Bacteria	Proteobacteria	Gammaproteobacteria	Burkholderiales	Burkholderiaceae	Paucibacter	Paucibacter sp001984095	Proteobacteria	TRUE
358	551.6	9.3e-167	NZ_CP015418.1_147	RS_GCF_001633165.1	MAKTYDAGVKEYRSTYWEPDYTLKDSDILAVFKVIPQPGVSREEAAAAVAAESSTGTWTTVWTDLLTDLDYYKGRAYAIEDVPGSDEAFYAFIAYPMDLFEEGSVVNVFTSIVGNVFGFKAVRSLRLEDVRFPLWFVATCFGPPHGIQVERDKMDKYGRPLLGCTIKPKLGLSAKNYGRAVYECLRGGLDFTKDDENVNSQPFMRWRDRFLFCQEAIDKAEAETGERKGHYMNVTAPTMEEVYKRAEFAKELGTPIIMSDYLTLGWAAHNSLSKWCRDNGLLLHVHRAMHAVLDRNPNHGINFRVLAKMLRLLGGDHLHSGTVVGKLEGDRAATLGWIDLLRDRHIKEDRSRGIFFDQDWGAMPGVFPVASGGIHVWHMPALVSIFGNDSVLQFGGGTL…	Bacteria	Proteobacteria	Alphaproteobacteria	Rhodobacterales	Rhodobacteraceae	Rhodovulum	Rhodovulum sulfidophilum	Proteobacteria	TRUE
360	539.7	1.2e-163	QCKF01000004.1_80	GB_GCA_003215545.1	MSKKYDAGVKEYRDTYWTPDYVPLDTDLLACFKCTGQEGVPREEVAAAVAAESSTGTWSTVWSELLTDLEFYKGRCYRIEDVPGDNESFYAFIAYPLDLFEEGSITNVLTSLVGNVFGFKALRHLRLEDIRFPMAFIKTCGGPPQGIVVERDRLNKYGRPLLGCTIKPKLGLSGKNYGRVVYECLRGGLDLTKDDENINSQPFQRWRDRFEFVAEAVKLAQQETGEVKGHYLNCTATTPEEMYERAEFAKELDMPIIMHDYITGGFTANTGLANWCRKNGMLLHIHRAMHAVIDRHPKHGIHFRVLAKCLRLSGGDQLHTGTVVGKLEGDRQTTLGYIDNLRESFVPEDRTRGNFFDQDWGSMPGVFAVASGGIHVWHMPALLAIFGDDSCLQFGGGTH…	Bacteria	Cyanobacteria	Cyanobacteriia	Synechococcales	Cyanobiaceae	AG-409-L14	AG-409-L14 sp003215545	Cyanobacteria	FALSE
361	120.7	1.4e-35	NZ_QKYL01000133.1_12	RS_GCF_003255745.1	MIRATYLVETPCPIADVAAMMAGEQSAGTFIRVEGETDELRARFGAIVVSSEQVGELAAPSLRSAWVERKKLNGPYGVHRVIIDYPEDNIGVNLPNLAAVLAGNLFDLGEVTGLKLIDVALRPDYRNRYERPKFGIAGTRGSIGVTDRPIFGTIIKPNIGLDPDQIAELVRRLAEAGADFVKDDEIAGTHPHAPVDARIRAVMQVVRRHRDQTGKLMMVAFNITDETDAMRRHADLIEAEGGSCAMVSLNWCGLSAVQTLRKHTPLAIHGHRNGFGGMSRHPSLGLGVRAYQTLYRLAGIDHMHVHGMGGKFADLDDDVTESARHCLTPLSDQDEVMPVLSSGQWAGTLPKTLDQIGSDDFMFLCGGGIMAHPGGPAAGLTSLRQAHEATRRGLPLRNP…	Bacteria	Proteobacteria	Alphaproteobacteria	Rhodobacterales	Rhodobacteraceae	Paracoccus	Paracoccus saliphilus_A	Proteobacteria	TRUE
363	125	7.5e-37	NZ_FQVI01000003.1_51	RS_GCF_900129135.1	MFVDPIIMQLPEEIDCDRFVIATYYAAGKPGTNMVKFAAALAVEQTCGTWLKVPGETPEVRERAIGRVLGVYEAPSHQIEIPEEVKERHFIIRIAYPWRNFDAQFSMMLSTVIGNISSSGKVKLVDLEFPKSFLENFKGPKFGVQGIREVLGVYDRPLLNNMIKPCIGLTPEKTAELAFEAAVGGVDVIKDDELVCSPSFCPLEDRVKAVMGALKKADEMKGEKTLYAFNITAPVLQMRENAYRAIEAGANALMINYASVGLDTTRVITEDPNINVPILGHSDYTGAQYESPWSGLSATLIGAKLPRLAGMDMVIALTPYGKFPMMMDTFVNMGLQLLAPMQHIKSVFPMPGGGTTQGHIEDVVKKFGNDVMIAAGGAIHGHPMGPKAGAKAFRQGIDA…	Bacteria	Firmicutes_A	Clostridia	Lachnospirales	Lachnospiraceae	Lactonifactor	Lactonifactor longoviformis	Firmicutes	FALSE
364	384	9.2e-116	DFBX01000076.1_49	GB_GCA_002366795.1	MDQSNRYARLDLKEEDLIAGGKHVLVAYIMKPKAGFDGYLATAAHFAAESSTGTNVDVSTTDDFTRGVDALVYEIDEAKEVMKIAYPVELFDRNITDGRAMICSFLTLAIGNNQGMGDVEYAKMHDFYVPPEFLRLFDGPSTTIADMWRVLGRPHVDGGFIVGTIIKPKLGLRPQPFADACYDFWLGGDFIKNDEPQGNQLFAPMKETMPLVADAMKRAQDATGEAKLFSANITADDPFEMIARGEYILETFKDNADHVAFLVDGYVTGPAAITTARRQFPRQYLHYHRAGHGAVTSPQSMRGYTAFVLSKMARMQGASGIHTGTMGFGKMEGENADKLMAYMITDDSADGPFYHQEWAGMNPTTPIISGGMNALRMPGFFQNLGHSNLVLTAGGGSFG…	Bacteria	Proteobacteria	Alphaproteobacteria	Rhodobacterales	Rhodobacteraceae	UBA3069	UBA3069 sp002366795	Proteobacteria	TRUE
365	168.4	7.8e-51	DDXN01000009.1_68	GB_GCA_002347605.1	MAVQFNYVAPKGWKPKSPDEEYLITYLDIELADGISDEKFEDAAGSCAAESSTGTWTKVDEGKHSGTKLADKLKAVAYDLDPATKTFKIAYKREIFEDGNISGLLAGIAGNIDSMKMLKAFRLIDVRFPKSIVKSFAGPQFGINGVREFMQIERGPLMCTVPKPKIGRSAKEQAYLAKILFTAAKGEFQGIKDDENLTSLYFNRFEDRCKLVHEVQREVEKKSGKRKMYLCNTTHSDMDIMLERADMIKENGGRWMMMDVVTTGFAAVQTVRKHNPGLAIHAHRAMHGLLDRESGAGVHDRGEILDFSMSMVVIAKIMRLLGVDSLHGGAPKTKMENYNEPKLIQEALQADITPESDMTLGQNWYGMKGVWHTASGGLHPGTIGDSITKLGENIIVQAG…	Bacteria	Patescibacteria	Dojkabacteria	SC72	SC72	UBA2259	UBA2259 sp002347605	Patescibacteria	FALSE
366	58	5.6e-17	NZ_LT700188.1_1199	RS_GCF_900155405.1	MTHLSLPRWQAVYAVTANDRAEAEQLAQNLAVEQTIEYPYELVEGTWYADEMTGRIEALEPFNETEWRATISYPAEAVQGEILQLLNMLYGNSSLQMKTRLLDFTLSPELAAEYPGPRYGLTGLRDYWQVPAGPLVMAVLKPIGHSSREFAAMASAFARAGVAVIKDDHSLHNQKFSPFRERVTACVDAIANANAQAGHHTGYLPNITSAGAELIERALCAQELGANGIMVAPALTGWGSVHELANRPDFTLPIVCHPSWTGPMVRGPRPVVSPFVYNGLFPRLAGADSVIVVGGGGRFGVRNDACLASRDGALCAWGNCRPLLPAIGGGMTLDAIAELPQIYGDDIMYLVGGALFRESPDIEKNARRFLAGVETIYAHAGNAR	Bacteria	Firmicutes_C	Negativicutes	Veillonellales	Negativicoccaceae	Negativicoccus	Negativicoccus massiliensis	Firmicutes	FALSE
367	546.1	7.6e-165	NZ_FTPD01000005.1_160	RS_GCF_900156895.1	MNKIDMPSAGTLKEGKERYKSGVIPYKKMGYWEPDYRPKETDLIAMFRITPQPGVDHEEAAAAIAGESSTATWTVVWTDRLTACELYRAKAFRSEPVPNTGPGTKTEQQYFAYIAYDLDLFEPGSIANLTASIIGNVFGFKAVKALRLEDMRIPVAYLKTFQGPATGIVVERERLDKFGRPLLGATTKPKLGLSGRNYGRVVYEALKGGLDFVKDDENINSQPFMHWRDRFLYCMEAVNKASAATGEVKGHYLNVTAGTMEEMYERAEFAKQLGSCIVMIDLVIGYTAIQSMAKWARRNDMILHLHRAGNSTYSRQKNHGMNFRVICKWMRMAGVDHIHAGTVVGKLEGDPLMIKGFYDTLREERTPQNLETGLFFDQDWASLNKVMPVASGGIHAGQM…	Bacteria	Proteobacteria	Alphaproteobacteria	Rhizobiales	Rhizobiaceae	Mesorhizobium	Mesorhizobium prunaredense	Proteobacteria	TRUE
368	538.2	3.3e-163	QCTB01000002.1_16	GB_GCA_003209055.1	MSKKYDAGVKEYRDTYWTPEYVPLDTDLLACFKCTGQEGVPREEVAAAVAAESSTGTWSTVWSELLTDLEFYKGRCYRIEDVPGDPEAFYAFIAYPLDLFEEGSITNVLTSLVGNVFGFKALRHLRLEDIRFPIAFIKTCGGPPNGIVVERDRLNKYGRPLLGCTIKPKLGLSGKNYGRVVYECLRGGLDLTKDDENINSQPFQRWRERFEFVAEAVKLAQQETGEVKGHYLNCTANTPEELYERAEFAKELDMPIIMHDYITGGFTANTGLANWCRKNGMLLHIHRAMHAVIDRHPKHGIHFRVLAKCLRLSGGDQLHTGTVVGKLEGDRQTTLGYIDNLRESFVPEDRSRGNFFDQDWGSMPGVFAVASGGIHVWHMPALLAIFGDDSCLQFGGGTH…	Bacteria	Cyanobacteria	Cyanobacteriia	Synechococcales	Cyanobiaceae	Prochlorococcus_A	Prochlorococcus_A sp003209055	Cyanobacteria	FALSE
369	515.1	1.1e-155	PXYV01000041.1_30	GB_GCA_003023745.1	MNGRDNAKHRWAAGVTPYAQMGYWQPDYKPLPTDVLCLFRIVPQEGVEPEEAAAAVAGESSTATWTVVWTDRLTAHEHYQAKAYHVAAVPGSDQYLAYVAYAIDLFEEGSIANLTSSIIGNVFSFKALKSLRLEDMRIPLPYVKTFLGPPHGIVMEREYLDKYGRPLLGATVKPKLGLSARNYARVVYEALRGGLDFTKDDENINSQPFMRWRDRFLFAMEAVNQAVARSGEIKGHYLNVTAATMEDMYERADFAREIGSPIIMIDLTVGYTAIQSMARWARQNGLLLHLHRAGHGTFTRQKTHGISFRVLAKWMRLAGVDHLHAGTVVGKLEGDPHIVSGYYQTLRGMRYDADPAIGLYFEQDWGSMPQVMPVASGGIHAGQMHLLLHYLGEDVIFQF…	Bacteria	Firmicutes_E	Sulfobacillia	Sulfobacillales	Sulfobacillaceae	Sulfobacillus_B	Sulfobacillus_B acidophilus	Firmicutes	FALSE
370	77.2	2.1e-22	QHBV01000039.1_1	GB_GCA_003244035.1	MTPEATDSKTNGKKDRWASGVTPYAEMGYWNAEYEPKDTDILCAFRITPQDGVDPIEAAAAVAGESSTATWTVVWTDRLTPHEHYQAKAYTCDEVPGSPGQYIAKIAYDIDLFEEGSVANLTSSIIGNVFGFKALKALRLEDMRIPPHYLKTFQGPPHGIVMEREYLDKFGRPLLGATTKPKLGLSAKNYGRVVYEALRGGLDFTKDD	Bacteria	Actinobacteriota	Thermoleophilia	Solirubrobacterales	Solirubrobacteraceae	Palsa-465	Palsa-465 sp003244035	Actinobacteriota	TRUE
372	38	1.3e-10	NZ_JPGK01000004.1_146	RS_GCF_000755505.1	MEEIVVTYRFGPGADPAKEARIIAVGQTAGTWDERWSSRSADLGRHLGKVQDVRSVEGGFEADVAFPALNVPDGVGALLTMIYGKYSLSGRSRIVDVRLPEEWGLPPRFGIQGIRQRTGVRGRPLFMGIFKPSLGLSPSDLAKILGETAEAGLDIIKDDEIMPDLPGCTALDRIRACRPVLEKARQKRPGQGAMLYAVNLSGSGAGLHEKARLLVKEGANALLLSAPAYGYALLEELASDPEVGVPLFVHPAFAGAYSGASDHGLDWGIVLGTLPVRAGADAVLYPAHYGSLPFSSSNERRIVGKLRQGGVLPVPSAGIHPGILPRLMDDYGPDVALNAGTGIMDHPMGPAAGVRAFFEALDRWENKESFEPGSIPGGPLKAAVGKWGT	Bacteria	Nitrospirota_A	Leptospirillia	Leptospirillales	Leptospirillaceae	Leptospirillum_A	Leptospirillum_A ferriphilum	Nitrospirota	FALSE
374	537.8	7.2e-163	NZ_JNAS01000002.1_115	RS_GCF_000760115.1	MSKKYDAGVKEYRDTYWTPEYVPLDTDLLACFKCTGQEGVPREEVAAAVAAESSTGTWSTVWSELLTDLEFYKGRCYRIEDVPGDPEAFYAFIAYPLDLFEEGSITNVLTSLVGNVFGFKALRHLRLEDIRFPIAFIKTCGGPPNGIVVERDRLNKYGRPLLGCTIKPKLGLSGKNYGRVVYECLRGGLDLTKDDENINSQPFQRWRERFEFVAEAVKLAQRETGEVKGHYLNCTANTPEELYERAEFAKELDMPIIMHDYITGGFTANTGLANWCRKNGMLLHIHRAMHAVIDRHPKHGIHFRVLAKCLRLSGGDQLHTGTVVGKLEGDRQTTLGYIDNLRESFVPEDRSRGNFFDQDWGSMPGVFAVASGGIHVWHMPALLAIFGDDSCLQFGGGTH…	Bacteria	Cyanobacteria	Cyanobacteriia	Synechococcales	Cyanobiaceae	Prochlorococcus_A	Prochlorococcus_A marinus_D	Cyanobacteria	FALSE
375	529.8	5.7e-160	MOEB01000016.1_3	GB_GCA_001939945.1	MDTITPVDTATAPMSGKDRYRAGTMEYKKMGYWVPDYVPSDTDIIALFRVTPQDGVDPVEASAAVAGESSTATWTVVWTDRLTACDKYRAKCYRVDPVPNAPGQYFAYIAYDLDLFEPGSIANLTASIIGNVFGFKPLKALRLEDMRLPVAYVKTFKGPPTGIVVERERLDKFGRPLLGATVKPKLGLSGRNYGRVVYEALKGGLDFTKDDENINSQPFMHWRDRFLYCMEAVNRAQAYSGEVKGTYLNVTAGTMEDMYERAEFAKELGSTIIMIDLVIGYTAIQSMSNWARKNDMILHLHRAGHSTYTRQKSHGVSFRVIAKWMRLAGVDHIHAGTVVGKLEGDPATTKGYYDICREEFNPTQLENGVFFDQHWASLNKMMPVASGGIHAGQMHQLLH…	Bacteria	Proteobacteria	Alphaproteobacteria	Azospirillales	Azospirillaceae	Rhodocista	Rhodocista sp001939945	Proteobacteria	TRUE
376	68.2	1.2e-19	PEAB01000031.1_20	GB_GCA_002753395.1	MSTSIDITYEITPHHRGQQGQDIEKLLREIALEQTVEVPDGFFFDQPDINTRIVAIIKDIVPLDKAGGRYRCILSYNPEVTAYQLPQFLNVLFGNISFMDNVRVVGIDLSNDFLRAFNGPVYGIEGIRKVLGVYGRPLLCAVLKPMGLSAAALAQMASEFALGGADIIKDDHGLVDHPFCSYEGRVSLCQQAVVAANAKTGHNTLYFPNIVDSVEKIDGRIQFALRHGVSGVLIAPYLVGLDTVRYLASVYRIIIMAHPALTGAYFHDPDHGIRPSVLLGSVFRLMGADISIFPNAGGRFNFTPEECLSLSHSLRGSFSQLKAAFPAPAGGMKLDNLHEMASMYGADAVYTIGGSLLKDASDIRKSTEAFLEKITALFSHTQRQVSITQVVNQSSCDIH…	Bacteria	Nitrospirota	Thermodesulfovibrionia	Thermodesulfovibrionales	Magnetobacteriaceae	Magnetobacterium	Magnetobacterium sp002753395	Nitrospirota	FALSE
377	532.6	6.1e-161	PLET01000125.1_119	GB_GCA_003137095.1	MGNPADRYKSGVMPYAKMGYWDADYVPKDTDVIAVFRISPQDGVDAIEAAAAVAGESSTATWTVVWTDRLTACDLYRAKAYRVDPVPGSPGQYFSYIAYDLALFEEGSIANLTASIIGNVFGFKPLKALRLEDMRMPVAYLKTFQGPPTGIVVERERLDKFGRPLLGATTKPKLGLSSKNYGRVVYEALKGGLDFVKDDENINSQPFMHWRDRFLYCMEAVNKASAATGEVKGHYLNVTAATMEDMYERADFAKQLGSCIVMIDLVIGYTAIQSMAKWARRNDMILHLHRAGHGTYTRQKTHGVSFRVIAKWMRMAGVDHIHAGTVVGKLEGDPNVIKGIYSVCRDDITKQNFERGVFFDQDWAGLRKVMPVASGGIHAGQMHQLITYLGEDVVLQFGG…	Bacteria	Proteobacteria	Gammaproteobacteria	Steroidobacterales	Steroidobacteraceae	Bog-1198	Bog-1198 sp003137095	Proteobacteria	TRUE
378	529.7	9.8e-160	NZ_KB900701.1_4238	RS_GCF_000379145.1	MNMQQSITVRGKDRYKSGVMEYKRMGYWEPNYEPKDTDVIALFRVTPQDGVDPTEACAAVAGESSTATWTVVWTDRLTAAEKYRAKCYRVDPVPNSPGSYFAYIAYDLDLFEPGSISNLTASIIGNVFGFKPLKALRLEDMRLPTAYVKTFQGPATGIVVERERLDKFGRPLLGATVKPKLGLSGRNYGRVVYEALKGGLDFTKDDENINSQPFMHWRERFLYCMEAVNRAQAATGEIKGTYLNVTAATMEDMYERAEFAHELGSNIVMIDLVIGYTAIQSMAKWARKNNMILHLHRAGHSTYTRQRSHGVSFRVIAKWMRLAGVDHIHAGTVVGKLEGDPNTTRGYYDICREDFNPLHLEHGVFFDQNWASLNKLMPVASGGIHAGQMHQLLDLLGED…	Bacteria	Proteobacteria	Alphaproteobacteria	Rhizobiales	Xanthobacteraceae	Bradyrhizobium	Bradyrhizobium elkanii	Proteobacteria	TRUE
379	137.8	8.3e-41	UBA11329_contig_1635_11	GB_GCA_003457065.1	MIQKLDEVNLGHAFPEVAFSDDYIIGTYQVRIKTSNIERLALAIADEQTTGTWIKVGADSADKKKKFGAKVVAIYEVPDSGADLVEDLPPMYIIQIAFPMANMGASIPMLLSTVFGNISASGMVKFIDCAFPKKYVEQFQGPKFGVEGLRDLLGVHDRPLLNAMIKPNIGWTPAEGAEIFYAAAKGGVDIIKDDELMPANEIFCPIKDRVTLFMQKEHQVFEETGEHTLYAVNVTDSIDKICDNAYKAIEYGANCIMLNTYTAGHGALKMLADDPNINVPILAHVDFVGAYASSTYTGISAPLVIGKLTRLAGGDFQINGHPWGKFPIAYKIFYRSFKFFTQPWWNIKPMMYACSGGTTQLVVKNCIDALGTDIILAAGGGVHGHPDGSEAGARSMRQA…	Bacteria	Firmicutes_A	Clostridia	Tissierellales	Sedimentibacteraceae	Sedimentibacter	Sedimentibacter sp003457065	Firmicutes	FALSE
380	548.9	2.2e-166	JYIN01000002.1_35	GB_GCA_002007405.1	MAKVYDAGVKEYRETYWMPDYTPLDTDILACFKVTPQDGVPREEVAAAVAAESSTGTWTTVWTDLLTDLDHYKGRAYAIEDVPGDDTCFYAFVAYPLDLFEEGSVVNVMTSLVGNVFGFKALRALRLEDVRFPIAYVVTCNGPPQGIQMERDILNKYGRPLLGCTIKPKLGLSAKNYGRACYEGLRGGLDFTKDDENINSQPFMRWRGRFDFVIEAIHKAEAETGERKGHYLNVTAPTSDEMMKRAEYAKEIGAPIIMHDYITGGWSANTQLAQWCQDNGMLLHIHRAMHAVLDRNPHHGIHFRVLAKILRLSGGDHLHSGTVVGKLEGDREATLGWIDIMRDSFIKEDRSRGIFFDQDWGSMPGVIPVASGGIHVWHMPALVNIFGDDSCLQFGGGTL…	Bacteria	Proteobacteria	Gammaproteobacteria	Thiomicrospirales	Thioglobaceae	Gsub	Gsub sp002007405	Proteobacteria	FALSE
381	573.9	2e-173	NZ_DS989904.1_1450	RS_GCF_000155595.1	MSYSQTQSKSGAGYDAGVQDYRLTYYAPDYTPRDTDILAAFRMTPQPGVPPEECAAAVAAESSTGTWTTVWTDLLTDMDRYRGRCYDIEPVPGEDNQYIAYVAYPLDLFEEGSVTNLLTSLVGNVFGFKALRALRLEDLRIPVAYVKTFQGPPHGIQVERDRINKYGRPLLGCTIKPKLGLSAKNYGRAVYECLRGGLDFTKDDENINSQPFQRWRDRFLFVADAIHKSQAETGEIKGHYLNVTAATCEEMMKRAAYAKELEMPIVMHDFLTGGFTANTTLAHWCRDNGILLHIHRAMHAVIDRQKNHGIHFRVLAKCLRMSGGDHIHTGTVVGKLEGDRAGTLGFVDLLRENYIEQDKSRGVYFTQDWASMPGVMAVASGGIHVWHMPALVEIFGDDS…	Bacteria	Cyanobacteria	Cyanobacteriia	Phormidesmiales	Phormidesmiaceae	Phormidesmis	Phormidesmis sp000155595	Cyanobacteria	FALSE
382	526.3	4.5e-159	PLHF01000127.1_30	GB_GCA_003138855.1	MEPTERSAEDRYKSGVMPYAQMGYWQPDYEPVDTDVIALFRITPQVGVDPVEAAAAVAGESSTATWTVVWTDRLTACESYRAKAYRVQPVPNRDDQWFAWIAYDLDLFEGGSIANLTASIIGNVFGFKPLKALRLEDMRIPVAYLKTFAGPPTGIVVERERLDKFGRPLLGATVKPKLGLSGRNYGRVVYEALRGGLDFTKDDENINSQSFMHWRDRFLYCMEAVNRAEAATGEVKGTYLNVTAGTMEEMYERAEFAKELGSVVIMIDLVIGYSAIQSLSNWSRRNDMILHLHRAGHGSYTRQRDHGISFRVIAKWMRMAGVDHIHAGTVVGKLEGDPLTIAGVYDTLREEVTPQRLEHGVFFEQPWASLNKVMPVASGGIHAGQMHQLLHYLGEDVVL…	Bacteria	Actinobacteriota	Acidimicrobiia	Acidimicrobiales	RAAP-2	Bog-756	Bog-756 sp003138855	Actinobacteriota	FALSE
383	335.3	6.6e-101	PCUV01000086.1_26	GB_GCA_002786915.1	MDQSNRYADLSLTEADLIKGGQHILCAYKMAPKDGLDYLEAAAHFAAESSTGTNVEVSTTDDFTKGVDALVYHIDPATEDMRIAYPLALFDRNITDGRFMLVSFLTLTIGNNQGMGDIKHAKMIDFYVPPRVVQMFDGPAKDISDLWRILGRPVKDGGYISGTIIKPKLGLRPEPFAEAAYQFWLGGDFIKNDEPQGNQVFSPIKKTIPLVYDALKRAQDKTGQAKLFSMNITADDHFEMCARADFALETFGTDADKLAFLVDGFVGGPGMITTARRQYPNQYLHYHRGGHGMITSPSAKRGYTAFVLAKMSRLQGASGIHVGTMGHGKMEGESDDRVIAYMIERDECQGPVYFQQWFGMKPTTPIISGGMNALRLPGFFDNLGHGNIINTAGGGSYGH…	Bacteria	Proteobacteria	Gammaproteobacteria	Burkholderiales	Burkholderiaceae	Rhodoferax	Rhodoferax sp002786915	Proteobacteria	TRUE
384	532	1.1e-160	NC_005296.1_1591	RS_GCF_000195775.1	MNEAVTIRGKERYKSGVMEYKKMGYWEPDYEPKDTDVIALFRVTPQDGVDPIEAAAAVAGESSTATWTVVWTDRLTAAEKYRAKCYRVDPVPNSLGQYFAYIAYDLDLFEPGSISNLTASIIGNVFGFKPLKALRLEDMRLPIAYVKTFQGPATGIVVERERMDKFGRPLLGATVKPKLGLSGRNYGRVVYEALKGGLDFTKDDENINSQPFMHWRERFQYCMEAVNKAQAQTGEIKGTYLNVTAATMEDMYERAEYAKELGSIIVMIDLVIGYTAIQSMAKWARKNDMILHLHRAGHSTYTRQRNHGVSFRVIAKWMRLAGVDHIHAGTVVGKLEGDPATTKGYYDICREDFNPMTLENGLFFDQHWASLNKLMPVASGGIHAGQMHQLLHLLGEDVV…	Bacteria	Proteobacteria	Alphaproteobacteria	Rhizobiales	Xanthobacteraceae	Rhodopseudomonas	Rhodopseudomonas palustris_F	Proteobacteria	TRUE
386	536.1	2.8e-162	BEIP01000206.1_1	GB_GCA_002898955.1	MNDTTVRSEKERYKPGVIPYKEMGYWRPEYEPKDTDILACFRITPQEGVDPEEAAAAVAGESSTATWTVVWTDRLTDYDRYRGKCYHIEPVPGKENQYFAYVAYDIDLFEPGSVVNCAASIIGNVFGFKPLRALRLEDLRFPEAYVRTFDGPPTGIVVERERLDKFGRPLLGATVKPKLGLSARNYGRVVYEALKGGLDFTKDDENINSQPFMHWRDRWLYVMEAVNRAQAMTGEVKGHYLNVTAATMEEMYERAEFAKELGSVIIMIDLVVGWTAIQSMAKWCRKNDMILHLHRAGHATYTRQKDHGVSFRVIAKWARLAGVDHLHAGTIVGKLEGDPNTVKGFYDVLREDFVPKNLQHGIFFDQPWGSLRKTMPVASGGIHAGQMHLLLHYLGEDVV…	Bacteria	Proteobacteria	Alphaproteobacteria	Geminicoccales	Geminicoccaceae	HRBIN39	HRBIN39 sp002898955	Proteobacteria	FALSE
387	537.8	2.4e-162	NZ_ATWE01000002.1_433	RS_GCF_000421085.1	MNADAKTEIKGRERYKAGVLKYAQMGYWNGDYEPKDTDLIALFRITPQDGVDPIEAAAAVAGESSTATWTVVWTDRLTACDQYRAKAYRVDPVPGTPGQYFCYVAYDLILFEEGSIANLTASIIGNVFSFKPLKAARLEDMRLPVAYVKTFRGPPTGIVVERERLDKFGKPLLGATTKPKLGLSGKNYGRVVYEGLKGGLDFMKDDENINSQPFMHWRDRYLYCMEAVNHASAVTGEVKGHYLNITAGTMEEMYRRAEFAKELGSVIVMVDLIVGWTAIQSISEWCRQNDMILHMHRAGHGTYTRQKNHGISFRVIAKWLRLAGVDHLHAGTAVGKLEGDPPTVQGYYNVCREMKNEVDLPRGLFFEQDWADLKKVMPVASGGIHAGQMHQLLDLFGDD…	Bacteria	Proteobacteria	Alphaproteobacteria	Rhizobiales	Rhizobiaceae	Sinorhizobium	Sinorhizobium sp000421085	Proteobacteria	TRUE
388	55	5.1e-16	NZ_CP015604.1_476	RS_GCF_002284875.1	MDRIYVTYAFVGENPAAIADVIRVEQTIEFPYELAPSWIQEEVVGKIEEISSQDKTNHLITISYNPDVAGGELNQLLNVLWGNVSLFPGVKMVDLKLPAQLLQRFVGPRFGIGGLRKLFNAPTRPLVATALKPMGSDAKTLAEVARTLALAGFDLIKDDHSLANQPWATWKDRVTLISQAVNEANATTGGSSVYAPSLNLPFDQISDAAHTAKELGAGALLVIPGITGFDSLRKIASDNSIALPVLGHPAMLGSLVISKDEGISHGIALGTFMRLAGADISIFPNIGGRFSFTSAQCLEIADRSRANLGKLNPIMVAPAGGMTLERIPEMIEMYGKDAALLIGGALSRGHLADNAARMCEMVRAY	Bacteria	Actinobacteriota	Actinobacteria	Nanopelagicales	Nanopelagicaceae	Planktophila	Planktophila sp002284875	Actinobacteriota	FALSE
389	540.8	7.3e-164	QCFX01000003.1_91	GB_GCA_003280105.1	MSKKYDAGVKEYRDTYWTPEYVPLDTDLLACFKCTGQEGVPREEVAAAVAAESSTGTWSTVWSELLTDLEFYKGRCYRIEDVPGDKESFYAFIAYPLDLFEEGSITNVLTSLVGNVFGFKALRHLRLEDIRFPMAFIKTCGGPPNGIQVERDRLNKYGRPLLGCTIKPKLGLSGKNYGRVVYECLRGGLDLTKDDENINSQPFQRWRERFEFVAEAVKLAQQETGEIKGHYLNCTATTPEEMYERAEFAKELDMPIIMHDYITGGFTANTGLANWCRKNGMLLHIHRAMHAVIDRHPKHGIHFRVLAKCLRLSGGDQLHTGTVVGKLEGDRQTTLGYIDNLRESFVPEDRSRGNFFDQDWGSMPGVFAVASGGIHVWHMPALLAIFGDDSCLQFGGGTH…	Bacteria	Cyanobacteria	Cyanobacteriia	Synechococcales	Cyanobiaceae	AG-363-N20	AG-363-N20 sp003280105	Cyanobacteria	FALSE
390	43	5.7e-12	NEUU01000006.1_135	GB_GCA_002304345.1	MNSGIEVVYIVKSAPADIEARTEGILLEQAVELPRSVLRDDFVLNHIVGSVRSIEALTTGEFRVTISHPEGTAGNDPAQLLNVLFGNTSLQPDVLLEDVRIPASLLQTLGGPRFGIAGIRQAVGVPTGPLTSTALKPMGLSTDKLAAICHTFALAGIDLIKDDHGLADHAFSRFEDRVRACVDATKRAAQTTGRQSLYVPNLIGSPSRVLEQLRFAQKAGVGGVMISPMLLGLPLLHEIVRNELTVPLLAHPSFGGALRISPEALLGRLFRWFGADAVIYPNYGGRFTYSKETCARLAALLRQSDDGLPPVLPVPAGGIKIERLSETIAFYGEDVMLLIGGSLYEAADDNALLQRAKSFVAGARN	Bacteria	Verrucomicrobiota	Verrucomicrobiae	Methylacidiphilales	UBA1321	UBA1321	UBA1321 sp002304345	Verrucomicrobiota	FALSE
391	537.4	2.7e-162	NZ_CP023068.1_1702	RS_GCF_002288525.1	MNADAKTEIKGKERYKAGVLKYAQMGYWNGDYEPKDTDLIALFRITPQDGVDPIEAAAAVAGESSTATWTVVWTDRLTACDQYRAKAYRVDPVPGTPGQYFCYVAYDLILFEEGSIANLTASIIGNVFSFKPLKAARLEDMRLPVAYVKTFKGPPTGIVVERERLDKFGKPLLGATTKPKLGLSGKNYGRVVYEGLKGGLDFMKDDENINSQPFMHWRDRYLYCMEAVNHASAVTGEVKGHYLNITAGTMEEMYRRAEFAKELGSVIVMVDLIIGWTATQSISEWCRRNDMILHMHRAGHGTYTRQKNHGISFRVIAKWLRLAGVDHLHAGTAVGKLEGDPLTVQGYYNVCREMKNEVDLPRGLFFEQDWADIKKVMPVASGGIHAGQMHQLLDLFGDD…	Bacteria	Proteobacteria	Alphaproteobacteria	Rhizobiales	Rhizobiaceae	Sinorhizobium	Sinorhizobium sojae	Proteobacteria	TRUE
392	561.4	1.1e-169	NZ_ALWB01000066.1_13	RS_GCF_000332215.1	MSYSKTQSKAKAGYDAGVQDYKLKYYTPDYTPRDTDLLAAFRFVPQPGVPPEEAAAAVAAESSTGTWTTVWTDLLTDLDRYKGRCYDVEPVPNEDNQYIAYIAYPLDLFEEGSVTNLLTSLVGNVFGFKALRALRLEDIRVPIAYLKTFQGPPHGIQVERDKLNKYGRPLLGCTIKPKLGLSAKNYGRAVYECLRGGLDFTKDDENINSQPFMRWRDRFLFVQEAIEKAQAETGEIKGHYLNVTAPTSEQMMERAAFAKEIGTPIIMHDFLTGGFTANTSLAKYCRENGLLLHIHRAMHAVIDRQKTHGIHFRVLAKCLRMSGGDHLHSGTVVGKLEGEKGITMGFVDLMREDHIELDRDRGIYFTQDWASMPGVLPVASGGIHVWHMPALVEIFGDDS…	Bacteria	Cyanobacteria	Cyanobacteriia	Pseudanabaenales	Pseudanabaenaceae	Pseudanabaena	Pseudanabaena biceps	Cyanobacteria	FALSE
393	532.2	1.2e-160	NZ_CP029426.1_1475	RS_GCF_002266435.2	MNAHTGTVRGKERYRSGTMEYARMGYWEPDYVPKDTDVIALFRVTPQEGVDPIEASAAVAGESSTATWTVVWTDRLTAAEKYRAKCYRVDPVPNTPGSYFAYIAYDLDLFEPGSIANLSASIIGNVFGFKPLKALRLEDMRFPVAYVKTFQGPATGIVVERERLDKFGRPLLGATVKPKLGLSGRNYGRVVYEALKGGLDFTKDDENINSQPFMHWRDRFLYCMEAVNRAQAASGEVKGTYLNVTAATMEDMYERAEFAKELGSVIIMIDLVIGYTAIQSMAKWARRNDMILHLHRAGHSTYTRQKSHGVSFRVIAKWMRLAGVDHIHAGTVVGKLEGDPNTTRGYYDVCREDFNPTKLEHGLFFDQNWASLNKMMPVASGGIHAGQMHQLLDLLGEDV…	Bacteria	Proteobacteria	Alphaproteobacteria	Rhizobiales	Xanthobacteraceae	Bradyrhizobium	Bradyrhizobium sp002266435	Proteobacteria	TRUE
394	538.8	3.5e-163	QCHZ01000002.1_178	GB_GCA_003216955.1	MAKKYDAGVKEYRDTYFTPDYVPLDTDLLACFKCTGQEGVPKEEVAAAVAAESSTGTWSTVWSELLVDLEFYKGRCYRIEDVPGDKDAFYAFIAYPLDLFEEGSITNVLTSLVGNVFGFKALRHLRLEDIRFPMAFIKTCGGPPSGIVVERDRLNKYGRPLLGCTIKPKLGLSGKNYGRVVYECLRGGLDLTKDDENINSQPFQRWRERFEFVAEAVKLAQQETGEVKGHYLNCTATTPEEMYKRAEFAKELDMPIIMHDYITGGFTANTGLANWCRENGMLLHIHRAMHAVIDRHPQHGIHFRVLAKCLRLSGGDQLHTGTVVGKLEGDRQTTLGYIDNLRESFVPEDRTRGNFFDQDWGSMPGVFAVASGGIHVWHMPALLAIFGDDSCLQFGGGTH…	Bacteria	Cyanobacteria	Cyanobacteriia	Synechococcales	Cyanobiaceae	Prochlorococcus_B	Prochlorococcus_B sp003216955	Cyanobacteria	FALSE
395	580.2	2.7e-175	NC_019695.1_5308	RS_GCF_000317125.1	MSYAQTRTQTKSGYQAGVKDYRLTYYTPDYTPKDTDVLACFRVSPQPGVPPEEAGAAVAAESSTGTWTTVWTDLLTDLDRYKGRCYYIEPVPGEDNQFFCFVAYPLDLFEEGSVTNMLTSIVGNVFGFKALKALRLEDMRIPVAYLKTFQGPPHGIQVERDKLNKYGRPLLGCTIKPKLGLSAKNYGRAVYECLRGGLDFTKDDENINSQPFMRWRDRFLFVQEAIGKAQAETGEVKGHYLNVTAPTCEEMMKRAEFAKELGTPIIMHDYLTGGFTANTTLAKYCRDNGLLLHIHRAMHAVIDRQRNHGIHFRVLAKCLRMSGGDHLHSGTVVGKLEGERGITMGFVDLMRENYIEEDRSRGIFFTQDWASMPGVMPVASGGIHIWHMPALVEIFGDDS…	Bacteria	Cyanobacteria	Cyanobacteriia	Cyanobacteriales	Chroococcidiopsidaceae	Chroococcidiopsis	Chroococcidiopsis thermalis	Cyanobacteria	FALSE
396	537.8	6.6e-163	QCEQ01000002.1_2	GB_GCA_003278525.1	MSKKYDAGVKEYRDTYWTPEYVPLDTDLLACFKCTGQEGVPREEVAAAVAAESSTGTWSTVWSELLTDLEFYKGRCYRIEDVPGDPEAFYAFIAYPLDLFEEGSITNVLTSLVGNVFGFKALRHLRLEDIRFPIAFIKTCGGPPNGIVVERDRLNKYGRPLLGCTIKPKLGLSGKNYGRVVYECLRGGLDLTKDDENINSQPFQRWRERFEFVAEAVKLAQRETGEVKGHYLNCTANTPEELYERAEFAKELDMPIIMHDYITGGFTANTGLANWCRKNGMLLHIHRAMHAVIDRHPKHGIHFRVLAKCLRLSGGDQLHTGTVVGKLEGDRQTTLGYIDNLRESFVPEDRSRGNFFDQDWGSMPGVFAVASGGIHVWHMPALLAIFGDDSCLQFGGGTH…	Bacteria	Cyanobacteria	Cyanobacteriia	Synechococcales	Cyanobiaceae	Prochlorococcus_A	Prochlorococcus_A sp003278525	Cyanobacteria	FALSE
397	537.3	2.4e-162	NZ_PVTQ01000009.1_11	RS_GCF_003003355.1	MNDMSNPTEIKDKKKRYAAGVLKYAQMGYWDGDYQPKDTDILALFRITPQEGVDPIEAAAAVAGESSTATWTVVWTDRLTAADQYRAKAYRVDPVPGQPGQYFAYVAYDLILFEEGSIANLTASIIGNVFSFKPLMAARLEDMRFPVAYVKTFKGPPTGLVVERERLDKFGKPLLGATTKPKLGLSGKNYGRVVYEGLKGGLDFMKDDENINSQPFMHWRDRFLYCMEAVNKATAETGEVKGHYLNITAGTMEEMYARAEFAKQLGSVIVMVDLIVGWTAIQSISEWCRRNDMILHMHRAGHGTYTRQKNHGISFRVIAKWLRLAGVDHLHCGTAVGKLEGDPMTVQGYYNVCRETRNEVDLQRGIFFEQEWGDIKKVMPVASGGIHAGQMHQLIELFG…	Bacteria	Proteobacteria	Alphaproteobacteria	Rhodobacterales	Rhodobacteraceae	Donghicola	Donghicola tyrosinivorans	Proteobacteria	TRUE
398	532.8	4.4e-161	NZ_CP012373.1_105	RS_GCF_001305575.2	MTTDMNTVINPKDRYKAGVMPYAQMGYWQPDYEPKATDIIALFRITPQEGVDAIEAAAAVAGESSTATWTVVWTDRLTACDMYRAKAYRVDPVPNTPGQYFAYIAYDLDLFEDGSISNLSASIIGNVFGFKPLKALRLEDMRLPPAYIKTFQGPPTGIVVERERLDKFGRPLLGATVKPKLGLSGKNYGRVIYEALKGGLDFVKDDENINSQAFMHWRERFLFAMEAVNRASAATGEVKGHYLNITAATMEDMYERAEFAKELGSVVVMIDLVIGYTAIQSMAKWARKNDMLVHLHRAGHSTYTRQKNHGVSFRVISKWMRLAGVDHIHAGTVVGKLEGDPNTVKGFYDILRDPVVPVCLENGVFFEQDWASLRSVMPVASGGIHAGQMHQLLKLFGDD…	Bacteria	Proteobacteria	Gammaproteobacteria	Beggiatoales	Beggiatoaceae	Beggiatoa	Beggiatoa leptomitoformis	Proteobacteria	TRUE
399	538.2	5.5e-163	QCLE01000002.1_166	GB_GCA_003214815.1	MSKKYDAGVKEYRDTYWTPEYVPLDTDLLACFKCTGQEGVPREEVAAAVAAESSTGTWSTVWSELLTDLEFYKGRCYRIEDVPGDPEAFYAFIAYPLDLFEEGSITNVLTSLVGNVFGFKALRHLRLEDIRFPIAFIKTCGGPPNGIVVERDRLNKYGRPLLGCTIKPKLGLSGKNYGRVVYECLRGGLDLTKDDENINSQPFQRWRERFEFVAEAVKLAQQETGEVKGHYLNCTANTPEELYERAEFAKELDMPIIMHDYITGGFTANTGLANWCRKNGMLLHIHRAMHAVIDRHPKHGIHFRVLAKCLRLSGGDQLHTGTVVGKLEGDRQTTLGYIDNLRESFVPEDRSRGNFFDQDWGSMPGVFAVASGGIHVWHMPALLAIFGDDSCLQFGGGTH…	Bacteria	Cyanobacteria	Cyanobacteriia	Synechococcales	Cyanobiaceae	Prochlorococcus_A	Prochlorococcus_A sp003214815	Cyanobacteria	FALSE
400	67.5	3.9e-19	NC_019678.1_5184	RS_GCF_000316665.1	MIEVDYRFPPGVDAQKQAKVIAVGQTAGTWDARFAHREATLSKHLGQVIAVKTEDNTGYSQAKVRFPEANVENDISSLLTMIFGKYSMAGAAKVVAVKLSENYGLLPKLGISGIRERLGVFNRPLIMAIFKPALGLSAQDHADILKQVAYAGLDIIKDDEILGDLDVAPTLERLKACRQVIDEIKQKTGRTILYAVNVTGSADKLLEKARLLVREGANALLLNVLPYGFSVLQALATDADINVPIFTHPALAGALCAAPDHGISYSVILGTFMAHGGADAVLYPAHYGSLPFDASEEAKIKNSLRDRNVFPVPSAGIHPGIVPQAIADYGDDVILNAGTGIMDHPDGAAAGVKAFFQALEKVERGESFELESLNDGALKRALQKWGKK	Bacteria	Cyanobacteria	Cyanobacteriia	Cyanobacteriales	Nostocaceae	Rivularia	Rivularia sp000316665	Cyanobacteria	FALSE
402	539.3	2.2e-163	QCKJ01000004.1_86	GB_GCA_003215435.1	MSKKYDAGVKEYRDTYWTPDYVPLDTDLLACFKCTGQEGVPREEVAAAVAAESSTGTWSTVWSELLTDLEFYKGRCYRIEDVPGDKESFYAFIAYPLDLFEEGSITNVLTSLVGNVFGFKALRHLRLEDIRFPMAFIKTCGGPPNGIVVERDRLNKYGRPLLGCTIKPKLGLSGKNYGRVVYECLRGGLDLTKDDENINSQPFQRWRERFEFVAEAVKLAQQETGEVKGHYLNCTATTPEEMYERAEFAKELDMPIIMHDYITGGFTANTGLANWCRKNGMLLHIHRAMHAVIDRHPKHGIHFRVLAKCLRLSGGDQLHTGTVVGKLEGDRQTTLGYIDNLRESFVPEDRTRGNFFDQDWGSMPGVFAVASGGIHVWHMPALLAIFGDDSCLQFGGGTH…	Bacteria	Cyanobacteria	Cyanobacteriia	Synechococcales	Cyanobiaceae	AG-409-M05	AG-409-M05 sp003215435	Cyanobacteria	FALSE
403	559	4.4e-169	NC_011901.1_3202	RS_GCF_000021985.1	MAAKKYSAGVKEYRQTYWTPEYVPLDTDLLACFKITPQPGVDREEAAAAVAAESSTGTWTTVWTDLLTDMDYYKGRAYRIEDVPGDDECFYAFIAYPIDLFEEGSVVNVFTSLVGNVFGFKAVRALRLEDVRFPIAYVKTCGGPPHGIQVERDMMNKYGRPMLGCTIKPKLGLSGKNYGRAVYECLRGGLDFTKDDENINSQPFMRWRQRFDFVMEAIHKAEAETGERKGHYLNVTAPTPEEMYKRAEYAKEIGAPIIMHDYITGGFTANTGLANWCRDNGVLLHIHRAMHAVLDRHPKHGIHFRVLAKILRLSGGDHLHTGTVVGKLEGDRAATLGWIDLLREQFVPEDRSRGIMFDQDWGSMPGVFAVASGGIHVWHMPALVTIFGDDSVLQFGGGT…	Bacteria	Proteobacteria	Gammaproteobacteria	Ectothiorhodospirales	Ectothiorhodospiraceae	Thioalkalivibrio_A	Thioalkalivibrio_A sulfidiphilus	Proteobacteria	TRUE
404	542.3	7.4e-164	NZ_AQQX01000005.1_151	RS_GCF_000768315.1	MNEMSNPKEIKGKERYKAGVLKYAQMGYWDGDYEPKDTDVLALFRISPQDGVDPIEAAAAVAGESSTATWTVVWTDRLTACDQYRAKAYRVEEVPNNPGQYFCYVAYDLILFEEGSIANLTASIIGNVFSFKPLKAARLEDMRFPVAYCKTFAGPPTGLVVERERLDKFGKPLLGATTKPKLGLSGKNYGRVVYEGLKGGLDFMKDDENINSQPFMHWRDRFLYCMEAVNKATAETGEVKGHYLNITAGTMEEMYARAEFAKQLGSVIVMVDLIIGWTAIQSISKWCRENDMILHMHRAGHGTYTRQKNHGISFRVIAKWLRLAGVDHLHCGTAVGKLEGDPLTVQGYYNVCRETHNEVDLPRGIFFEQDWADIKKVMPVASGGIHAGQMHQLIDLFGD…	Bacteria	Proteobacteria	Alphaproteobacteria	Rhodobacterales	Rhodobacteraceae	Pseudooceanicola	Pseudooceanicola atlanticus	Proteobacteria	TRUE
405	61.6	4.2e-18	NZ_CP017037.1_947	RS_GCF_001717505.1	MNTATADINPYLGILSKYKTSDRFQVIYQIYTSDYKEALERAKSIAIEQTIECPYSLVENTFIAETIVGKIETVTKMDPTHYVVCISYDTQAIGNEFTAFVNTLFGNSSLSYGIRLLAFSIPKRMSNQFKGPRLGINKLRNLVQVNKEPILMSAIKPLGTSVEKLASMVYELASGGCSIIKDDHNLMNQSYAPFTSRVQACVNAIQAAYEETGYKALYIANCNGDGTEVYNRAYEAKKLGADGIMISPGLVGFGAIHQLSQDPNFNLPIFAHPSFAGPLTTTEQSGISPYCYFGQLTRLAGCDASIFTSFNGRFSYTKETCLSISKAATEPLHNISPMFPVPAGGMKSELFSSMYQVYGADVIFLVGGALLTHSNNLTQSTKFFRKQIKNLMNN	Bacteria	Firmicutes_C	Negativicutes	Veillonellales	Dialisteraceae	Dialister_A	Dialister_A pneumosintes	Firmicutes	FALSE
406	544.7	9e-165	NZ_FOPV01000017.1_77	RS_GCF_900113575.1	MSQEIKGKERYKSGVIPYKKMGYWDSDYVPKDTDVIALFRITPQEGVDHEEAAAAVAGESSTATWTVVWTDRLTAAELYRAKAYRSELVPNTGPGTKNEAQYFAYIAYDLDLFEPGSIANLTASIIGNVFGFKAVKALRLEDMRIPVAYLKTFQGPATGVVVERERLDKFGRPLLGATTKPKLGLSGRNYGRVVYEGLKGGLDFMKDDENINSQPFMHWRDRFLYCMEAVNKASAATGEVKGHYLNVTAGTMEDMYERAEFAKSLGSVIIMIDLVIGYTAIQSMAKWARKNDMILHLHRAGNSTYSRQKNHGMNFRVICKWMRMAGVDHIHAGTVVGKLEGDPLMIKGFYDTLRDPHTPVSLETGLFFEQDWASLNKVMPVASGGIHAGQMHQLLDYLG…	Bacteria	Proteobacteria	Gammaproteobacteria	Burkholderiales	Nitrosomonadaceae	Nitrosospira	Nitrosospira sp900113575	Proteobacteria	FALSE
407	569	7e-172	NC_019682.1_323	RS_GCF_000316575.1	MSYAQTKTQSKSGYQAGVKDYRLTYYTPDYTPKDTDLLAAFRMTPQPGVPPEEAGAAVAAESSTGTWTTVWTDLLTDLDRYKGRCYDIEPVPGEDNQYICYVAYPLDLFEEGSVTNVLTSIVGNVFGFKALRALRLEDIRFPVAYIKTFQGPPHGIQVERDKLNKYGRPLLGCTIKPKLGLSAKNYGRAVYECLRGGLDFTKDDENINSAPFQRWRDRFLFVSEAINKAQAETGEIKGHYLNVTAPTCEQMLQRAEFAKELKQPIIMHDYLTAGFTANTTLARWCRDNGILLHIHRAMHAVIDRQKNHGIHFRVLAKALRLSGGDHIHTGTVVGKLEGERGITMGFVDLLRENYIEQDKSRGIYFTQDWASLPGVMAVASGGIHVWHMPALVEIFGDDS…	Bacteria	Cyanobacteria	Cyanobacteriia	Cyanobacteriales	Nostocaceae	PCC-7507	PCC-7507 sp000316575	Cyanobacteria	FALSE
408	566.3	4.1e-171	NZ_BDUB01000001.1_395	RS_GCF_002218065.1	MSYAQTKTQSKSGYQAGVKDYRLTYYTPDYTPKDTDILAAFRMTPQPGVPPEEAGAAVAAESSTGTWTTVWTDLLTDLDRYKGRCYDIEPVAGEDNQYICYVAYPLDLFEEGSVTNMLTSIVGNVFGFKALRALRLEDLRIPVAYLKTFQGPPHGIQVERDKLNKYGRPLLGCTIKPKLGLSAKNYGRAVYECLRGGLDFTKDDENINSAPFQRWRDRFLFVADAIHKAQAETGEIKGHYLNVTAPTCEQMLQRAEFAKELKMPIIMHDYLTAGFTANTTLSHWCRANGVLLHIHRAMHAVIDRQKNHGIHFRVLAKTLRMSGGDHIHTGTVVGKLEGERGITMGFVDLLRENYVERDLSRGIYFTQDWASMGGVMAVASGGIHVWHMPALVEIFGDDS…	Bacteria	Cyanobacteria	Cyanobacteriia	Cyanobacteriales	Nostocaceae	Nodularia	Nodularia sp002218065	Cyanobacteria	FALSE
409	523.5	6.1e-158	MKVV01000013.1_8	GB_GCA_001899645.1	MADRWNAGVIPYAEMGYWQPDYVPKDTDVLCAFRITPQDGVPPEEAGAAVAGESSTATWTVVWTDRLTAHEHYQAKCYSVEAVPGTPGQYIALIAYELDLFEEGSIANLTSSIIGNVFGFKPLKALRLEDMRIPIHYVKTFQGPAHGIVMEREHLGKYGRPLLGATTKPKLGLSARNYGRVVYEALRGGLDFTKDDENINSQPFMRWRDRFLFCMEAVNRAQAATGEIKGHYLNVTAATMEQMYERADFAAELGSVVVMIDLTVGYTAIQSMAEWARRNGVLLHLHRAGHGTYTRQKTHGVSFRVISKWMRLAGVDHIHAGTVVGKLEGDPNMVAGYYQTLRDDHIAADPVKGLYFDQDWASLPGVMPVASGGIHAGQMHQLLHHLGEDVILQFGGGTI…	Bacteria	Actinobacteriota	Actinobacteria	Mycobacteriales	Pseudonocardiaceae	Pseudonocardia	Pseudonocardia sp001899645	Actinobacteriota	TRUE
410	163.8	4e-49	MFJU01000006.1_4	GB_GCA_001779315.1	MAVQLNYIAPPGWQPENPDQDYLVIQFKIELADFVDKKKFADAAASVAAESSTGTWTKVDEGPQSGIKMADDMKAIVFDVDEANFMFKVAYKTDLFEADNMSGFLAGPAGNIGGMKMVKGLRMFDVRFPEKMVKAFPGPRYGIEGVRDLLEHDDNQRKLPILGTVPKPKVGRTAEEQAVLARRLWTAGDGSYDFVKDDENLTSLFFNKFDDRARLVHQVQLEIEQKTGKKKLYLCNLSHSNLDVMLKRADLIKETGGRCMMIDVIATGFAAVHTMRLKNPELVIHAHRAMHAFITRESGEGIEGHGALNGFSVSMLTLAKIFRLLGVDSLHTGSPKAKMEDYGESEEIMRVLTQDEVMPNPKFLSLGQKWFGTKRVWPVASGGLHPGVMDTVLAKFGRD…	Bacteria	Patescibacteria	Microgenomatia	2-02-FULL-39-11	2-02-FULL-39-11	GWA2-43-14	GWA2-43-14 sp001779315	Patescibacteria	FALSE
411	555.4	6.3e-168	DDUQ01000103.1_5	GB_GCA_002344885.1	MAVKTYNAGVKEYRSTYWEPHYTPKDTDLLACFKITPQPGVDREEVAAAVAAESSTGTWTTVWTDLLTDLDYYKGRAYKIEDVPGDDTCFYAFVAYPIDLFEEGSIVNVLTSLVGNVFGFKALRALRLEDVRFPIAYVKTCGGPPHGIQVERDMMNKYGRPLLGCTIKPKLGLSAKNYGRAVYECLRGGLDFTKDDENVNSQPFMRWKQRFDFVQEAIDKAERETGERKGHYLNVTAPTPEEMYKRAEYAKQIGSPIIMHDYLTGGFCANTGLANWCRDNGMLLHIHRAMHAVIDRNPHHGIHFRVLTKCLRLSGGDHLHSGTVVGKLEGDRASTLGWIDIMRDKFIKEDRSRGIFFDQDFGSMPGVMPVASGGIHVWHMPALVNIFGDDSVLQFGGGT…	Bacteria	Proteobacteria	Gammaproteobacteria	Burkholderiales	Burkholderiaceae	UBA2334	UBA2334 sp002344885	Proteobacteria	TRUE
412	550.5	1.5e-166	NZ_MXAV01000036.1_27	RS_GCF_002847505.1	MAGKYQAGVKEYRHTYWAPDYVPLESDLLACFKIIPQPGVDREEAAAAVAAESSTGTWTTVWTDLLTDMDYYKGRAYRIEDVPGDDAAFYAFIAYPIDLFEEGSVVNVFTSLVGNVFGFKAVRALRLEDVRFPLHYVMTCNGPSHGIQVERDLLDKYGRPMLGCTIKPKLGLSAKNYGRAVYEALRGGLDFTKDDENVNSQPFMRWRDRFLFVADAIHNAEAQTGERKGHYLNVTAPSPEEMYERAEFAKELGMPIIMHDFLTGGFCANTGLARWCRKNGVLLHIHRAMHAVIDRNPNHGIHFRVLTKALRLSGGDHLHTGTVVGKLEGDRASTLGWIDLLRESYIPEDRSRGIFFDQDWGSMPGAFAVASGGIHVWHMPALVSIFGDDSVLQFGGGTL…	Bacteria	Proteobacteria	Gammaproteobacteria	Acidithiobacillales	Acidithiobacillaceae	Acidithiobacillus	Acidithiobacillus sp002847505	Proteobacteria	FALSE
414	510.9	2.9e-154	QHBZ01000001.1_12	GB_GCA_003244055.1	MADTEVNGSKQGTKKKKADRWSAGVIPYAEMGYWEPDYQPKDSDILCAFRITPQPGVPPEEAGAAVAGESSTATWTVVWTDRLTAHEHYQAKCYRVDAVPNTEGQYIAYIAYDIDLFEEGSIANLTSSIIGNVFGFKALKALRLEDMRIPLHYVKTFQGPAHGIIMEREYLDKFGRPLLGATTKPKLGLSARNYGRVVYEALRGGLDFTKDDENINSQPFMRWRDRYLYSMEGVNRAIAATGEVKGHYLNVTAGTMEDMYERATFAKEVGTVIIMIDLTIGYTAIQSMAKFARANSLILHLHRAGHGTYTRQKNHGVNFRVIAKWMRLAGVDHIHAGTVVGKLEGDPNATAGYYDTCREMKQPINPVKGIFFDQDWGSMPGMMPVASGGIHAGQMGDLL…	Bacteria	Actinobacteriota	Actinobacteria	Mycobacteriales	Pseudonocardiaceae	GCA-003244245	GCA-003244245 sp003244055	Actinobacteriota	FALSE
415	540.9	2.6e-163	NZ_BCUT01000007.1_497	RS_GCF_001591365.1	MGNMNEAIQITDAKKRYSAGVLKYAQMGYWDGDYVPKDTDILALFRITPQEGVDAIEAAAAVAGESSTATWTVVWTDRLTACDMYRAKAYKVEPVPNNPGQYFCYVAYDLSLFEEGSITNVTASIIGNVFSFKPLKAARLEDMKFPVAYVKTFPGPPTGIVVERERLDKFGRPLLGATTKPKLGLSGRNYGRVVYEGLRGGLDFMKDDENINSQPFMHWRDRFLFVMDAVNKASAATGEVKGSYLNVTAGTMEEMYRRAQFAKELGSVIVMVDLVIGYTAIQSMSHWCRQNDMILHLHRAGHGTYTRQKNHGVSFRVIAKWMRLAGVDHIHAGTAVGKLEGDPMTVQGYYNVCRDTHTKVDLPRGIYFDQDWGALRKVMPVASGGIHAGQMHQLLDLFG…	Bacteria	Proteobacteria	Gammaproteobacteria	Burkholderiales	Burkholderiaceae	Variovorax	Variovorax paradoxus	Proteobacteria	TRUE
416	532.9	7.9e-161	NZ_PDKW01000040.1_695	RS_GCF_002573965.1	MNYVSTTLPPDQKAGDAVVSDPKARYRPGVLKYRQMGYWEPDYEPKDTDILAVFRITPQDGVDPEEAAAAVAGESSTATWTVVWTDRLTDCERYRAKAFRVDPVPGTPGQYFAYIAYELDLFEEGSIANLTASIIGNVFGFKPLKGLRLEDMRIPIAYLKTFQGPATGIVVERERLNNFGRPLLGATMKPKLGLSGRNYGRVVYEALKGGLDFTKDDENINSQPFMHWRDRFLYCMEGVNRATAETGEIKGTYLNVTAATMEDMYERAEFAKELGSVIVMIDLVIGYTAIQSMAKWARRNDMILHLHRAGHSTYTRQKSHGVSFRVIAKWMRMAGVDHIHAGTVVGKLEGDPNVICGIYDTCRETHVPQNLQHGIFFDQPWAGLKRMMPVASGGIHAGQ…	Bacteria	Proteobacteria	Alphaproteobacteria	Azospirillales	Azospirillaceae	Azospirillum	Azospirillum sp002573965	Proteobacteria	TRUE
417	507.6	4.7e-153	NZ_BDCH01000015.1_163	RS_GCF_001613405.1	MADQNGGRGRWDPGVQSYASMGYYAPDYQSKDTDVLAVFRVTPQQGVDPVEASAAVAGESSTATWTVVWTDRLTAHDLYQGKCYRVDEVPGRPGEYFAYVAYDLDLFEEGSITNLTSSVIGNVFGFKPLKALRLEDMRIPVAYVKTFQGPAHGIVMEREYLNKYGRPFLGATVKPKLGLSARNYGRVVYEACKGGLDFTKDDENINSQPFMRWRDRYLFAMEGVNRAIADTGELKGYYLNVTAADMEDMYERAEFAKSLGSVIIMMDLTVGYTAMQSMAKWARRNGMLLHLHRAGHSTYTRQKTHGVSFRVLAKWCRLIGVDHVHAGTVIGKLEGGPYTVKGFYDTLRDNHIPMNPRNGIFFDQDWASLPGVLPVASGGIHAGQMHQLLDLFADDVCLQ…	Bacteria	Actinobacteriota	Actinobacteria	Mycobacteriales	Mycobacteriaceae	Nocardia	Nocardia crassostreae	Actinobacteriota	TRUE
418	518.1	8.3e-157	NZ_JAFS01000001.1_818	RS_GCF_000526255.1	MAMVKHDGQGQKKSRWSAGVSPYADMGYYNAGYKPKETDIIAAFRLVPQPGMDPVEAGAAVAGESSTATWTVVWTDRLTAYEHYQGKCYRVDPVPGSDQYIAYIAYDLDLFEEGSIANLSSSIIGNVFGFKALKSVRLEDLRIPPHYTKTFQGPAHGIMMEREYLNKYGRPLLGATVKPKLGLSARNYGRVVYEALRGGLDFTKDDENINSQPFMRWRDRWLFAMEAVNRAQADTGEVKGHYLNVTAATMEEIYERADFAKELGSVVVMVDLTAGFTAIQSMAKWCRRNGLLLHLHRAGHSTYTRQKSHGVNFRVIAKWMRLAGVDHIHAGTVVGKLEGDVHSVQGYYRTLRCNRTEAEPALGLYFEQDWASMSAVMPVASGGIHAGQMHLLLHYLGED…	Bacteria	Verrucomicrobiota	Verrucomicrobiae	Methylacidiphilales	Methylacidiphilaceae	LP2A	LP2A sp000526255	Verrucomicrobiota	FALSE
420	517	6.7e-156	NZ_BAFS01000141.1_13	RS_GCF_000308415.1	MAEETERDRWDPGVQSYASMGYYAPDYQPSETDVLAVFRVTPQRGVDPIEAAAAVAGESSTATWTVVWTDRLTAHSRYQAKCYRIDEVPGRPGEYFAYIAYDLDLFEEGSITNLTSSIIGNVFGFKPLLALRLEDMRIPVAYVKTFQGPPHGTVMEREYLNKYGRPLLGATVKPKLGLSARNYGRVIYEACKGGLDFTKDDENINSQPFMRWRDRYLFAMEGVNRAMAETGEIKGHYLNVTAASMEDMYERAEFAKELGSVVIMMDLTVGFTAMQSMSHWARRNGVLLHLHRAGHSTYTRQKTHGVSFRVLAKWCRLIGVDHLHAGTVVGKLEGDPATTKGFYDTLRENHIRTEPANGIFFDQYWASLPGVMPVASGGIHAGQMHQLLDLFGDDVVLQF…	Bacteria	Actinobacteriota	Actinobacteria	Mycobacteriales	Mycobacteriaceae	Nocardia	Nocardia asiatica	Actinobacteriota	TRUE
421	571.1	2e-172	NZ_AP018307.1_1574	RS_GCF_002368055.1	MSYAQTKTQSKAGYQAGVKDYRLTYYTPDYTPKDTDVLAAFRMTPQPGVPPEEAGAAVAAESSTGTWTTVWTDLLTDLDRYKGRCYDIEPVPGEDNQYIAYVAYPLDLFEEGSVTNMLTSIVGNVFGFKALRALRLEDLRIPVAYLKTFQGPPHGIQVERDKLNKYGRPLLGCTIKPKLGLSAKNYGRAVYECLRGGLDFTKDDENINSAPFQRWRDRFLFVAEAIHKAQAETGEIKGHYLNVTAPTCEQMLQRAEFAKELKMPIIMHDYLTAGFTANTTLARWCRDNGILLHIHRAMHAVIDRQKNHGIHFRVLAKTLRMSGGDHIHTGTVVGKLEGERGITMGFVDLLRENYVEQDKSRGIYFTQDWASMPGVMAVASGGIHVWHMPALVEIFGDDS…	Bacteria	Cyanobacteria	Cyanobacteriia	Cyanobacteriales	Nostocaceae	Aulosira	Aulosira laxa	Cyanobacteria	FALSE
422	54.1	3.7e-15	PMZA01000076.1_33	GB_GCA_003170595.1	MYSRYYEPEIFVQTLDGIDRANHIVATYFMEDTLAGEDFIDYFSLIQSMILEGSTGTWEKVAEDTEEVRAKLSGKLVGYYEVPTCGEFKKAAVIQCAFPIDAWIDNVPMMLLSIAGNCFAFSDHLRLLDIAIPENLLAMFKGPKFGVPGIREKLGIPDRPLSLHIIKPKMGMTPEQVANQCYQTAMGGVDCMKDDEMTSDVYNSTYEERQLRVGEALDKAEAQTGKRPIYFLSITDEPRRIFDKAARAVELGANGLLVCYSAGLPVLRQLAEDPAINVPILLHGSHMIAAQPRISWPVFGKLGRLCGADLMLTPTLWSSIPMVSLEEGIRTAQVKLAPLGHIKPMWPMPCAGMYPGLMPIIVGEYGPDICVPAGGGMLGHPDGYTAGAKAWQQAIAATM…	Bacteria	Armatimonadota	UBA5377	UBA5377	FEN-943	FEN-943	FEN-943 sp003170595	Armatimonadota	FALSE
423	529.5	1.1e-159	NZ_AXAY01000001.1_346	RS_GCF_000473045.1	MNAHAGTVRGKERYRSGVMEYKRMGYWEPEYTPKDTDVIALFRVTPQEGVDPIEASAAVAGESSTATWTVVWTDRLTAAEKYRAKCYRVDPVPGTPGSYFAYIAYDLDLFEPGSIANLSASIIGNVFGFKPLKALRLEDMRFPVAYVKTFQGPATGIVVERERLDKFGRPLLGATVKPKLGLSGRNYGRVVYEALKGGLDFTKDDENINSQPFMHWRDRFLYCMEAVNRAQAASGEVKGTYLNITAGTMEDMYERAEFAKELGSCIVMIDLVIGYTAIQSMAKWARRNDMILHLHRAGHSTYTRQKSHGVSFRVIAKWMRLAGVDHIHAGTVVGKLEGDPNTTRGYYDVCREDFNPTKLEHGLFFDQSWASLNKMMPVASGGIHAGQMHQLLDLLGEDV…	Bacteria	Proteobacteria	Alphaproteobacteria	Rhizobiales	Xanthobacteraceae	Bradyrhizobium	Bradyrhizobium sp000473045	Proteobacteria	TRUE
424	532.3	1.1e-160	NZ_AWZV01000013.1_6	RS_GCF_000472545.1	MNDFSQPAIESLHKPRNAGDPRERYAAGVMKYREMGYWQPDYTPKDTDVIALFRITPQPGVEPEEAAAAVAGESSTATWTVVWTDRLTACDMYRAKAYRVDPVPASSASEPQYFAYIAYELDLFEEGSVANLTASIIGNVFGFKPLKALRLEDMRIPVAYLKTFQGPPTGIVVERERLDKYGRPLLGATVKPKLGLSGKNYGRVVYEGLRGGLDFLKDDENINSQAFMHWRDRFLFSMEAVNRAQAETGEVKGHYLNVTAGTMEDMYERAEFAKELGSCIVMIDLVIGWTAIQSMGRWARKNDMILHLHRAGHSTYTRQRNHGISFRVIAKWLRMAGVDHAHAGTAVGKLEGDPLTVQGFYNVCREARNEVDLSRGIFFDQPWAGLRKVMPVASGGIHA…	Bacteria	Proteobacteria	Gammaproteobacteria	Burkholderiales	Burkholderiaceae	Paraburkholderia	Paraburkholderia sp000472545	Proteobacteria	TRUE
425	568.9	6.8e-172	NZ_LZQD01000001.1_4	RS_GCF_001858025.1	MSYAQTKTQAKSGYQAGVKDYRLTYYTPDYTPKDTDLLAAFRMTPQPGVPPEEAGAAVAAESSTGTWTTVWTDLLTDLDRYKGRCYDIEPVPGEDNQYICYVAYPLDLFEEGSVTNVLTSIVGNVFGFKALRALRLEDIRFPVAYIKTFQGPPHGIQVERDKLNKYGRPLLGCTIKPKLGLSAKNYGRAVYECLRGGLDFTKDDENINSAPFQRWRDRFLFVAEAINKAQAETGEIKGHYLNVTAPTCEQMLQRAEYAKELKMPIIMHDYLTAGFTANTTLSRWCRDNGILLHIHRAMHAVIDRQKNHGIHFRVLAKALRLSGGDHIHTGTVVGKLEGERGITMGFVDLLRENYVEQDKSRGIYFTQDWASLPGVMAVASGGIHVWHMPALVEIFGDDS…	Bacteria	Cyanobacteria	Cyanobacteriia	Cyanobacteriales	Nostocaceae	Trichormus_A	Trichormus_A sp001858025	Cyanobacteria	FALSE
426	179.3	2.1e-53	DKAS01000021.1_1	GB_GCA_002448875.1	YLHYHRAGHGAVTSPSAKRGYTAYVLAKMSRLQGASGIHVGTMGYGKMEGDAKDKDIAYICERDEFQGPAYFQKWYGMKPTTPIISGGMNALRLPGFFENLGHGNVINTAGGGSYGHIDSPAAGAKSLRQAYECWKTGADPIAYAKEHKEFARAFESFPNDADKLYPGWREKLGVHK	Bacteria	Proteobacteria	Gammaproteobacteria	Thiohalomonadales	SG8-11	UBA6920	UBA6920 sp002448875	Proteobacteria	FALSE
428	543.7	2.2e-164	NZ_CP015124.1_331	RS_GCF_001678945.1	MNMQAPAKKYDAGVKDYRSTYWEPAYTPKDTDVLAVFKVIPQDGVPREEAAAAVAAESSTGTWTTVWTDLLTDLDHYKGRAYRIEDVPGQDEAFYAFIAYPADLFEEGSVVNVFTSIVGNVFGFKAVRSLRLEDVRFPIWFVKTCFGPPHGIQVERDKMDKYGRPLLGCTIKPKLGLSAKNYGRAVYEVLRGGLDFSKDDENVNSQPFMRWRDRFLFCQEAIDKAQAETGERKGHYMNVTAPTVEEMFQRAEFAKEIGTPIIMSDYLTVGWAAHNSLSKWCRDNGMLLHVHRAMHAVIDRNPNHGINFRVLTKLLRLLGGDHLHSGTVVGKLEGDRNATLGWINLMRDKFVKEDREMGVFFAQDWGSMPGVFPVASGGIHVWHMPALVSIFGNDSVLQF…	Bacteria	Proteobacteria	Alphaproteobacteria	Rhodobacterales	Rhodobacteraceae	Pseudophaeobacter	Pseudophaeobacter gallaeciensis	Proteobacteria	TRUE
429	531.4	2.8e-160	QLSU01000059.1_13	GB_GCA_003268775.1	MNDFSQPVIDSLAPQRNAANPRERYAAGVMKYREMGYWQPDYTPKETDIIALFRITPQPGVDPEEAAAAVAGESSTATWTVVWTDRLTACDMYRAKAYRVEPVPASSASEPQYFAYIAYELDLFEEGSVANLTASIIGNVFGFKPLKALRLEDMRIPVAYLKTFQGPPTGIVVERERLDKYGRPLLGATVKPKLGLSGKNYGRVVYEGLRGGLDFLKDDENINSQAFMHWRDRYLFSMEAVNRAQAETGEVKGHYLNVTAGTMEDMYERAEFAKELGSCIVMIDLVIGWTAIQSMARWARRNDMILHLHRAGHSTYTRQRNHGISFRVIAKWLRMAGVDHAHAGTAVGKLEGDPLSVQGYYNVCREAHNEVDLSRGIFFDQPWAGLRKVMPVASGGIHA…	Bacteria	Proteobacteria	Gammaproteobacteria	Burkholderiales	Burkholderiaceae	Paraburkholderia_B	Paraburkholderia_B unamae	Proteobacteria	TRUE
430	534.1	1.7e-161	NZ_MBFM01000001.1_346	RS_GCF_001696715.1	MGAADNPQQILDPKKRYQAGVLKYAQMGYWDADYEPKDTDVLAVFRITPQEGVDPIEAAAAVAGESSTATWTVVWTDRLTACDKYRAKAYRIDPVPGQEGQYFCWVAYDLDLFEEGSIANLTASIIGNVFSFKPLKAARLEDMRLPVAYVKTFRGPPTGIVVERERLEKYGRPLLGATMKPKLGLSGKNYGRVVYEALRGGLDFTKDDENINSQPFMHWRDRFLYCMEGVNQAAAQTGESKGHYLNITAGTMEEMYKRAEFARELGSCIVMIDLVIGWTAIQSISNWCRENDMILHMHRAGHGTYTRQKNHGVSFRVIAKWLRLAGVDHLHAGTAVGKLEGDPMTVQGFYNVCRDTYTKQDLPRGLFFDQDWASIKRVMPVASGGIHAGQMHQLLDLFG…	Bacteria	Proteobacteria	Gammaproteobacteria	Burkholderiales	Rhodocyclaceae	Thauera	Thauera phenolivorans	Proteobacteria	TRUE
431	45.1	1.4e-12	CP003179.1_3380	GB_GCA_000237975.1	MKPGQPADRCGANSDGVSREMREVLALFRLGKGGFSMADDNTVYITARYRVPWQQDVTKRAEHIAVGMTVGSWTDLPDARKPHLRRYLGQVKDVWRDGSDALMDIQYPLENVRPHIASLLTVVFGKVSLDGQIRLEGLELPSAYTDQFPGPRWGIPGIRQILNVPQRPLVMSIFKSENGRYLDEFADAFEAQINGGVDLVKDDEIFLADQFAPLVERIQVARDRLNERTQRTGQKGLYIVNVNGSPATILKTCEKAARAGADGFLISGYTVGLDILSDIRRENIPGILVLHPAFVGGQIADSHFGVHPAILLGTLPRLAGADIVLYPSPYGSVSLPAADSFAVAENLRASDDGHLPVWPGPSAGIHVGMLPTLFRDFGPDVIINAGGAVHGHPDGTEAG…	Bacteria	Firmicutes_E	Sulfobacillia	Sulfobacillales	Sulfobacillaceae	Sulfobacillus_A	Sulfobacillus_A acidophilus	Firmicutes	TRUE
433	552.5	6.1e-167	NZ_AFWV01000001.1_80	RS_GCF_000223985.1	MAKTYSAGVKEYRETYWMPDYTPSETDLLACFKITPQAGVPREEAAAAVAAESSTGTWTTVWTDLLTDMDHYKGRAYAIEDVPGNDDAFYAFIAYPIDLFEEGSVVNVFTSLVGNVFGFKAVRALRLEDVRFPIAYVMTCNGPPHGIQVERDIMNKYGRPMLGCTIKPKLGLSAKNYGRAVYECLRGGLDFTKDDENVNSQPFMRWRQRFDFVMDAIDKSERETGERKGHYLNVTAPTPDEMFKRAEYAKEIGAPIIMHDYITGGFCANTGLAQWCRDNGVLLHIHRAMHAVLDRNPNHGIHFRVLTKILRLSGGDHLHTGTVVGKLEGDRESTIGWIDLLRESYVKEDRSRGIFFDQDWGAMPGAFAVASGGIHIWHMPALVSIFGDDAVLQFGGGTL…	Bacteria	Proteobacteria	Gammaproteobacteria	Chromatiales	Chromatiaceae	Thiocapsa	Thiocapsa marina	Proteobacteria	TRUE
435	110	2.3e-32	NZ_KB898646.1_229	RS_GCF_000377665.1	MIRAAYQIETPLDPSLVAEMMAGEQSSGTFVKVMGETDAIRERFGARVTHLNVLEELDSPSLHSAYLERKGVKGPWKKVAVEIEYPEDNVGVNLPNLAATVAGNLFDLGELTGLRLMELQLRPEYRDRYSLPTHGIAGTRSATGVANRPLFGTILKPNIGMSPTETADLVEQLCEAGVDFIKDDEIAGNHPYAPVEERVSVVMQRIRQFRERTGRNVMVAFNITDELDAMRRHADHVQAEGGSCVMASLNWCGLSALQSLRASTPLAIHGHRNGFGAFARHPALGIDFSAYQTLYRLAGIDHMHVHGMGGKFADQTDEVAHAAKLSLNTLGGTDDRVMPVFSSGQWAGTLPLTCTKIQSADFMFLAGGGILAHPDGVAAGVASLQEAWQSIEADTPLEC…	Bacteria	Proteobacteria	Gammaproteobacteria	Pseudomonadales	Halomonadaceae	Halomonas	Halomonas zhanjiangensis	Proteobacteria	TRUE
436	338.7	4.4e-102	NZ_MBQD01000002.1_63	RS_GCF_001693815.1	MDQSARYTDLSLREDDLIAGGKHILCAYAMRPKSGSFLEAAAHFAAESSTGTNVDVSTTDDFTRGVDAIVYHADEATEEVRIAYPLDLFDRNMIDGRMMMVSFLTLTIGNNQGMGDIEYAKMFDFYVPRAAISLFDGPAMGIADLWRVLGRPVTDGGYIAGTIIKPKLGLRPEPFARAAYEFWLGGDFIKNDEPQGNQVFAPMKQTIPLVYDAMKRAMDDTGEAKLFSANITADDHAEMIARGEFILETFGPDADKVAFLVDGYVGGPGAVTTARRYFARQYLHFHRAGHGAVTSPSSKRGYTAYVLAKMARLQGASGIHVGTMGYGKMEGARDDRAIAYICERDQYQGPAFHQEWHGMRPTTPIVSGGMNALRLPGFFANLGHANIINTAGGGAYGHL…	Bacteria	Actinobacteriota	Actinobacteria	Propionibacteriales	Propionibacteriaceae	Tessaracoccus	Tessaracoccus lapidicaptus	Actinobacteriota	TRUE
437	252.5	3e-76	MNZJ01000004.1_17	GB_GCA_001873565.1	MQEEYLNFDLDPYKDGKYMLTVFRMEPSDGEDFVGEATEVAAESSTGSNLRVSTATAFSDDLDAIVYKVDEEKKLVWMACPWRIFDRGGNVQNILTYVIGNVFGMSTLKGLKALDCWFPKEMLEHYDGPATTIQDLKAYLGIKDRPVLGTIVKPKIGLKPDEFAEVCYQFWSGGGDFVKFDEPQADQDFCPMKEVVDAIRKAMDRAEEVTGDKKVMSFNISSADFATMKERAEYIKSVMKPGSYAFLVDGITAGWSAVQTARREWPEVFLHFHRAGHGALTRPENAFGCSVPFMTKFGRLAGASAMHTGTAGIGKMAGTIDEDITAAHQALFPKSEGDFFEQDWYGMKGMCPIASGGLNPVLLKPFADAVGTTDFITTMGGGVHSHPGGTAKGATALRQ…	Bacteria	Patescibacteria	Gracilibacteria	UBA1369	UBA12470	CG2-30-44-17	CG2-30-44-17 sp001873565	Patescibacteria	FALSE
438	537.8	6.5e-163	QCBU01000007.1_64	GB_GCA_003281505.1	MSKKYDAGVKEYRDTYWTPEYVPLDTDLLACFKCTGQEGVPREEVAAAVAAESSTGTWSTVWSELLTDLEFYKGRCYRIEDVPGDPEAFYAFIAYPLDLFEEGSITNVLTSLVGNVFGFKALRHLRLEDIRFPIAFIKTCGGPPNGIVVERDRLNKYGRPLLGCTIKPKLGLSGKNYGRVVYECLRGGLDLTKDDENINSQPFQRWRERFEFVAEAVKLAQRETGEVKGHYLNCTANTPEELYERAEFAKELDMPIIMHDYITGGFTANTGLANWCRKNGMLLHIHRAMHAVIDRHPKHGIHFRVLAKCLRLSGGDQLHTGTVVGKLEGDRQTTLGYIDNLRESFVPEDRSRGNFFDQDWGSMPGVFAVASGGIHVWHMPALLAIFGDDSCLQFGGGTH…	Bacteria	Cyanobacteria	Cyanobacteriia	Synechococcales	Cyanobiaceae	Prochlorococcus_A	Prochlorococcus_A sp003281505	Cyanobacteria	FALSE
439	561.9	4.3e-170	NZ_ARQK01000061.1_40	RS_GCF_000385215.1	MAAKKYSAGVKDYRETYWMPEYMPLDTDLLACFKITPQPGIDREEAAAAVAAESSTGTWTTVWTDLLTDMDYYKGRAYMIEDVPGDDESFYAFIAYPIDLFEEGSMVNVFTSLVGNVFGFKAIRALRLEDVRFPIAYVKTCGGPPSGIQVERDRLNKYGRPMLGCTIKPKLGLSAKNYGRAVYECLRGGLDFTKDDENINSQPFMRWRDRFEFVQEATEKAEAETGERKGHYLNVTAPTPEEMYKRAEFAKEIGAPIIMHDYITGGFCANTGLANWCRDNGVLLHIHRAMHAVLDRHPKHGIHFRVLAKILRLSGGDHLHTGTVVGKLEGDRAATLGWIDLLRESFIPEDRSRGIFFDQDWGSMPGVFAVASGGIHVWHMPALVSIFGDDSVLQFGGGT…	Bacteria	Proteobacteria	Gammaproteobacteria	Ectothiorhodospirales	Thioalkalivibrionaceae	Thioalkalivibrio	Thioalkalivibrio thiocyanoxidans	Proteobacteria	FALSE
440	549.5	2.2e-166	DJMI01000070.1_3	GB_GCA_002435335.1	MASETIKEGKDRYKSGVIPYKKMGYWEPSYVPKDTDVIALFRITPQPGVDHEEAAAAVAGESSTATWTVVWTDRLTACELYRAKAYKSELVPNTGPGTKNEAQYFAYIAYDIDLFEEGSIANLTASIIGNVFGFKAVKALRLEDMRIPVAYLKTFQGPATGIVVERERLDKFGRPLLGATTKPKLGLSGRNYGRVVYEGLKGGLDFMKDDENINSQPFMHWRDRFLYCMEAVNKASAATGEVKGHYLNVTAGTMEDMYERAEFAKSLGSVIVMIDLVIGYTAIQSMAKWARRNDMILHLHRAGNSTYSRQKNHGMNFRVICKWMRMAGVDHIHAGTVVGKLEGDPLMIKGFYDTLRDTHTEKNLEHGLFFDQDWASLNKVMPVASGGIHAGQMHQLLDY…	Bacteria	Proteobacteria	Gammaproteobacteria	Burkholderiales	Nitrosomonadaceae	Nitrosomonas	Nitrosomonas sp002435335	Proteobacteria	FALSE
442	537.8	7e-163	JFLG01000066.1_114	GB_GCA_000634735.1	MSKKYDAGVKEYRDTYWTPEYVPLDTDLLACFKCTGQEGVPREEVAAAVAAESSTGTWSTVWSELLTDLEFYKGRCYRIEDVPGDPEAFYAFIAYPLDLFEEGSITNVLTSLVGNVFGFKALRHLRLEDIRFPIAFIKTCGGPPNGIVVERDRLNKYGRPLLGCTIKPKLGLSGKNYGRVVYECLRGGLDLTKDDENINSQPFQRWRERFEFVAEAVKLAQRETGEVKGHYLNCTANTPEELYERAEFAKELDMPIIMHDYITGGFTANTGLANWCRKNGMLLHIHRAMHAVIDRHPKHGIHFRVLAKCLRLSGGDQLHTGTVVGKLEGDRQTTLGYIDNLRESFVPEDRSRGNFFDQDWGSMPGVFAVASGGIHVWHMPALLAIFGDDSCLQFGGGTH…	Bacteria	Cyanobacteria	Cyanobacteriia	Synechococcales	Cyanobiaceae	Prochlorococcus_A	Prochlorococcus_A sp000634735	Cyanobacteria	FALSE
443	547.3	1.1e-165	AFIB01000001.1_58	GB_GCA_000213335.2	MSNKTYSAGVKEYRDTYWMPEYTPKDTDILACFKITPQPGVPREEAAAAVSAESSTGTWTTVWTDLLTDLDYYKGRAYAIEDVPGDDEAFYAFVAYPIDLFEEGSVVNVFTSLVGNVFGFKAIRALRLEDVRFPIAYVMTCNGPPQGIQVERDIMNKYGRPLLGCTIKPKLGLSAKNYGRAVYECLRGGLDFTKDDENVNSQPFMRWRNRFDFVMEATLKAEKETGERKGHYLNVTAPTPEEMYRRAEHAKEIGAPIIMHDYITGGFCANTGLAQWCANNGMLLHIHRAMHAVIDRNPSHGIHFRVLAKALRLSGGDHLHTGTVVGKLEGDRPATLGWIDLLRDSYIKEDRSRGIFFDQDWGAMPGVFAVASGGIHVWHMPALVAIFGDDAVLQFGGGT…	Bacteria	SAR324	SAR324	SAR324	NAC60-12	Arctic96AD-7	Arctic96AD-7 sp000213335	SAR324	FALSE
444	575	1.3e-173	NZ_CP017599.1_5613	RS_GCF_001767235.1	MSYSSTSTQTKAGYDAGVKDYKLTYYTPDYTPKDTDILAAFRVTPQPGVPPEEAGAAVAAESSTGTWTTVWTDLLTDLDRYKGRCYDIEPVRGEDNQFICFIAYPLDLFEEGSVTNMLTSIVGNVFGFKALRALRLEDLRIPIAYLKTFQGPPHGIVVERDKLNKYGRPLLGCTIKPKLGLSAKNYGRAVYECLRGGLDFTKDDENINSQPFMRWRDRFLFVAEAIHKSQAETGEIKGHYLNVTAPTCEEMMKRAEFAKSLNMPIIMHDYLTGGFTANTTLARWCRDNGVLLHIHRAMHAVIDRQKHHGMHFRVLAKCLRMSGGDHLHSGTVVGKLEGEKGITMGFVDLMREDHIEQDRERGIYFTQDWASMPGVMPVASGGIHVWHMPALVEIFGDDS…	Bacteria	Cyanobacteria	Cyanobacteriia	Cyanobacteriales	Coleofasciculaceae	Moorea	Moorea producens_A	Cyanobacteria	FALSE
446	566.4	3.7e-171	NZ_PDDM01000001.1_70	RS_GCF_002914585.1	MSYSKTQSKAKAGYDAGVQDYKLKYYTPDYTPRDTDLLAAFRFVPQPGVPPEEAAAAVAAESSTGTWTTVWTDLLTDLDRYKGRCYDVEPVANEDNQYIAYIAYPLDLFEEGSVTNLLTSLVGNVFGFKALRALRLEDIRVPIAYLKTFQGPPHGIQVERDKLNKYGRPLLGCTIKPKLGLSAKNYGRAVYECLRGGLDFTKDDENINSQPFMRWRDRFLFVQEAIEKAQAETGEVKGHYLNVTAPTCEQMMERAAFAKEIGTPIIMHDFLTGGFTANTTLAKYCRDNGLLLHIHRAMHAVIDRQKTHGIHFRVLAKCLRMSGGDHLHSGTVVGKLEGEKGITMGFVDLMREDHIELDRERGIYFTQDWASMPGVMPVASGGIHVWHMPALVEIFGDDS…	Bacteria	Cyanobacteria	Cyanobacteriia	Pseudanabaenales	Pseudanabaenaceae	Pseudanabaena	Pseudanabaena sp002914585	Cyanobacteria	FALSE
447	535	1.3e-161	NC_013510.1_1670	RS_GCF_000024385.1	MSGNAGTGGRWSAGVIPYAEMGYWRPDYQPKDSDILAAFRITPQPGVPPEEAGAAVAGESSTATWTVVWTDRLTSYENYQAKCYRVEPVPGQEGQFIAYIAYDLDLFEEGSIANLTSSIIGNVFGFKALKALRLEDMRIPPHYVKTFQGPPHGIVMEREYLGKYGRPLLGATVKPKLGLSARNYGRVVYEALRGGLDFTKDDENINSQPFMRWRDRFLFCMEAVNKAQAATGEIKGHYLNVTAATMEDMYERAEFAKELGSVIVMIDLTIGYTAIQSMAKWARRNGVLLHLHRAGHSTYTRQKTHGVSFRVIAKWMRLAGVDHIHAGTVVGKLEGDPNSVAGYYDTLRLGKVPADPVKGLYFDQDWASLPGVMPVASGGIHAGQMHQLLHYLGEDVILQ…	Bacteria	Actinobacteriota	Actinobacteria	Streptosporangiales	Streptosporangiaceae	Thermomonospora	Thermomonospora curvata	Actinobacteriota	TRUE
448	202.9	2.5e-61	DHGX01000003.1_82	GB_GCA_002402995.1	MQKAYLKLDLNNPQNGQYMLAVFHLVPESGDLLSAATEVAAESSTGSNIEVGTATDFSHSLDALVYKVDEQKNLVWIAYPWRLFDRGGNIQNILTFIVGNVFGMKEAKALKLLDVWFPAEMLEQYDGPARNIDNLRKYLDVYDRPILGAIIKPKMGLTASQYAEVCYDFWSGGGDFVKNDEPQADQDFCPYEHMVKYVKQAMDKAVQETGRKKIHSFNISAADFDAMIKRADLIKDTFEPGSYAFLVDGITAGWTAVQTIRRRYPDVFLHFHRAMHGAFTREENPIGFTNLVLAKFARLAGASGIHVGTSGIGKMAGSPDEDLVASHALLKFKSEGYFFSQKWGKISHADKDLARIEAEDETNSLNLNDELWRGIQKSTPILSGGLNPTKLKAIIDIMG…	Bacteria	Patescibacteria	ABY1	UBA2591	UBA4787	4787	4787 sp002402995	Patescibacteria	FALSE
449	538.2	4.2e-163	QCDJ01000010.1_33	GB_GCA_003280935.1	MSKKYDAGVKEYRDTYWTPEYVPLDTDLLACFKCTGQEGVPREEVAAAVAAESSTGTWSTVWSELLTDLEFYKGRCYRIEDVPGDPEAFYAFIAYPLDLFEEGSITNVLTSLVGNVFGFKALRHLRLEDIRFPIAFIKTCGGPPNGIVVERDRLNKYGRPLLGCTIKPKLGLSGKNYGRVVYECLRGGLDLTKDDENINSQPFQRWRERFEFVAEAVKLAQQETGEVKGHYLNCTANTPEELYERAEFAKELDMPIIMHDYITGGFTANTGLANWCRKNGMLLHIHRAMHAVIDRHPKHGIHFRVLAKCLRLSGGDQLHTGTVVGKLEGDRQTTLGYIDNLRESFVPEDRSRGNFFDQDWGSMPGVFAVASGGIHVWHMPALLAIFGDDSCLQFGGGTH…	Bacteria	Cyanobacteria	Cyanobacteriia	Synechococcales	Cyanobiaceae	Prochlorococcus_A	Prochlorococcus_A sp003280935	Cyanobacteria	FALSE
450	413.4	1.2e-124	NZ_MABH01000092.1_4	RS_GCF_001720585.1	MDQSNRYARLDLKEADLIEGGRHVLCAYVMKPKAGYGYLETAAHFAAESSTGTNVEVSTTDDFTRGVDALVYEIDPEKEIMKIAYPVELFDRNIIDGRAMLCSFLTLTIGNNQGMGDVEYAKMHDFYVPPCYLRLFDGPSMNIADMWRVLGRDVRNGGMVVGTIIKPKLGLRPKPFADACHEFWLGGDFIKNDEPQGNQTFAPLKETIRLVADAMKRAQDETGEAKLFSANITADDHYEMVARGEYILETFGENADHVAFLVDGYVTGPAAITTARRQFPRQFLHYHRAGHGAVTSPQSMRGYTAFVLSKMARLQGASGIHTGTMGYGKMEGEAADKIMAYMLTDDAAEGPFYRQDWLGLKATTPIISGGMNALRLPGFFDNLGHSNVIQTSGGGAFGH…	Bacteria	Proteobacteria	Alphaproteobacteria	Rhodobacterales	Rhodobacteraceae	Rhodobacter_A	Rhodobacter_A johrii	Proteobacteria	TRUE
452	537.1	3.1e-162	NC_009720.1_1935	RS_GCF_000017645.1	MGADAAIGQIKDAKKRYAAGVLKYAQMGYWDGDYQPKDTDVLALFRITPQDGVDAVEAAAAVAGESSTATWTVVWTDRLTAADMYRAKAYKVEPVPGQPGQYFCWVAYDLDLFEEGSIANLTASIIGNVFSFKPLKACRLEDMRLPVAYVKTFRGPPTGIVVERERLDKFGRPLLGATTKPKLGLSGKNYGRVVYEGLKGGLDFVKDDENINSQPFMHWRDRFLYCMEAVNKAQAETGEVKGHYLNITAGTMEEMYRRAEFAKELGSVVVMVDLIVGWTAIQSISNWCRENDVLLHMHRAGHGTYTRQKGHGISFRVIAKWLRLAGVDHLHTGTAVGKLEGDPMTVQGYYNVCRETVTKTDYTRGIFFDQDWAGLRKVMPVASGGIHAGQMHQLIDLFG…	Bacteria	Proteobacteria	Alphaproteobacteria	Rhizobiales	Xanthobacteraceae	Xanthobacter	Xanthobacter autotrophicus	Proteobacteria	TRUE
453	553.9	2.4e-167	NZ_MUNZ01000119.1_27	RS_GCF_002001205.1	MATKTYSAGVKEYRSTYWEPHYTPKDTDILACFKITPQAGVDREEVAAAVAAESSTGTWTTVWTDLLTDLDYYKGRAYRIEDVPGDDTCFYAFVAYPIDLFEEGSVVNVLTSLVGNVFGFKALRALRLEDIRFPIAYVKTCGGPPHGIQVERDIMNKYGRPLLGCTIKPKLGLSGKNYGRAVYECLRGGLDFTKDDENVNSQPFMRWRQRFDFVQEAIEKAERETGERKGHYLNVTAPTPEEMYKRAEYAKELGSPIIMHDYLTGGLCANTGLANWCRDNGMLLHIHRAMHAVLDRNPHHGIHFRVLTKVLRLSGGDHLHSGTVVGKLEGDRASTLGWIDIMRDDFIKEDRSRGIFFDQDWGSMPGVIPVASGGIHVWHMPALVNIFGDDSVLQFGGGT…	Bacteria	Proteobacteria	Gammaproteobacteria	Burkholderiales	Burkholderiaceae	Hydrogenophaga	Hydrogenophaga sp002001205	Proteobacteria	TRUE
454	515.8	1.1e-155	NZ_FOUG01000001.1_436	RS_GCF_900114785.1	MNALLDRSDTLQADATQITDQKRRYSAGVLKYRQMGYWQPDYQPRETDTICLFRITPQEGVDPIEAAAAVAGESSTATWTVVWTDRLTACENYRAKAFRVEPVPARPGEYFAWVAYDIILFEEGSIANMTASLIGNVFSFKPLKAARLEDIRIPVAYVKTFKGPPTGLVVERERLDKFGRPLLGATTKPKLGLSGRNYGRVIYEGLKGGLDFMKDDENINSQPFMHWRDRFLYVMDAVNKASAATGEVKGSYLNVTAGTMEGIYERAEFARQLGSVVVMVDLVVGWPCIQSLGEWCRRKDMILHLHRAGHGTYTRQKNHGVSFRVIAKWLRLAGVDHMHAGTAVGKLEGDPLTVQGYYNVCRDAFTKKDLTRGLFFDMDWCDMKKVMPVASGGIHAGQM…	Bacteria	Proteobacteria	Gammaproteobacteria	Burkholderiales	Burkholderiaceae	Variovorax	Variovorax sp900114785	Proteobacteria	TRUE
456	533	1e-160	LJCR01000215.1_3	GB_GCA_001399705.1	MAGKSNGVAKKNRWSAGVTPYAEMGYYKPDYEPKDTDILCAFRIVPQEGVEPIEAAAAVAGESSTATWTVVWTDRLTAHEHYQAKCYRVDPVPGTDQHIAYIAYDLDLFEENSIANLTSSIIGNVFGFKALKSLRLEDMRIPPHYTKTFQGPAHGIVMEREYLNKYGRPLLGATTKPKLGLSARNYGRVVYEALRGGLDFVKDDENINSQPFMRWRDRFLFCMEAVNKASAATGEVKGHYLNVTAGTMEEMYERAEFAKQLGSVIVMIDLTIGYTAIQSMARWARKNGVILHLHRAGHSTYTRQKTHGVNFRVICKWMRMAGVDHIHAGTVVGKLEGDPNAVQGYYNTLRENTVAPNPLQGLYFEQNWASMPGVMPVASGGIHAGQMHQLLHYLGEDCI…	Bacteria	Chloroflexota	Chloroflexia	Chloroflexales	Roseiflexaceae	Kouleothrix	Kouleothrix aurantiaca	Chloroflexota	TRUE
457	571.9	7.5e-173	QBMP01000026.1_18	GB_GCA_003242115.1	MSXXXXYIAYVAYPLDLFEEGSVTNLLTSIVGNVFGFKALRALRLEDLRIPVAYLKTFQGPPHGIQVERDRLNKYGRPMLGCTIKPKLGLSAKNYGRAVYECLRGGLDFTKDDENINSQPFQRWRDRFLFVADAIHKSQAETGEIKGHYLNVTAHTCEEMLKRAEYAKELNMPIIMHDFLTAGFTANTTLSHWCRDNGVLLHIHRAMHAVLDRQKNHGIHFRVLAKCLRMSGGDHIHTGTVVGKLEGDRGATLGFVDLLRENYIEQDKSRGIYFTQDWASMPGVMAVASGGIHVWHMPALVEIFGDDSVLQFGGGTLGHPWGNAPGATANRVALEACIQARNEGRNLAREGGDILRDAGKWSPELAAALDLWKEIKFEFDTVDTI	Bacteria	Cyanobacteria	Cyanobacteriia	Phormidesmiales	Phormidesmiaceae	Phormidesmis	Phormidesmis priestleyi_A	Cyanobacteria	FALSE
458	340	1.3e-102	DILD01000022.1_5	GB_GCA_002424845.1	MDQSARYADLSLKEEDLIKGDKHVLVAYHMQPATGYGYLEVAAHIAAESSTGTNVEVSTTDDFTKGVDALVYFIDEAKGVMKVAYPNDLFDRNVTDGRAMLVSFLTLAIGNNQGMGDVKHLQMQDFYVPWSMLRLFDGPAKDITDLWDILGRPRVDGGYIAGTIIKPKLGLRPEPFAKAAYQFWLGGDFIKNDEPQGNQVFCPTKKVIPLVYDAMKRAMDETGQAKLFSANITADDHYEMLARADYILETFGPDANKVAFLVDGYVGGPGMITTARRQYPQQYLHYHRAGHGAITSPSAVRGYTAFVLAKMSRLQGASGIHVGTMGYGKMEGGRDDRNIAYMIERDSADGPYYHQEWHGMKPTTPIISGGMNALRLPGFFENLGHGNVINTSGGGSYGH…	Bacteria	Proteobacteria	Gammaproteobacteria	Burkholderiales	Hydrogenophilaceae	Thiobacillus	Thiobacillus denitrificans_F	Proteobacteria	FALSE
459	576.8	2.4e-174	NZ_CM001633.1_1311	RS_GCF_000309945.1	MSYAQTRTQAKAGYQAGVKDYRLTYYTPDYTPKDTDILAAFRVTPQPGVPYEEAGAAVAAESSTGTWTTVWTDLLTDLDRYKGRCYDIEPVPGEDNQFIAYIAYPLDLFEEGSVTNLLTSLVGNVFGFKALKALRLEDIRVPVAYLKTFQGPPHGIQVERDKLNKYGRPLLGCTIKPKLGLSAKNYGRAVYECLRGGLDFTKDDENINSQPFQRWRDRFLFVADAIHKAQAETGEIKGHYLNVTAPTCEEMLKRAEFAKELEMPIIMHDFLTGGFTANTTLAHYCRDNGLLLHIHRAMHAVIDRQKNHGIHFRVLSKCLRMSGGDHIHTGTVVGKLEGDKAITLGFIDLLRENYIEQDRSRGVYFTQDWASMPGVMAVASGGIHVWHMPALVDIFGDDS…	Bacteria	Cyanobacteria	Cyanobacteriia	Leptolyngbyales	Leptolyngbyaceae	JSC-12	JSC-12 sp000309945	Cyanobacteria	FALSE
460	555.9	3.2e-168	PABG01000034.1_23	GB_GCA_002699185.1	MAGKTYSAGVKDYRETYWEPDYPIKDTDLLACFKITPQPGVPREEAAAAVAAESSTGTWTTVWTDLLTDLDHYKGRAYAIEDVPGDDEAFYAFIAYPIDLFEEGSVVNVFTSLVGNVFGFKAVRALRLEDVRFPIAYVMTCNGPPHGIQVERDIMNKYGRPLLGCTIKPKLGLSAKNYGRACYEGLRGGLDFTKDDENVNSQPFMRWRQRFDFVMEAIHKAEAETGERKGHYLNVTAPTPDEMFKRAEYAKEIGAPIIMHDYITGGFCANTGLAQWCRDNGMLLHIHRAMHAVLDRNPRHGIHFRVLTKILRLSGGDHLHTGTVVGKLEGDRASTLGWIDLLRDSYVKEDRSRGIFFDQDWGSMPGAFAVASGGIHVWHMPALVTIFGDDAVLQFGGGT…	Bacteria	Proteobacteria	Gammaproteobacteria	Thiohalobacterales	Thiohalobacteraceae	Thiohalobacter	Thiohalobacter sp002699185	Proteobacteria	FALSE
462	539.3	2e-163	QCJW01000002.1_23	GB_GCA_003215775.1	MSKKYDAGVKEYRDTYWTPDYVPLDTDLLACFKCTGQEGVPREEVAAAVAAESSTGTWSTVWSELLTDLEFYKGRCYRIEDVPGDKESFYAFIAYPLDLFEEGSITNVLTSLVGNVFGFKALRHLRLEDIRFPMAFIKTCGGPPSGIVVERDRLNKYGRPLLGCTIKPKLGLSGKNYGRVVYECLRGGLDLTKDDENINSQPFQRWRERFEFVAEAVKLAQQETGEVKGHYLNCTATTPEEMYERAEFAKELDMPIIMHDYITGGFTANTGLANWCRKNGMLLHIHRAMHAVIDRHPKHGIHFRVLAKCLRLSGGDQLHTGTVVGKLEGDRQTTLGYIDNLRESFVPEDRTRGNFFDQDWGSMPGVFAVASGGIHVWHMPALLAIFGDDSCLQFGGGTH…	Bacteria	Cyanobacteria	Cyanobacteriia	Synechococcales	Cyanobiaceae	AG-409-G20	AG-409-G20 sp003215775	Cyanobacteria	FALSE
463	29.1	1e-07	NZ_BAII02000014.1_202	RS_GCF_000509125.1	MKFETMALPEGIKEEYLIATYYMNSQKEPDLYDWVKLVAADQSAGTWTHVEGESPEVIEKYGAKVISIIPMAGENACVARIAFPTRNFPFYMPMILSTVAGNVLGQDGIRLVDIEFPDPVLNELPGPILGVEGIRELLGVKERPLVGAILKPCIGVPPEVSAEGALKAALGGADVIKDDELQSDPEYSPMLERLKAVMKRFGMPEKTRRLSLQ	Bacteria	Firmicutes_A	Clostridia	Lachnospirales	Lachnospiraceae	Dorea	Dorea sp000509125	Firmicutes	FALSE
465	530.9	4.7e-160	NZ_AUGA01000014.1_148	RS_GCF_000426785.1	MNIQQSITVRGKDRYKSGVMEYKRMGYWEPNYEPKDTDVIALFRVTPQDGVDPTEACAAVAGESSTATWTVVWTDRLTAAEKYRAKCYRVDPVPNSPGSYFAYIAYDLDLFEPGSISNLTASIIGNVFGFKPLKALRLEDMRLPVAYVKTFQGPATGIVVERERLDKFGRPLLGATVKPKLGLSGRNYGRVVYEALRGGLDFTKDDENINSQPFMHWRERFLYCMEAVNRAQAATGEIKGTYLNVTAATMEDMYERAEYAHELGSNIVMIDLVIGYTAIQSMAKWARRNNMILHLHRAGHSTYTRQRSHGVSFRVIAKWMRLAGVDHIHAGTVVGKLEGDPNTTRGYYDICREDFNPMQLEHGVFFDQNWASLNKLMPVASGGIHAGQMHQLLDLLGED…	Bacteria	Proteobacteria	Alphaproteobacteria	Rhizobiales	Xanthobacteraceae	Bradyrhizobium	Bradyrhizobium sp000426785	Proteobacteria	TRUE
466	549.7	3.2e-166	NC_015731.1_3235	RS_GCF_000219585.1	MASETMKEGKERYKSGVIPYKKMGYWEPSYVPKDTDVIALFRITPQPGVDHEEAAAAVAGESSTATWTVVWTDRLTACELYRAKAYKSELVPNTGPGTKNEAQYFAYIAYDIDLFEEGSIANLTASIIGNVFGFKAVKALRLEDMRIPVAYLKTFQGPATGIVVERERLDKFGRPLLGATTKPKLGLSGRNYGRVVYEGLKGGLDFMKDDENINSQPFMHWRDRFLYCMEAVNKASAATGEVKGHYLNVTAGTMEDMYERAEFAKSLGSVIVMIDLVIGYTAIQSMAKWARRNDMILHLHRAGNSTYSRQKNHGMNFRVICKWMRMAGVDHIHAGTVVGKLEGDPLMIKGFYDTLRDTHTEKNLEHGLFFDQDWASLNKVMPVASGGIHAGQMHQLLDY…	Bacteria	Proteobacteria	Gammaproteobacteria	Burkholderiales	Nitrosomonadaceae	Nitrosomonas	Nitrosomonas sp000219585	Proteobacteria	FALSE
468	526.1	5.3e-159	NZ_LGRO01000001.1_1745	RS_GCF_001280565.1	MSSTENKKKSRWASGVTPYSEMGYWRPDYEPSETDVICVFRVTPQEGVSPEEAAAAVAGESSTATWTVVWTDRLTAYDNYQAKAYRVDQIPGTDQYFAYIAYSIDLFEEGSIANLASSIIGNVFGFKPLKALRLEDMRIPLHYIKTFQGPAHGIVVEREYLDKYGRPLLGATIKPKLGLSSRNYGRVAYEALRGGLDFTKDDENIGSQPFMRWRDRFLYVMEGVNRAAAETGEVKGHYMNVTAATMEDMYERAEFARDLGSVIIMIDLTVGYTAIQSMANWARKNGMLLHLHRAGHATYTRQKTHGVSFRVISKWMRLAGVDHIHAGTIVGKLEGDPNMIHGYYKTLRDSKVEMNLQEGLFFDQDWGSMPGVMPVASGGIHAGQMHLLIHHLGEDVILQ…	Bacteria	Firmicutes_E	Sulfobacillia	Sulfobacillales	Sulfobacillaceae	Sulfobacillus	Sulfobacillus thermosulfidooxidans_A	Firmicutes	TRUE
469	560.4	1.3e-169	NZ_MUZR01000023.1_26	RS_GCF_001995255.1	MAAKKYSAGVKDYRETYWMPEYMPLDTDLLACFKITPQPGIDREEAAAAVAAESSTGTWTTVWTDLLTDMDYYKGRAYSIEDVPGDDESFYAFIAYPIDLFEEGSMVNVFTSLVGNVFGFKAIRALRLEDVRFPIAYVKTCGGPPAGIQVERDKLNKYGRPLLGCTIKPKLGLSAKNYGRAVYECLRGGLDFTKDDENINSQPFMRWRERFEFVQEATEKAEAETGERKGHYLNVTAPTPEEMYKRAEFAKEIGAPIIMHDYITGGFCANTGLANWCRDNGMLLHIHRAMHAVLDRHPKHGIHFRVLAKILRLSGGDHLHTGTVVGKLEGDRAATLGWIDMLRESFVPEDRSRGIFFDQDWGSLPGVFAVASGGIHVWHMPSLVTIFGDDSVLQFGGGT…	Bacteria	Proteobacteria	Gammaproteobacteria	Ectothiorhodospirales	Thioalkalivibrionaceae	Thioalkalivibrio	Thioalkalivibrio halophilus	Proteobacteria	FALSE
470	543.2	2.5e-164	NZ_PZZR01000001.1_125	RS_GCF_003046405.1	MSEELTGKERYKSGVLPYKKMGYWDSDYVPKETDVIAVFRITPQSGVDHEEAAAAVAGESSTATWTVVWTDRLTAAELYRAKAYRSELVPNTGPGTKNEAQYFAYIAYDLDLFEGGSIANLTASIIGNVFGFKAVKALRLEDMRIPVAYLKTFQGPATGIVVERERLDKFGRPLLGATTKPKLGLSGRNYGRVVYEGLKGGLDFMKDDENINSQAFMHWRDRFLYCMEAVNKASAATGEVKGHYLNITAGTMEEMYERAEFAKSLGSVIVMIDLVIGYTAIQSMAKWARNNDMILHLHRAGNSTYSRQKNHGMNFRVICKWMRMAGVDHIHAGTVVGKLEGDPLMIKGFYDTLRDTHTPKSLETGLFFEQDWASLNKVMPVASGGIHAGQMHQLLDYLG…	Bacteria	Proteobacteria	Gammaproteobacteria	Burkholderiales	Nitrosomonadaceae	Nitrosospira	Nitrosospira sp003046405	Proteobacteria	FALSE
471	342.5	4.1e-103	NZ_AQVE01000007.1_168	RS_GCF_000371925.1	MALDQSSRYSDLSLKEDELMAAGKHILVAYKMKPKAGHGYLEAAAHFAAESSTGTNVEVCTTDDFTKGVDALVYYIDEATEDMRIAYPLDLFDRNVIDGRMMIVSFLTLAIGNNQGMGDIEHAKMIDFFVPERAIQLFDGPSKDISDMWRILGRPVKDGGYIAGTIIKPKLGLRPEPFAHAAYQFWLGGDFIKNDEPQGNQVFAPMKKVMPLVADAMKRAQDETGQAKIFSANITADDHYEMCARADYILETFGPDADKVAFLVDGYVGGPGMVTTARRQYPNQYLHYHRAGHGAVTSPSAKRGYTAFVLAKMSRLQGASGIHVGTMGYGKMEGEADDRIIAYMIERDECQGPVYFQKWYGMKPTTPIISGGMNALRLPGFFANLGHGNVINTSGGGSY…	Bacteria	Proteobacteria	Gammaproteobacteria	Thiotrichales	Thiotrichaceae	Thiolinea	Thiolinea disciformis	Proteobacteria	TRUE
472	524.3	3.1e-158	NZ_NPEU01000087.1_6	RS_GCF_003258805.1	MTSVTSLAPTAPQGSAPQGAITDAKKRYAAGVLKYAQMGYWDGDYEPKDTDLLAVFRITPQEGVDPVEAAAAVAGESSTATWTVVWTDRLTACDSYRGKAYKVEPVPGQPGQYFVYIAYDLILFEEGSIANLTASIIGNVFSFKPLKAARLEDMRLPVAYVKTFKGPPTGIVVERERLNCFGRPLLGATIKPKLGLSGKNYGRVVYEALRGGLDFTKDDENINSQPFMHWRDRFLYCMEGVNQATARTGEVKGHYLNITAGTMEEMHRRAEFAKQLGSVIVMVDLVIGWTAIQSMAEWARANDMILHMHRAGHGTYTRQKNHGVSFRVIAKWLRLAGVDHLHAGTAVGKLEGDPMTVQGYYNICRERTNAVDLPRGLFFEQDWADIRRVMPVASGGIHA…	Bacteria	Proteobacteria	Alphaproteobacteria	Rhizobiales	Xanthobacteraceae	Rhodoplanes	Rhodoplanes elegans	Proteobacteria	TRUE
473	570.9	2.4e-172	NZ_BDUD01000001.1_448	RS_GCF_003113895.1	MSYAQTKTQSKSGYQAGVKDYRLTYYTPDYTPKDTDLLAAFRMTPQPGVPPEEAGAAVAAESSTGTWTTVWTDLLTDLDRYKGRCYDIEPVPGEDNQYICYVAYPLDLFEEGSVTNVLTSIVGNVFGFKALRALRLEDIRFPVAYIKTFQGPPHGIQVERDKLNKYGRPLLGCTIKPKLGLSAKNYGRAVYECLRGGLDFTKDDENINSAPFQRWRDRFLFVAEAINKSQAETGEIKGHYLNVTAPTCEEMLKRAEYAKELKMPIIMHDYLTAGFTANTTLARWCRDNGILLHIHRAMHAVIDRQKNHGIHFRVLAKALRLSGGDHIHTGTVVGKLEGERGITMGFVDLLRENYIEQDKSRGIYFTQDWASLPGVMAVASGGIHVWHMPALVEIFGDDS…	Bacteria	Cyanobacteria	Cyanobacteriia	Cyanobacteriales	Nostocaceae	Nostoc	Nostoc commune	Cyanobacteria	FALSE
474	527	4.1e-159	NZ_FOZW01000005.1_22	RS_GCF_900116195.1	MNDMSTVTDAKKRYAAGVMKYAQMGYWEPDYTPADTDIIALFRITPQDGVDPVEAAAAVAGESSTATWTVVWTDRLTNCEKYRAKAYRVDPVPNSEGEFFAYIAYDLDLFEPGSIANLTASIIGNVFGFKPLKALRLEDMRLPVAYVKTFQGPATGIVVERERLNAYGRPLLGATVKPKLGLSGRNYGRVVYEALKGGLDFTKDDENINSQPFMHWRDRFLYCMEAVARASAATGEVKGTYLNVTAGTMEEMYARAEFAKSLGSVIIMIDLVIGYTAIQSMAKWARDNDMILHLHRAGHSTYTRQRSHGVSFRVIAKWMRLAGVDHLHAGTVVGKLEGDPATTKGFYDIFREEKNPMALENGIFFDQDWASLNKMMPVASGGIHAGQMHQLLTYLGEDV…	Bacteria	Proteobacteria	Alphaproteobacteria	Rhodobacterales	Rhodobacteraceae	Salipiger	Salipiger pacifica	Proteobacteria	TRUE
475	538.2	4.6e-163	QCTN01000027.1_12	GB_GCA_003211135.1	MSKKYDAGVKEYRDTYWTPEYVPLDTDLLACFKCTGQEGVPREEVAAAVAAESSTGTWSTVWSELLTDLEFYKGRCYRIEDVPGDPEAFYAFIAYPLDLFEEGSITNVLTSLVGNVFGFKALRHLRLEDIRFPIAFIKTCGGPPNGIVVERDRLNKYGRPLLGCTIKPKLGLSGKNYGRVVYECLRGGLDLTKDDENINSQPFQRWRERFEFVAEAVKLAQQETGEVKGHYLNCTANTPEELYERAEFAKELDMPIIMHDYITGGFTANTGLANWCRKNGMLLHIHRAMHAVIDRHPKHGIHFRVLAKCLRLSGGDQLHTGTVVGKLEGDRQTTLGYIDNLRESFVPEDRSRGNFFDQDWGSMPGVFAVASGGIHVWHMPALLAIFGDDSCLQFGGGTH…	Bacteria	Cyanobacteria	Cyanobacteriia	Synechococcales	Cyanobiaceae	Prochlorococcus_A	Prochlorococcus_A sp003211135	Cyanobacteria	FALSE
476	540.8	2.3e-163	NZ_MWLK01000026.1_40	RS_GCF_002198715.1	MDMTNTQVTGKDRYKAGVMEYKKMGYWQPDYVPKDTDIIALFRVTPQDGVDPIEASAAVAGESSTATWTVVWTDRLTACEKYRAKCYRVDAVPNAPGQHFAYIAYDLDLFEPGSIANLTASIIGNVFGFKAVKALRLEDMRIPVAYLKTFQGPATGVVIERERLDKFGRPLLGATTKPKLGLSGRNYGRVVYEALKGGLDFTKDDENINSQPFMHWRDRFLYCMEAVNRAQASTGEVKGHYLNVTAGTMEEMYERAEFAKELGSVIIMIDLVIGYTAIQSMAKWARKNDTILHLHRAGNSTYSRQKNHGMNFRVICKWMRMAGVDHIHAGTVVGKLEGDPLMIRGFYDTLLDEHTKVNLQHGLFFEQEWASLNKVMPVASGGIHAGQMHQLLHHLGEDV…	Bacteria	Proteobacteria	Alphaproteobacteria	Rhizobiales	Rhodomicrobiaceae	R-RK-3	R-RK-3 sp002198715	Proteobacteria	TRUE
477	537.7	2.7e-162	NZ_FMXM01000036.1_34	RS_GCF_900103325.1	MTAQPTELRGKERYRAGVLKYAQMGYWNGDYVPKDTDLIALFRITPQDGVDPIEAAAAVAGESSTATWTVVWTDRLTAADQYRAKAYRVDPVPGRPGEYFCYVAYDLILFEPGSIANLTASIIGNVFSFKPLMAARLEDMRLPVAYVKTFKGPPTGIVAERERLDKFGRPLLGATTKPKLGLSGKNYGRVVYEGLKGGLDFMKDDENINSQPFMHWRDRFLYCMEAVNRAAAETGEIKGHYLNITAGTMEEIYRRAEFAKELGSCIVMIDLIIGYTAIQSISEWCRSNDMILHLHRAGHGTYTRQKNHGISFRVIAKWMRLAGVDHIHAGTAVGKLEGDPMTVQGYYNVCRELKNEVDLARGIFFEQDWADTLKVMPVASGGIHAGQMHQLLELFGNDV…	Bacteria	Proteobacteria	Alphaproteobacteria	Rhizobiales	Rhizobiaceae	Mesorhizobium	Mesorhizobium qingshengii	Proteobacteria	TRUE
478	36.2	7.7e-10	NZ_PKOJ01000004.1_130	RS_GCF_002860325.1	MERFTVTYRIVAEDDADAMARAEAIALEDTVEIPRDVVPAGYVEDTVLGQVEAVTDCGNGVWVGRIGYHVDAVGHELPQLLNVILGNASILRGVKAIDLSVNADLSARFPGARFGAAGLRELTGRKSGGYVCPVIKPQGSSSETLARLCYLTAVAGADIVKEDHGLSNQDAAPFKERVKACAAAVQRANRERADQGDTTRALYFASIGGHGDQVRDLAYYAKEAGAGGILLIPGLFGFDAMNRLAQDRDFDLPIMAHPSHLGPYVLSPDHGYSHGMLFGQLMRLAGADISVFPNYGGRFGFSKEECSAIVDACRAGSGVGPAILPSPGGGMSLDRLGDMMAHYGEDCVYLLGGSLLRYGENIGDAIREMRSALSA	Bacteria	Proteobacteria	Alphaproteobacteria	Rhodobacterales	Rhodobacteraceae	Amylibacter	Amylibacter lutimaris	Proteobacteria	TRUE
479	534.5	1.5e-161	NZ_LMDY01000014.1_214	RS_GCF_001425905.1	MNKPMEDAVITDAKQRYSAGVLKYRQMGYWMPDYVPKDTDTICLFRITPQEGVDPVEAAAAVAGESSTATWTVVWTDRLTACDSYRAKAYKVEPVPGIPGQFFAWVAYDIILFEEGSIANMTASLIGNVFSFKPLKAARLEDIRVPVAYVKTFKGPPTGLVVERERLDKFGRPLLGATTKPKLGLSGRNYGRVVYEGLKGGLDFMKDDENINSQPFMHWRDRYLYVMDAVNKASAATGEVKGSYLNVTAATMEDMYERADFAKELGSVIVMVDLVIGWTAIQSMANWARRNDMILHMHRAGHGTYTRQKNHGVSFRVIAKWLRLAGVDHMHTGTAVGKLEGDPMTVQGYYNVCRDSYTKQDLPRGLFFDQDWADLKKVMPVASGGIHAGQMHQLIDLFG…	Bacteria	Proteobacteria	Gammaproteobacteria	Burkholderiales	Burkholderiaceae	Methylibium	Methylibium sp001425905	Proteobacteria	TRUE
481	69.8	1.5e-20	MNYD01000145.1_3	GB_GCA_001872925.1	MNEQDILSQPVALPEGVDYDEYIIGTYLVCFPANIPVPFGAQMLAIEQSTGTWLPVPGETPEVRRKHVAKVIGVYEVPDYEFSVPSSVETRNYIVQIAYPEVNIGEQIPMLLTTVVGNISMAGQIKLVDVYFPGKYVAGFKGPKFGIPGVREILGVPDRPLLNNMIKPCTGYSPEVGVRLFREAALGGCDIIKDDELLADASFNPVEKRVKLYMEAERQVYEETGEHTLYTVNISDKVPKIFENAKRAVELGCNAIMVNYLAIGLPVLQALVEDPEINVPILGHMDVAGAMYMSPYHGISSHIILGKLPRLAGADIVVFPVPYGKATVIT	Bacteria	Chloroflexota	Dehalococcoidia	GIF9	AB-539-J10	CG2-30-46-19	CG2-30-46-19 sp001872925	Chloroflexota	FALSE
482	540.9	1.2e-163	NZ_CP011941.1_1437	RS_GCF_001040845.1	MSKKYDAGVKEYRDTYWTPDYVPLDTDLLACFKCTGQEGVPKEEVAAAVAAESSTGTWSTVWSELLTDLDFYKGRCYRIEDVPGDKESFYAFIAYPLDLFEEGSITNVLTSLVGNVFGFKALRHLRLEDIRFPIAFIKCCAGPPNGIAVERDRMNKYGRPLLGCTIKPKLGLSGKNYGRVVYECLRGGLDFTKDDENINSQPFQRWQNRFEFVAEAIKLAEQETGERKGHYLNVTANTPEEMYERAEFAKELNQPIIMHDFITGGFTANTGLSKWCRKNGMLLHIHRAMHAVIDRHPKHGIHFRVLAKCLRLSGGDQLHTGTVVGKLEGDRQTTLGYIDQLRESFVPEDRSRGNFFDQDWGSMPGVFAVASGGIHVWHMPALVAIFGDDSVLQFGGGTH…	Bacteria	Cyanobacteria	Cyanobacteriia	Synechococcales	Cyanobiaceae	Synechococcus_C	Synechococcus_C sp001040845	Cyanobacteria	FALSE
483	47	3.3e-13	NZ_FNAH01000007.1_152	RS_GCF_900101865.1	MSRFSVTYGIRASDPADARARAEAIALEQTVEVPRAVVPEGHIADEIVGRIEEIGSAGAGVYHATISYAPDSAGDEITQFLNVIFGNSSIQQGIRVIAIDPGDEMARRFPGPRFGIAGLRRLTGRRSGGMISPVLKPMGLSPGAFAELAAGCVRGGADIVKEDHGLAGQPTAPFRPRVEAVAEAVRKANAAEGRSALYFPNLSGRVDEISENLRFAKQAGAGGILVMPGLYGFGVVDRIARDAEFDLPVMTHPAFLGPYVLAADTGIAHGVMFGTIQRLAGADISVFPNVGGRFGFSAGECHEIADHCRDAGGPGRPILPSPGGGMSVDRAADMVRMYGPDVVYLLGGSLLADPPRIDRAVAAMRRAVDAADAAGA	Bacteria	Proteobacteria	Alphaproteobacteria	Rhodobacterales	Rhodobacteraceae	Paracoccus	Paracoccus isoporae	Proteobacteria	TRUE
484	518	2.6e-156	NZ_BDCM01000008.1_199	RS_GCF_001613505.1	MTDESTRDRWDPGVHSYASMGYYDADYQPCDTDVLAVFRVTPQPGVDPIEAAAAVAGESSTATWTVVWTDRLTAHDRYRAKCYRVEEVPGRPGEYFAYIAYDLDLFEEGSITNLTSSVIGNVFGFKPLQALRLEDMRIPVAYVKTFQGPPHGIVMEREYLNKYGRPLLGATVKPKLGLSARNYGRVVYEACKGGLDFTKDDENINSQPFMRWRDRYLFAMEGVNRATAETGELKGHYLNITAATMEDMYERAEFAKSLGSVIVMMDLTVGYTAMQSMSKWARRNGMLLHLHRAGHSTFTRQKTHGVSFRVLAKWCRLIGVDHLHAGTVIGKLEGDPHTVKGFYDTLRDNHIPANPRNGIFFDQDWASLPGVMPVASGGIHAGQMHQLLDLFGDDAILQF…	Bacteria	Actinobacteriota	Actinobacteria	Mycobacteriales	Mycobacteriaceae	Nocardia	Nocardia mikamii	Actinobacteriota	TRUE
485	573.1	2.6e-173	MKGP01000013.1_42	GB_GCA_001913845.1	MAYAQTQSKAGYDAGVKDYKLTYYTPDYTPKDTDILAAFRMTPQPGVPPEEAGAAVAAESSTGTWTTVWTDLLTDLDRYKGRCYDLEPVPGEDNQYIAYIAYPLDLFEEGSVTNLLTSLVGNVFGFKALKALRLEDLRIPVAYLKTFQGPPHGIQVERDRINKYGRPLLGCTIKPKLGLSAKNYGRAVYECLRGGLDFTKDDENINSQPFQRWRDRFLFVADAIHKAQAETGEIKGHYLNVTAATCEEMLKRAEYAKELEMPIIMHDFLTAGFTANTTLSHWCRNNGVLLHIHRAMHAVIDRQKNHGIHFRVLSKCLRMSGGDHIHTGTVVGKLEGDQAVTLGFVDLLRENYIEQDRSRGIYFTQDWASMPGVMAVASGGIHVWHMPALVDIFGDDAVL…	Bacteria	Cyanobacteria	Cyanobacteriia	CACIAM-69d	CACIAM-69d	CACIAM-69d	CACIAM-69d sp001913845	Cyanobacteria	FALSE
486	112.7	2.7e-33	NC_018870.1_442	RS_GCF_000305935.1	MSELAMLALHEQIEEEGGYVIATYYLETGRGADIVKKISAIAVEQTTGTWVPVPEETPEMREKHVAKVVGIYEVPGHEFEVPGNLEARQFIFQLAYPAVNFGPQIPMLLSTVIGNISMSGKLKLLDLKFPKSFLKSFKGPKFGTQGIRELLGIPERPLLNNMIKPCTGYTPEVGARLFSQAIRGGVDIVKDDELIADPPFCPMVERVKLYMAEARRYYEETGNKVLYTVNITDRADKVKENAKRALDAGANALMINYLTAGITALQSLAEDPEINVPILAHLDFAGTMYESPYSGLSSYLILGKLARLAGADIVVYPSPFGKFPFLRERYLQIGHHLLGKWLHFKPTFPMPGGGVMPAVVPAIIRDLGKDCILGAGGAIHGHPMGPVAGGKAMRQAIDA…	Bacteria	Firmicutes_B	Syntrophomonadia	Thermacetogeniales	Thermacetogeniaceae	Thermacetogenium	Thermacetogenium phaeum	Firmicutes	FALSE
487	540.6	2.8e-163	NZ_PVBR01000020.1_39	RS_GCF_002980495.1	MADMTSMTKTVTGAERYKAGVMEYRKMGYWEPDYEPGDTDIIAVFRITPQDGVDPIEAAAAVAGESSTATWTVVWTDRLTACEKYRAKAYRVDPVPNGEGQYFAYIAYDLDLFEPGSIANLTASIIGNVFGFKPLKALRLEDMRLPIAYVKTFQGPATGIVVERERLDKFGRPLLGATVKPKLGLSGRNYGRVVYEALKGGLDFTKDDENINSQPFMHWRERFLYCMEAVNKAQAETGEVKGSYLNVTAATMEDMYERADFAKELGSNIVMIDLVIGYTAIQSMAKWARRNDMILHLHRAGHSTYTRQKNHGVSFRVIAKWMRLAGVDHIHAGTVVGKLEGDPATTKGYYDVCREEFNPMRLENGIFFDQDWASLNKMMPVASGGIHAGQMHQLLDLLG…	Bacteria	Proteobacteria	Alphaproteobacteria	Rhizobiales	Rhizobiaceae	Paramesorhizobium	Paramesorhizobium sp002980495	Proteobacteria	TRUE
488	515.5	1.6e-155	NZ_BDAU01000001.1_191	RS_GCF_001612615.1	MAEEIERDRWDPGVQSYASMGYYAPDYQPSDTDVLAVFRVTPQRGVDPIEAAAAVAGESSTATWTVVWTDRLTAHTKYQAKCYRIDEVPGRQGEYFAYIAYDIDLFEEGSITNLTSSVIGNVFGFKPLLALRLEDMRIPVAYVKTFQGPPHGTVMEREYLNKYGRPLLGATVKPKLGLSARNYGRVVYEACRGGLDFTKDDENINSQPFMRWRDRYLFAMEGVNRAMCETGEIKGHYLNVTAATMEQMYERAEFAKELGSVVIMMDLTVGYTAMQSMSHWARRNGVLLHLHRAGHATFTRQKTHGVSFRVLAKWCRLIGVDHLHAGTVVGKLEGDPATTKGFYDTLRENHIRTEPRNGIFFDQEWASLPGVMPVASGGIHAGQMHQLLDLFGDDVILQF…	Bacteria	Actinobacteriota	Actinobacteria	Mycobacteriales	Mycobacteriaceae	Nocardia	Nocardia amikacinitolerans	Actinobacteriota	TRUE
489	539.7	1e-163	QCOP01000017.1_13	GB_GCA_003212885.1	MSKKYDAGVKEYRDTYWTPDYVPLDTDLLACFKCTGQEGVPREEVAAAVAAESSTGTWSTVWSELLTDLEFYKGRCYRIEDVPGDKESFYAFIAYPLDLFEEGSITNVLTSLVGNVFGFKALRHLRLEDIRFPMAFIKTCGGPPNGIQVERDRLNKYGRPLLGCTIKPKLGLSGKNYGRVVYECLRGGLDLTKDDENINSQPFQRWRERFEFVAEAVKLAQQETGEIKGHYLNCTATTPEEMYERAEFAKELDMPIIMHDYITGGFTANTGLANWCRKNGMLLHIHRAMHAVIDRHPKHGIHFRVLAKCLRLSGGDQLHTGTVVGKLEGDRQTTLGYIDNLRESFVPEDRTRGNFFDQDWGSMPGVFAVASGGIHVWHMPALLAIFGDDSCLQFGGGTH…	Bacteria	Cyanobacteria	Cyanobacteriia	Synechococcales	Cyanobiaceae	AG-432-D11	AG-432-D11 sp003212885	Cyanobacteria	FALSE
490	538.2	4.6e-163	QCGL01000001.1_18	GB_GCA_003279935.1	MSKKYDAGVKEYRDTYWTPEYVPLDTDLLACFKCTGQEGVPREEVAAAVAAESSTGTWSTVWSELLTDLEFYKGRCYRIEDVPGDPEAFYAFIAYPLDLFEEGSITNVLTSLVGNVFGFKALRHLRLEDIRFPIAFIKTCGGPPNGIVVERDRLNKYGRPLLGCTIKPKLGLSGKNYGRVVYECLRGGLDLTKDDENINSQPFQRWRERFEFVAEAVKLAQQETGEVKGHYLNCTANTPEELYERAEFAKELDMPIIMHDYITGGFTANTGLANWCRKNGMLLHIHRAMHAVIDRHPKHGIHFRVLAKCLRLSGGDQLHTGTVVGKLEGDRQTTLGYIDNLRESFVPEDRSRGNFFDQDWGSMPGVFAVASGGIHVWHMPALLAIFGDDSCLQFGGGTH…	Bacteria	Cyanobacteria	Cyanobacteriia	Synechococcales	Cyanobiaceae	Prochlorococcus_A	Prochlorococcus_A sp003279935	Cyanobacteria	FALSE
491	570.3	3.7e-172	NZ_AP018178.1_5613	RS_GCF_002368195.1	MSYAQTKTQSKSGYKAGVQDYRLTYYTPDYTPKDTDLLAAFRVTPQPGVPFEEAAAAVAAESSTGTWTTVWTDLLTDLDRYKGRCYDIEPVPGEDNQFIAYIAYPLDLFEEGSVTNVLTSIVGNVFGFKALRALRLEDIRFPVAYIKTFQGPPHGIQVERDKLNKYGRPLLGCTIKPKLGLSAKNYGRAVYECLRGGLDFTKDDENINSAPFQRWRDRFLFVAEAIHKAQAETGEIKGHYLNVTAPTCEQMLQRAEYAKELKMPIIMHDYLTAGFTANTTLARWCRDNGILLHIHRAMHAVIDRQKNHGIHFRVLAKALRLSGGDHIHTGTVVGKLEGERGITMGFVDLLRENYVEQDKSRGIYFTQDWASLPGVMAVASGGIHIWHMPALVEIFGDDS…	Bacteria	Cyanobacteria	Cyanobacteriia	Cyanobacteriales	Nostocaceae	Aulosira	Aulosira sp002368195	Cyanobacteria	FALSE
492	558.5	1.2e-168	NZ_AADV02000039.1_11	RS_GCF_000167195.1	MPQATKAGFNAGVQDYRLTYYTPDYTPKDTDLLACFRMTPQPGVPPEEAGAAVAAESSTGTWTTVWTDNLTDLDRYKGRCYDIEPVPNEDNQYFCFIAYPLDLFEEGSVTNVLTSLVGNVFGFKALRALRLEDIRFPVALIKTFQGPPHGITVERDKLNKYGRPLLGCTIKPKLGLSAKNYGRAVYECLRGGLDFTKDDENINSQPFMRWRDRFLFVQEAIEKSQAETNEVKGHYLNVTAGTCEEMMKRAEFAKEIGTPIVMHDFITGGFTANTTLAKYCRDNGLLLHIHRAMHAVIDRQKNHGIHFRVLAKCLRLSGGDHLHSGTVVGKLEGERGITMGFVDLMREDYVEEDRSRGIFFTQDYASMPGTMPVASGGIHVWHMPALVEIFGDDSCLQFG…	Bacteria	Cyanobacteria	Cyanobacteriia	Cyanobacteriales	Microcystaceae	Crocosphaera	Crocosphaera watsonii	Cyanobacteria	FALSE
493	540.4	1.5e-163	NZ_CP006882.1_1685	RS_GCF_000161795.2	MSKKYDAGVKEYRDTYWTPDYVPLDTDLLACFKCTGQEGVPKEEVAAAVAAESSTGTWSTVWSELLTDLDFYKGRCYRIEDVPGDKDSFYAFIAYPLDLFEEGSITNVLTSLVGNVFGFKALRHLRLEDIRFPMAFIKSCYGPPNGIQVERDRMNKYGRPLLGCTIKPKLGLSGKNYGRVVYECLRGGLDFTKDDENINSQPFQRWQNRFEFVAEAIKLSEQETGERKGHYLNVTANTPEEMYERAEFAKELGMPIVMHDFITGGFTANTGLSKWCRKNGMLLHIHRAMHAVIDRHPKHGIHFRVLAKCLRLSGGDQLHTGTVVGKLEGDRQTTLGYIDQLRESFVPEDRSRGNFFDQDWGSMPGVFAVASGGIHVWHMPALVAIFGDDSVLQFGGGTH…	Bacteria	Cyanobacteria	Cyanobacteriia	Synechococcales	Cyanobiaceae	Synechococcus_C	Synechococcus_C sp000161795	Cyanobacteria	FALSE
494	535.4	7.1e-162	NZ_QKZO01000014.1_53	RS_GCF_003254295.1	MAAKTYDAGVKDYRSIYWEPQYQVKDSDILAVFKVVPQPGVSREEAAAAVAAESSTATWTTVWTDLLTDLDYYKGRAYAIEDVPGSDEAFYAFIAYPMDLFEEGSVVNVFTSLVGNVFGFKAVRALRLEDVRFPLWFVMTCPGAPHGMKVERDLLDKYGRPLLGCTIKPKLGLAAKNYGRAVYECLRGGLDFTKDDENVNSQPFLRWRDRFLFCQEAIRKAEAETGERKGHYMNVTAGTMEEIYERAEFAKEIGTPIIMSDYLTVGWAAHTSLSRWCRKNGMLLHVHRAMHAVMDRNPNHGINFRVLAKILRLMGGDHLHSGTVVGKLEGDREATIGWINLLRDRFIKADRSRGIFFDQDWGPQPGVFPVASGGIHVWHMPALVSIFGNDSVLQFGGGT…	Bacteria	Proteobacteria	Alphaproteobacteria	Rhodobacterales	Rhodobacteraceae	Rhodobacter	Rhodobacter capsulatus	Proteobacteria	TRUE
496	539.3	4.5e-163	PALT01000042.1_9	GB_GCA_002706605.1	MNDLSNPKEIKGKERYKAGVLKYAQMGYWDGDYEPKDTDVLALFRITPQEGVDPIEAAAAVAGESSTATWTVVWTDRLTACDSYRAKAYKVEPVPNNPGQYFCYVAYDLILFEEGSIANLTASIIGNVFSFKPLKAARLEDMRFPVAYVKTFAGPPTGMIVERERLDKFGKPLLGATTKPKLGLSGKNYGRVVYEGLKGGLDFMKDDENINSQPFMHWRDRFLYCMEAVNKASAETGEIKGHYLNITAGTMEEMYARAEFAKQLGSVIVMVDLIVGWTAIQSISKWCRDNNMILHMHRAGHGTYTRQKNHGVSFRVIAKWLRLAGVDHLHCGTAVGKLEGDPLTVQGYYNVCRETYNEIDLPRGIYFEQDWADLNKVMPVASGGIHAGQMHQLLDLFGD…	Bacteria	Proteobacteria	Alphaproteobacteria	Rhodobacterales	Rhodobacteraceae	GCA-2706605	GCA-2706605 sp002706605	Proteobacteria	TRUE
497	539.3	4.6e-163	PLRX01000067.1_7	GB_GCA_003164095.1	MATYDAGVKDYAQTYWEPEYEPKDTDLLACFKITPQEGVPREEAAAAVAAESSTGTWTTVWTDLLTDLEYYKGRAYRVEDVPGDASCFYAFVAYPLDLFEEGSVVNVLTSLVGNVFGFKAIRALRLEDVRFPLHYVLTCGGPPNGIIVERDKMDKYGRPLLGCTIKPKLGLSGKNYGRAVYECLRGGLDFTKDDENVNSQPFMRWRDRFENVAEAVELAEAETGERKGHYLNVTAPTVEDMYERAEFAKELGMPIIMHDFLTAGFTANTSLANWCRRNGMLLHIHRAMHAVIDRNPYHGIHFRVLVKCLRLSGGDHMHSGTVVGKLEGDREATLGWIDLMRERFVPEQRSRGIFFDQDFGHMPGLFPVASGGIHVWHIPSLVAIFGDDAVFQFGGGTLG…	Bacteria	Actinobacteriota	Acidimicrobiia	Acidimicrobiales	RAAP-2	Bog-756	Bog-756 sp003164095	Actinobacteriota	FALSE
498	522.7	5.6e-158	DDJC01000043.1_51	GB_GCA_002339015.1	MNKPVDEGVILDAKKRYSAGVLKYRQMGYWAPDYVPKATDVVCLFRITPQEGVDPIEAAAAVAGESSTATWTVVWTDRLTACDSYRAKAFRVEQVPGNPEQVFAWVAYDLILFEEGSIANMTASLIGNVFSFKPLKACRLEDIQIPVAYVKTFKGPPTGMIVERERLDKFGRPLLGATTKPKLGLSGRNYGRVIYEGLKGGLDFMKDDENINSQPFMHWRDRFLFVMDAVNKAQAVTGEVKGSYLNVTAATMEDMYERAEFAKQLGSVVIMVDLVIGWTAIQSMANWCRRNDMVMHMHRAGHGTYTRQKSHGVSFRVMAKWLRLAGCDHLHAGTAVGKLEGDPMTVQGYYNVCRDSYTHKDLQRGLHFDQDWADMKKVMPVASGGIHAGQMHQLLDLFG…	Bacteria	Proteobacteria	Gammaproteobacteria	Burkholderiales	Burkholderiaceae	Aquabacterium	Aquabacterium sp002339015	Proteobacteria	TRUE
499	238.7	2.9e-71	LUTY01000790.1_1	GB_GCA_001640045.1	MLLHIHRAMHAVIDRNPHHGIHFRVLTKALRLSGGDHLHSGTVVGKLEGDRGATLGWIDTMRDKYIKEDRSRGIMFDQDWGSMPGVFPVASGGIHVWHMPALVSIFGDDAILQFGGGTLGHPWGNAAGAAANRVALE	Bacteria	Proteobacteria	Gammaproteobacteria	Beggiatoales	Beggiatoaceae	Thiomargarita	Thiomargarita nelsonii	Proteobacteria	FALSE
502	561.9	4.5e-170	NZ_ATUK01000010.1_236	RS_GCF_000420165.1	MAAKKYSAGVKDYRETYWMPEYMPLDTDLLACFKITPQPGIDREEAAAAVAAESSTGTWTTVWTDLLTDMDYYKGRAYMIEDVPGDDESFYAFIAYPIDLFEEGSMVNVFTSLVGNVFGFKAIRALRLEDVRFPIAYVKTCGGPPSGIQVERDKLNKYGRPMLGCTIKPKLGLSAKNYGRAVYECLRGGLDFTKDDENINSQPFMRWRDRFEFVQEATEKAEAETGERKGHYLNVTAPTPEEMYKRAEFAKEIGAPIIMHDYITGGFCANTGLANWCRDNGVLLHIHRAMHAVLDRHPKHGIHFRVLAKILRLSGGDHLHTGTVVGKLEGDRAATMGWIDLLRESFVPEDRSRGIFFDQDWGSMPGVFAVASGGIHVWHMPALVTIFGDDSVLQFGGGT…	Bacteria	Proteobacteria	Gammaproteobacteria	Ectothiorhodospirales	Thioalkalivibrionaceae	Thioalkalivibrio	Thioalkalivibrio sp000420165	Proteobacteria	FALSE
503	299.7	3.2e-90	NZ_DS022295.1_880	RS_GCF_000153765.1	MDQSNRYADLSLNEADLIAGGKHLLVAYKLIPAKGYGFLEVAAHIAAESSTGTNVEVSTTDDFTRGVDALVYDIDETAFGDEGVTGGGLMKVAYPVELFDPNLIDGHYNVSHMWSLILGNNQGMGDHEGLRMLDFMVPECMIRKFDGPSAGIADLWKVLGRPEVDGGYISGTIIKPKLGLRPEPFAKACLDFWLGGDFIKNDEPQANQPFCPMKVVIPKVAEAMDRAQQETGQAKLFSANATADYHGECVARGEYILSEFAKYGNEKHVAFLIDGFVTGPAGVTTARRAFPDTFLHFHRAGHGAVTSYKSPMGMDPLCYMKLARLQGASGIHTGTMGYGKMEGHGKETVLAYMLERDECMGHYFNQKWYGMKPTAPIISGGMNALRLPGFFENLGHGNV…	Bacteria	Proteobacteria	Zetaproteobacteria	Mariprofundales	Mariprofundaceae	Mariprofundus	Mariprofundus ferrooxydans	Proteobacteria	FALSE
505	527	4.3e-159	NZ_LQPJ01000135.1_21	RS_GCF_002101785.1	MTDRWNAGVIPYAEMGYWQPDYEPKDTDVLCAFRITPQEGVPPEEAGAAVAGESSTATWTVVWTDRLTAFEHYQAKCYRVDAVPNVPGQWIAWIAYDLDLFEEGSVANLTSSIIGNVFGFKPLKALRLEDMRIPTHYVKTFQGPAHGIVTEREHLNKFGRPLLGATTKPKLGLSARNYGRVVYEALRGGLDFTKDDENINSQPFMRWRDRFLFCMEAVNRAQAATGEIKGHYLNVTAGTMEEMYERAEFAAELGSVIVMIDLTIGYTAIQSMAKWARDNSVILHLHRAGHGTYTRQKSHGVSFRVISKWMRLAGVDHIHAGTVVGKLEGDPNTIAGFYDTLRLDSVAADPVKGLYFDQEWASMPGVMPVASGGIHAGQMHQLIHYLGEDVVLQFGGGTI…	Bacteria	Actinobacteriota	Actinobacteria	Mycobacteriales	Mycobacteriaceae	Mycobacterium	Mycobacterium palustre	Actinobacteriota	TRUE
506	525.2	9.4e-159	NZ_FYEH01000020.1_48	RS_GCF_900187945.1	MATETAQRSAADRYKAGVMQYKEMGYWQPDYEPSDTDIIALFRISPQDGVDAVEAAAAVAGESSTATWTVVWTDRLTACDKYRAKAYKVEQVPGNPEQWFAYIAYDLDLFEPGSIANLTASIIGNVFGFKPLKALRLEDMRLPVAYVKTFDGPATGIVVERERLDKFGRPLLGATVKPKLGLSGRNYGRVVYEALKGGLDFTKDDENINSQPFMHWRDRFLYCMEAVKKAEAASGEIKGTYLNVTAATMEDMYERAEFAKELGSTIVMIDLVIGYTAIQSMSKWARRNDMILHLHRAGHSTYTRQKSHGVSFRVISKWMRLAGVDHIHAGTVVGKLEGDPNTTRGFYDILREDFVPRKLEHGVFFDQPWASTRKVMPVASGGIHAGQMHQLIDLLGEDC…	Bacteria	Proteobacteria	Alphaproteobacteria	Geminicoccales	Geminicoccaceae	Arboricoccus	Arboricoccus pini	Proteobacteria	TRUE
507	539.3	2.3e-163	NC_009976.1_547	RS_GCF_000018585.1	MSKKYDAGVKEYRDTYWTPEYVPLDTDLLACFKCTGQEGVPREEVAAAVAAESSTGTWSTVWSELLTDLEFYKGRCYRIEDVPGDKESFYAFIAYPLDLFEEGSITNVLTSLVGNVFGFKALRHLRLEDIRFPMAFIKTCGGPPNGIVVERDRLNKYGRPLLGCTIKPKLGLSGKNYGRVVYECLRGGLDLTKDDENINSQPFQRWRERFEFVAEAVKLAQQETGEVKGHYLNCTATTPEEMYERAEFAKELDMPIIMHDYITGGFTANTGLANWCRKNGMLLHIHRAMHAVIDRHPKHGIHFRVLAKCLRLSGGDQLHTGTVVGKLEGDRQTTLGYIDNLRESFVPEDRTRGNFFDQDWGSMPGVFAVASGGIHVWHMPALLAIFGDDSCLQFGGGTH…	Bacteria	Cyanobacteria	Cyanobacteriia	Synechococcales	Cyanobiaceae	Prochlorococcus_D	Prochlorococcus_D marinus_B	Cyanobacteria	FALSE
508	566.9	2.2e-171	NC_022600.1_666	RS_GCF_000484535.1	MTYTQTKPKTGYQAGVKDYRLTYYMPDYIPRDTDVLAAFRVTPQPGVPIEEAAAAVAAESSTGTWTTVWTDNLTDLDRYKGRAYDIEPVPGESNQFICYVAYPLDLFEEGSITNLLTSLVGNVFGFKALKALRLEDIRFPIALVKTYPGPPHGIVVERDKLNKYGRPLLGCTIKPKLGLSAKNYGRAVYECLRGGLDLTKDDENINSQPFMRWRDRFLFVQEAINKAQAETGEIKGHYLNVTAGTCEDMMERAEFAKEIGSPVVMHDYLTGGFTANTTLSKWCRRNGMLLHIHRAMHAVIDRQKNHGIHFRVLAKCLRLSGGDHIHTGTVVGKLEGDRAATLGFVDLLREDHIERDLSRGIYFTQDYASMGGVMAVASGGIHVWHMPALVEIFGDDSIL…	Bacteria	Cyanobacteria	Cyanobacteriia	Gloeobacterales	Gloeobacteraceae	Gloeobacter	Gloeobacter kilaueensis	Cyanobacteria	FALSE
509	179.5	3.1e-54	PHAO01000001.1_9	GB_GCA_002840365.1	MQKEYLFLGDESVNNGRYLLAVFHIMPVEGLKLADVATEIAAESSTGSSISIGSSTEFSNSNNAKVYKIDEDKNLVWIAYPWDIFDSDGNVQNILTFIAGNIFGVSEVKACKLLDVYFPPEMLVQYDGPSYTLDDMREYLGVWDSPILGTIIKPKIGLSSHQYAELAYDFWAGGGMFVKNDEPQANQSFCPYEKMVDAIRIAMDRAEDETGKPKVHSFNVSAADFDTMIRRCDYIISKMRPGSFAFLIDGVTAGWMAVQTLRKRYPNVFIHFHRAGHGAYTRTENPIGYSVAVLTKFARLAGASGIHTGTAGVGKMAGDPETDITAAHLALRVGATGPHFEQVWTKIPNKDLDIVNMVEAEQKRWSTNLRETFEERVFTKSNYYYPNDPSRFILKMAPI…	Bacteria	Patescibacteria	Dojkabacteria	SC72	SC72	UBA5209	UBA5209 sp002840365	Patescibacteria	FALSE
511	519.1	7.4e-157	NZ_QJJS01000008.1_3	RS_GCF_003201595.1	MNRPVEEGVILDARQRYSAGVLKYRQMGYWDADYVPKDTDTLCLFRITPQDGVDPIEAAAAVAGESSTATWTVVWTDRLTACDSYRAKAYKVEPVPGRPGEHFAWVAYDIILFEEGSIANITASLIGNVFSFKPLKAARLEDIRMPVALVKTFKGPPCGLVVERERLDKFGRPLLGATTKPKLGLSGRNYGRVIYEGLKGGLDFMKDDENINSQPFMHWRDRFLYVMEGVNKASAATGEVKGSYLNVTGATMEDIYERAEFAKELGSVVIMVDLIIGWSAIQSIANWARRNDMIVHMHRAGHGTYTRQKNHGVSFRVMAKWLRLAGVDHLHTGTAVGKLEGDPMTVQGYYNVCRDSYTRQDLPRGLFFDQDWCDLRKVMPVASGGIHAGQMHQLIDLFG…	Bacteria	Proteobacteria	Gammaproteobacteria	Burkholderiales	Burkholderiaceae	Sphaerotilus_A	Sphaerotilus_A hippei	Proteobacteria	TRUE
512	82.5	4.9e-24	NZ_LNYO01000017.1_139	RS_GCF_001467895.1	MPSYLKATYHVKSAKIKEAADALVIGQSIGNPYLRSKYETPEMLERYSARVTNISDLANGLFAVETIFPLDIFTPGSFTHLLTVVMGGQMDIDLLKGCRLVDLDIPEKLIKSFQGPKLGIQGIRDKISVYNRPLIGGIVKPKTGLSLDMLCRMVEAMVEGGIDFIKEDEILGEVEGAHLLDRIEAVNKVLDGAKVIYAPAVNLPITQYGEVAAALNESKNIFGYHLNVWAGLDAFAYLSSLANKVSFYQKSGDGVITKETNNYSIAFNVWCLLARLAGADMIHIGMMGGYLDESKEVLQKRLDALQNPCYGHKGTIPSFSCGATPAHVPMLQAAFGNDIMISAGGSIHSHKDGTIAGVKEFRRMADHCASSELSVEI	Bacteria	Proteobacteria	Gammaproteobacteria	Legionellales	Legionellaceae	Tatlockia	Tatlockia nautarum	Proteobacteria	TRUE
513	547.8	1.2e-165	NZ_PXXU01000042.1_12	RS_GCF_003011925.1	MASQTMKEGKERYQSGVIPYKKMGYWEPDYKPKDTDVIAMFRITPQPGVDHEEAAAAVAGESSTATWTVVWTDRLTACELYRAKAYKSELVPNTGPGTDNEAQYFAYIAYDIDLFEEGSIANLTASIIGNVFGFKAVKALRLEDMRIPVAYLKTFQGPATGIVVERERLDKFGRPLLGATTKPKLGLSGRNYGRVVYEGLKGGLDFMKDDENINSQPFMHWRDRFLYCMEAVNKASAATGEVKGHYLNVTAGTMEDMYERAEFAKSLGSVIVMIDLVVGYTAIQSMAKWARRNDMILHLHRAGNSTYSRQKNHGMNFRVICKWMRMAGVDHIHAGTVVGKLEGDPLMIKGFYDTLRETHTEKSLEHGLFFDQDWASLNKCMPVASGGIHAGQMHQLIDY…	Bacteria	Proteobacteria	Gammaproteobacteria	Burkholderiales	Nitrosomonadaceae	Nitrosomonas	Nitrosomonas sp003011925	Proteobacteria	FALSE
515	515.6	1.1e-155	NZ_QLIX01000018.1_69	RS_GCF_003258945.1	MNAEPQKPRSGRYDAGVMKYKDMGYFDLDYLPKDTDVLAVFRITPQDGVDAEEAAAAVAGESSTATWTVVWTDRLTASEKYRAKCYRVDPVPGADNQYFAYIAYDLDLFEENSIVNLSASVIGNVFGFKPLKALRLEDMRLPIAYVKTYAGPPTGIVVERERLDKFGRPLLGATVKPKLGLSGRNYGRVVYEALKGGLDFTKDDENINSQSFMHWRDRFLYCMEAVNRAQAMTGEIKGTYLNVSAGDMEQIYERAEFAKQLGSTIIMIDLVIGYSAIQSISRWCRRNDMILHLHRAGHSTYTRQKSHGVSFRVIAKWMRLAGVDHIHAGTVVGKLEGDPATTRGYYDICREAFNPQALQHGLFFDQDWGGLRRVMPVASGGIHAGQMHQLLHHLGEDCV…	Bacteria	Proteobacteria	Alphaproteobacteria	Acetobacterales	Acetobacteraceae	Paracraurococcus	Paracraurococcus sp003258945	Proteobacteria	TRUE
516	560.7	1.1e-169	DELT01000013.1_20	GB_GCA_002354555.1	MAKTYQAGVKEYRETYWMPDYTPKDTDFLACFKVIPQEGVPREEAAAAVAAESSTGTWTTVWTDLLTDLDYYKGRAYAIEDVPGNDEAFYAFIAYPIDLFEEGSVVNVLTSLVGNVFGFKAVRSLRLEDVRIPVAYVMTCGGPPHGIQVERDIMNKYGRPLLGCTIKPKLGLSAKNYGRAVYECLRGGLDFTKDDENVNSQPFMRWRQRFDFVMEAIDKAEIETGERKGHYLNVTAPTPEEMYKRAEYAKELGAPIIMHDYLTGGFTANTGLANWCRDNGMLLHIHRAMHAVLDRNPNHGIHFRVLTKMLRLSGGDHLHSGTVVGKLEGDRAATLGWIDIMRDSYIKEDRSRGIMFDQDWASMPGVMPVASGGIHVWHMPALVSIFGDDSVLQFGGGTL…	Bacteria	Proteobacteria	Gammaproteobacteria	Nitrosococcales	Methylophagaceae	Methylophaga	Methylophaga sp002354555	Proteobacteria	FALSE
517	576.5	4.1e-174	NZ_NKFP01000006.1_1626	RS_GCF_002215035.1	MSYSQTKTQTKAGYQAGVKDYRLTYYTPDYTPKDTDILAAFRVTPQPGVPYEEAGAAVAAESSTGTWTTVWTDLLTDLDRYKGRCYDIEPVPGEDNQFIAYIAYPLDLFEEGSVTNMLTSIVGNVFGFKALKALRLEDLRIPVAYLKTFQGPPHGIQVERDKINKYGRPLLGCTIKPKLGLSAKNYGRAVYECLRGGLDFTKDDENINSQPFQRWRDRFTFVAEAIHKAQAETGEIKGHYLNVTAATCEEMLKRAEYAKELGMPIIMHDFLTAGFTANTTLSKWCRDNGVLLHIHRAMHAVIDRQKNHGMHFRVLAKCLRMSGGDHIHTGTVVGKLEGDQAVTLGFVDLLRENYVEQDRSKGIYFTQDWASMPGVMAVASGGIHVWHMPALVEIFGDDS…	Bacteria	Cyanobacteria	Cyanobacteriia	Elainellales	Elainellaceae	Leptolyngbya_A	Leptolyngbya_A ohadii	Cyanobacteria	FALSE
518	526.8	7.3e-159	NZ_FCOM02000092.1_3	RS_GCF_001544695.2	MNDFSKAAIDAARNPSDPRSRYAAGVMKYREMGYWQPDYSPKDTDVIALFRITPQAGVEPEEAAAAVAGESSTATWTVVWTDRLTACDMYRAKAYRVEPVPNQRADEPQYFAYIAYELDLFEEGSVANLTASIIGNVFGFKPLKALRLEDMRIPVAYLKTFQGPPTGIIVERERLDKYGRPLLGATVKPKLGLSGKNYGRVVYEGLKGGLDFLKDDENINSQAFMHWRDRYLFAMEAVSRAQAETGEVKGHYLNVTAGTMEDMYERAEFAKELGSCIVMIDLVIGWTAIQSMSKWARRNDMILHLHRAGHGTYTRQRNHGISFRVIAKWLRMAGVDHAHAGTAVGKLEGDPLSVQGYYNVCREARNEVDLSRGIFFDQPWAGLRKVMPVASGGIHAGQM…	Bacteria	Proteobacteria	Gammaproteobacteria	Burkholderiales	Burkholderiaceae	Caballeronia	Caballeronia arvi	Proteobacteria	TRUE
519	534.4	3.1e-161	NZ_LPWA01000098.1_13	RS_GCF_001510895.1	MPNKSETVTGKDRYKSGVMEYKKMGYWEPDYEPKDTDIIAVFRITPQDGVDPIEAAAAVAGESSTATWTVVWTDRLTATEKYRAKAYRVDPVPNAPGQYFAYIAYDLDLFEPGSIANLSASIIGNVFGFKPLKALRLEDMRFPVAYVKTFQGPATGIVVERERLDKFGRPLLGATVKPKLGLSGRNYGRVVYEALKGGLDFTKDDENINSQPFMHWRERFLYCMEAVNKAQAETGEIKGTYLNVTAATMEDMYERADFAKELGSNIVMIDLVIGYTAIQSMAKWARRNDMILHLHRAGHSTYTRQKSHGVSFRVIAKWMRLAGVDHIHAGTVVGKLEGDPATTKGYYDICRENHNPTKLENGIFFDQHWASLNKLMPVASGGIHAGQMHQLIDLLGEDV…	Bacteria	Proteobacteria	Alphaproteobacteria	Rhizobiales	Rhizobiaceae	Mesorhizobium	Mesorhizobium loti_A	Proteobacteria	TRUE
520	58	8.7e-17	NZ_KQ960703.1_103	RS_GCF_001553315.1	MKDERFIVTYRIEAGSYEEAKAIAWAVQVEQTIEFPYEFITDSYIKENITGRLESLEPMEQGSAYVNVGVMPNAVIDVSRYYVARISYLVDTTALEATQFLNVVFGNSSLQPHIWVVDVELCPTLYDVFTGPQFGLQGIRDLVHTPTRPMIQAVVKPMGTPNEELARMCGAYTRGGADVIKDDHGISNQSFSQFKDRVKRCAAIVREMNDKHGKHTLYAANVSGDGTDVIERAYFAKEAGATALMVASGLVGFGWLHKLASDEKLGLPIIHHPAYSGGFVSPGVSGIADYLQLGLLPRIFGADMPIFVSYGGRFTFTVEQCKRISNYIKQPMALMKAACPAPGGGVTDARLNELVKLYGNDTMFLVGGDMFRRGPDIESNMAYFVERLTDLSESKS	Bacteria	Firmicutes_C	Negativicutes	Veillonellales	Veillonellaceae	Veillonella	Veillonella dispar_A	Firmicutes	FALSE
521	177.4	3.1e-53	MFJM01000032.1_21	GB_GCA_001779205.1	MAVQLNYLASPGWQPDNPDQNYVIVQYKIELADFVDKKVFREAAASVAAESSTGTWTKVDEGPDSGLSKANEFKAIVFDIDEVNFMFKVAYKTDLFEADNMSGFLAGPAGNIGGMKMVKGLRMFDVRFPEKMVKAFPGPKYGITGVRDLLEQNQEQRKMPVLGTVPKPKVGRTAEEQAVLARRLWTAGDGSYDFIKDDENLTSLFFNRFEDRARLVHQVQREIEEKGGKKKLYLCNLTHSNIETMIERANLIKETGGRCMMIDVVTTGIAAVHTLRLKNPELIIHAHRAMHAFITRESGKGITGEGNLQGFSVSMLTLAKIYRLLGVDSIHTGSPKAKMEDYGESEEIMRNLTSDEAMPNGKFHSLGQKWFGMKRVWPTASGGLHPGVMDTVVAKLGND…	Bacteria	Patescibacteria	Microgenomatia	2-02-FULL-39-11	2-02-FULL-39-11	2-02-FULL-39-14	2-02-FULL-39-14 sp001779205	Patescibacteria	FALSE
522	526.1	9.4e-159	NZ_PDCP01000011.1_126	RS_GCF_002553505.1	MTDRWNAGVIPYAEMGYWQPDYVPKGSDVLCAFRITPQQGVPPEEAGAAVAGESSTATWTVVWTDRLTTYEHYQAKCYRVDAVPNNAGQWIAWIAYDLDLFEEGSIANLTSSIIGNVFGFKPLKALRLEDMRIPTQYVKTFQGPPHGIVMEREHLNKFGRPLLGATTKPKLGLSARNYGRVVYEALRGGLDFTKDDENINSQPFMRWRDRFLFCMEAVNRAQAATGEIKGHYLNVTAGTMEEMYERANFAKELGSVVVMIDLTIGYTAIQSMAKWARDNGILLHLHRAGHSTYTRQKTHGVSFRVISKWMRLAGVDHIHAGTVVGKLEGDPNSIAGFYDTLRLDRIAADPVKGLYFDQHWASMPGVMPVASGGIHAGQMHQLLHYLGEDVILQFGGGTI…	Bacteria	Actinobacteriota	Actinobacteria	Mycobacteriales	Mycobacteriaceae	Mycolicibacterium	Mycolicibacterium agri	Actinobacteriota	TRUE
524	341.6	4.4e-103	NCGK01000002.1_121	GB_GCA_002281735.1	MDQSNRYADLSLREEDLIAAGKHILVAYKMKPKAGHGYLEAAAHFAAESSTGTNVEVSTTDDFTKGVDALVYYIDEATEDMRIAYPIELFDRNVTDGRFMLVSFLTLVIGNNQGMGDIEYGQMIDFYVPERCIQMFDGPATDISNLWRILGRPIKDGGYIAGTIIKPKLGLRPEPFAAAAYQFWLGGDFIKNDEPQGNQVFCPLKKVLPLVYDAMKRAQDETGQAKLFSMNITADDHYEMLARADFALETFGPDADKLAFLVDGFVGGPGMITTARRQYPSQYLHYHRAGHGMITSPSSKRGYTAFVLAKMSRLQGASGIHVGTMGYGKMEGEGDDRIIAYMIERDECQGPVYFQKWYGMKPTTPIISGGMNALRLPGFFENLGHGNVINTAGGGSYGH…	Bacteria	Proteobacteria	Gammaproteobacteria	Halothiobacillales	Halothiobacillaceae	28-57-27	28-57-27 sp002281735	Proteobacteria	FALSE
525	522.4	6.2e-158	NZ_AP014924.1_3279	RS_GCF_001544015.1	MGKSTDQEVIDLSLANGTTGNLFDAGVREYSDASRHYYDPNYQPTETDVLCAFRVTAQPGVPWPEAAAAVAAESSSGTWTSVWTDHLVDLSRYSARCYHIDPVPGREDQFIAYVAYPMDLFEEGSIANVMSSIVGNVFGFKAIRALRLEDIRIPVAYLKTFQGPPHGIQVERDRLNKYGRPLLGATIKPKLGLSAKNYGRAVYEALRGGLDFTKDDENVNSQPFMRWRDRYLFVMEAVKKAEDETGERKGHYLNVTAPTFEQLMERAEFARDLGSRIIMVDFLTAGFTAHTSLSHWCRRNGVLLHCHRAMHAVIDRQKDHGIHWRVLAKWLRMAGGDHLHNGTVVGKLEGDRASTMAVNDLLRLDFVPADPARGIYFDQPWASLPAVFPVASGGIHVWH…	Bacteria	Firmicutes_G	Limnochordia	Limnochordales	Limnochordaceae	Limnochorda	Limnochorda pilosa	Firmicutes	TRUE
526	579.6	1.9e-175	NC_007775.1_1144	RS_GCF_000013205.1	MAYSATQTKKGYQAGVKDYRLTYYTPDYTPKDTDVLACFRVTPQPGVPPEEAGAAVAAESSTGTWTTVWTDLLTDLDRYKGRCYDIEPVPGEENQYFCFVAYPLDLFEEGSVTNMLTSIVGNVFGFKALKALRLEDVRIPVAYLKTFQGPPHGIQVERDKLNKYGRPLLGCTIKPKLGLSAKNYGRAVYEALRGGLDFTKDDENINSQPFQRWRDRYLFVMEAVHKAQAETGEIKGHYLNVTAPTCEEMFKRAEFAKEIGAPIIMHDYLTAGFTANTSLAKWCRDNGILLHIHRAMHAVIDRQKNHGIHFRVLAKCLRMSGGDHLHAGTVVGKLEGDRAITMGFVDLMRENYVEADRSRGIFFTQDWASMPGVMPVASGGIHVWHMPALVEIFGDDAVL…	Bacteria	Cyanobacteria	Cyanobacteriia	PCC-7336	JA-3-3Ab	JA-3-3Ab	JA-3-3Ab sp000013205	Cyanobacteria	FALSE
527	43.6	3.2e-12	NZ_PISP01000003.1_69	RS_GCF_002834295.1	MSGQNTFWVQYQIEASDPDDAQFKATQISIEQSVEMPPDVVPASSIHNIAEVQNLEQVDDHYWQVDDHYWNVTIHFNTHLVDGDPTQFINVLFGNISLQPWCKLIDADSNYISGLLNGPYFGIKGIRQLVKVQKRALSCAVIKPIGSSAVELAEMAFQFTQGGIDIIKDDHGLTNQKSAPFEDRVKKCLEAIRKGEQISGKKTLYFPNITTAPTQIIAQYKKAVRLGVDGVLAAPQLVGLETIHELSKLGDVPIMAHPTFSGSYLVNQSGIDPVFYFGKLIRAFGADAIIYPNADGRFSFSTETCKAINRSCQTPIKSIKPAFSAPGGGVKLNTIPGLVEQYGDDIIFLIGGSLYKHPEGLRIATQKFQQALRIHEE	Bacteria	Bacteroidota	Rhodothermia	Balneolales	Balneolaceae	Rhodohalobacter	Rhodohalobacter barkolensis	Bacteroidota	FALSE
528	573.8	2.2e-173	MLAW01000011.1_64	GB_GCA_001890975.1	MSYAQTQTQSKAGYQAGVKDYKLTYYTPDYTPKDTDVLAAFRMTPQPGVPPEEAGAAVAAESSTGTWTTVWTDLLTDLDRYKGRCYDIESVPGEDNQYICYVAYPLDLFEEGSVTNMLTSIVGNVFGFKALRALRLEDMRIPIAYLKTFQGPPHGITVERDKLNKYGRPLLGCTIKPKLGLSAKNYGRAVYECLRGGLDFTKDDENINSQPFMRWRDRFLFVQEAIEKAQAETGEIKGHYLNVTAPTVEQMMQRAEFAKEIGTPIIMHDYLTGGFTANTTLARWCRDNGVLLHIHRAMHAVIDRQKAHGIHFRVLAKCLRMSGGDHLHSGTVVGKLEGEKGITMGFVDLMREDHIEQDRQRGIYFTQDWASMPGVMPVASGGIHVWHMPALVEIFGDDS…	Bacteria	Cyanobacteria	Cyanobacteriia	Cyanobacteriales	Desertifilaceae	Roseofilum	Roseofilum reptotaenium	Cyanobacteria	FALSE
529	574.1	2.8e-173	LN886107.1_682	GB_GCA_900009265.1	MSYSQTQTKSKSGYKAGVQDYKLTYYTPDYTPKDTDLLAAFRMTPQPGVPPEEAGAAVAAESSTGTWTTVWTDLLTDLDRYKGRCYEVEPVPGEDNQYICYIAYPLDLFEEGSVTNLLTSLVGNVFGFKALRALRLEDLRVPIAYLKTFQGPPHGITVERDKLNKYGRPLLGCTIKPKLGLSAKNYGRAVYEVLRGGLDFTKDDENINSQPFMRWRDRFLFVQEAIEKAQAETGEIKGHYLNVTAPTCEEMMERAEFAKEIKTPIIMHDYLTGGFTANTTLAKWCRRNGVLLHIHRAMHAVIDRQKNHGIHFRVLAKCLRMSGGDHLHSGTVVGKLEGEKGITMGFVDLMREDHIEIDRSRGIYFTQDWASMPGVMPVASGGIHVWHMPALVEIFGDDS…	Bacteria	Cyanobacteria	Cyanobacteriia	Cyanobacteriales	Phormidiaceae	Planktothrix	Planktothrix paucivesiculata	Cyanobacteria	FALSE
531	534.3	2e-161	NZ_KE332377.1_8	RS_GCF_000409775.1	MTQQVDVKARYTPGVIPYKQMGYWEPDYEVKDTDVIAVFRITPQLGVDPEEAAAAVAGESSTATWTVVWTDRLTNCELYRAKAFRVDPVPNNPAQFFAYIAYDLELFEPGSIANLTASIIGNVFGFKAVKALRLEDMRMPVAYLKTFSGPPTGIVVERERLDKFGRPLLGATTKPKLGLSGRNYGRVVYEALRGGLDFVKDDENINSQSFMHWRDRFLYCMEAVSRASAATGEVKGHYLNVTAGTMEEMYERAEFAKELGSVIIMIDLVIGYTAIQSMANWARKNDMILHLHRAGHGTYTRQKSHGVAFRVIAKWMRMAGVDHIHAGTVVGKLEGDPHMIRGIYDTCRETYTPQNLETGLFFDQDWASLNKVMPVASGGIHAGQMHQLLTYLGEDTVLQ…	Bacteria	Proteobacteria	Gammaproteobacteria	Pseudomonadales	Halomonadaceae	Halomonas_A	Halomonas_A anticariensis	Proteobacteria	TRUE
532	82	7.1e-24	NZ_LT629695.1_315	RS_GCF_900099705.1	MRDPRRIRATYLIEATDVARAAALLAGEQSSGTFVRIAGETDALRQRHGAEVVSLEELGRTAPSLPSRTSPEHVTAARIVVEFPMETVGTDLATIQTTVAGNLFELGELFACRLEALELPDELVAAHAGPAFGVAGTRALLGGATGAMVGTIVKPNVGLDADGFRTVVRALVGAGIDLVKDDELMTDPGYLPLATRVAIAGEEIDRAAQVTGRRALYAANITGDLANLERRHDLAVEAGTGCVMLAIPVMGVPSLELLRTFASVPIHGHRAGLAASMRHPGLGVSYRAWQVLARLAGADHLHASGLGSKFSERDDEVVDSIRALQAPLGATIAPVPTLSSAQTVRSPHPTFAAIGNDDVLMLAGGGIIGHPDGPAAGVRSLRAAWEAAVSGEPLEAAGA…	Bacteria	Actinobacteriota	Actinobacteria	Actinomycetales	Microbacteriaceae	Agrococcus	Agrococcus jejuensis	Actinobacteriota	TRUE
533	528.6	1.5e-159	NZ_BEWG01000025.1_133	RS_GCF_002723835.1	MTQRWNAGVIPYAEMGYWQPDYVPKDSDVLCAFRITPQDGVPPEEAGAAVAGESSTATWTVVWTDRLTTFEHYQAKCYRVDAVPGTPGQWIAWIAYDLDLFEEGSIANLTSSIIGNVFGFKPLKALRLEDMRIPTQYVKTFQGPAHGIVMEREHLGKFGRPLLGATTKPKLGLSARNYGRVVYEALRGGLDFTKDDENINSQPFMRWRDRFLYCMEAVNRAQAATGEIKGHYLNITAGTMEEMYQRADFAAELGSAIVMIDLTIGYTAIQSMAKWARDNSVILHLHRAGHGTYTRQKTHGVSFRVISKWMRLAGVDHIHAGTVVGKLEGDPNTTAGFYDTLRRDHIDADPVKGLFFDQDWASMPGVMPVASGGIHAGQMHQLIHYLGEDVVLQFGGGTI…	Bacteria	Actinobacteriota	Actinobacteria	Mycobacteriales	Mycobacteriaceae	Mycolicibacterium	Mycolicibacterium sp002723835	Actinobacteriota	TRUE
534	538.2	4.8e-163	GL947595.1_1068	GB_GCA_000218745.1	MSKKYDAGVKEYRDTYWTPEYVPLDTDLLACFKCTGQEGVPREEVAAAVAAESSTGTWSTVWSELLTDLEFYKGRCYRIEDVPGDPEAFYAFIAYPLDLFEEGSITNVLTSLVGNVFGFKALRHLRLEDIRFPIAFIKTCGGPPNGIVVERDRLNKYGRPLLGCTIKPKLGLSGKNYGRVVYECLRGGLDLTKDDENINSQPFQRWRERFEFVAEAVKLAQQETGEVKGHYLNCTANTPEELYERAEFAKELDMPIIMHDYITGGFTANTGLANWCRKNGMLLHIHRAMHAVIDRHPKHGIHFRVLAKCLRLSGGDQLHTGTVVGKLEGDRQTTLGYIDNLRESFVPEDRSRGNFFDQDWGSMPGVFAVASGGIHVWHMPALLAIFGDDSCLQFGGGTH…	Bacteria	Cyanobacteria	Cyanobacteriia	Synechococcales	Cyanobiaceae	Prochlorococcus_A	Prochlorococcus_A marinus_T	Cyanobacteria	FALSE
535	536	1.2e-161	NC_007952.1_574	RS_GCF_000013645.1	MNDFSQPVIDSIHKPRDAANPRERYAAGVMKYREMGYWQPDYAPKDTDVIALFRITPQPGVDPEEAAAAVAGESSTATWTVVWTDRLTACDIYRAKAYRVDPVPASNAAEPQYFAYIAYELDLFEEGSVANLTASIIGNVFGFKPLKALRLEDMRIPVAYLKTFQGPPTGIVVERERLDKYGRPLLGATVKPKLGLSGKNYGRVVYEGLRGGLDFLKDDENINSQAFMHWRDRFLFAMEAVNRAQAETGEVKGHYLNVTAGTMEDMYERAEFAKELGSCIVMIDLVIGWTAIQSMARWARRNDMILHLHRAGHSTYTRQRNHGISFRVIAKWLRMAGVDHAHAGTAVGKLEGDPLSVQGYYNVCRESHNEVDLSRGIFFDQPWAGLRKVMPVASGGIHA…	Bacteria	Proteobacteria	Gammaproteobacteria	Burkholderiales	Burkholderiaceae	Paraburkholderia	Paraburkholderia xenovorans	Proteobacteria	TRUE
536	537.8	6.8e-163	NZ_MWOS01000098.1_22	RS_GCF_002026165.1	MSKKYDAGVKEYRDTYWTPEYVPLDTDLLACFKCTGQEGVPREEVAAAVAAESSTGTWSTVWSELLTDLEFYKGRCYRIEDVPGDPEAFYAFIAYPLDLFEEGSITNVLTSLVGNVFGFKALRHLRLEDIRFPIAFIKTCGGPPNGIVVERDRLNKYGRPLLGCTIKPKLGLSGKNYGRVVYECLRGGLDLTKDDENINSQPFQRWRERFEFVAEAVKLAQRETGEVKGHYLNCTANTPEELYERAEFAKELDMPIIMHDYITGGFTANTGLANWCRKNGMLLHIHRAMHAVIDRHPKHGIHFRVLAKCLRLSGGDQLHTGTVVGKLEGDRQTTLGYIDNLRESFVPEDRSRGNFFDQDWGSMPGVFAVASGGIHVWHMPALLAIFGDDSCLQFGGGTH…	Bacteria	Cyanobacteria	Cyanobacteriia	Synechococcales	Cyanobiaceae	Prochlorococcus_A	Prochlorococcus_A sp002026165	Cyanobacteria	FALSE
537	537.8	7.4e-163	NZ_JNAL01000015.1_60	RS_GCF_000759955.1	MSKKYDAGVKEYRDTYWTPEYVPLDTDLLACFKCTGQEGVPKEEVAAAVAAESSTGTWSTVWSELLTDLEFYKGRCYRIEDVPGDPEAFYAFIAYPLDLFEEGSITNVLTSLVGNVFGFKALRHLRLEDIRFPIAFIKTCGGPPNGIVVERDRLNKYGRPLLGCTIKPKLGLSGKNYGRVVYECLRGGLDLTKDDENINSQPFQRWRERFEFVAEAVKLAQRETGEVKGHYLNCTANTPEELYERAEFAKELDMPIIMHDYITGGFTANTGLANWCRKNGMLLHIHRAMHAVIDRHPKHGIHFRVLAKCLRLSGGDQLHTGTVVGKLEGDRQTTLGYIDNLRESFVPEDRSRGNFFDQDWGSMPGVFAVASGGIHVWHMPALLAIFGDDSCLQFGGGTH…	Bacteria	Cyanobacteria	Cyanobacteriia	Synechococcales	Cyanobiaceae	Prochlorococcus_A	Prochlorococcus_A marinus_G	Cyanobacteria	FALSE
538	528.6	2e-159	NC_004463.1_2554	RS_GCF_000011365.1	MNAHTGTVRGKERYRSGVMEYKRMGYWEPDYTPKDTDVIALFRVTPQEGVDPIEASAAVAGESSTATWTVVWTDRLTAAEKYRAKCYRVDPVPGTPGSYFAYIAYDLDLFEPGSIANLSASIIGNVFGFKPLKALRLEDMRFPVAYVKTFQGPATGIVVERERLDKFGRPLLGATVKPKLGLSGRNYGRVVYEALKGGLDFTKDDENINSQPFMHWRDRFLYCIEAVNRAQAASGEVKGTYLNITAGTMEDMYERAEFAKELGSCIVMIDLVIGYTAIQSMAKWARRNDMILHLHRAGHSTYTRQKSHGVSFRVIAKWMRLAGVDHIHAGTVVGKLEGDPNTTRGYYDVCREDFNPTKLEHGLFFDQSWASLNKMMPVASGGIHAGQMHQLLDLLGEDV…	Bacteria	Proteobacteria	Alphaproteobacteria	Rhizobiales	Xanthobacteraceae	Bradyrhizobium	Bradyrhizobium diazoefficiens	Proteobacteria	TRUE
539	239.1	1.5e-71	LFJI01000540.1_3	GB_GCA_001235855.1	MILHLHRAGHGTYTRQRNHGISFRVIAKWLRMAGVDHAHAGTAVGKLEGDPMAVQGYYNVCREARNEPDPARGIFFDQPWAGLRKVMPVASGGIHAGQMHQLHQLLDLFGDDAILQFGGGTIEHPQGIKAGATASRVALEAMVKARNEGRDIVNEGLAYSTPPRAHARPSGKRSKPGATSPSTTHRRIRPITP	Bacteria	Proteobacteria	Gammaproteobacteria	Burkholderiales	Burkholderiaceae	Caballeronia	Caballeronia brachyanthoides	Proteobacteria	FALSE
540	537.8	6.1e-163	QCCX01000004.1_115	GB_GCA_003278845.1	MSKKYDAGVKEYRDTYWTPEYVPLDTDLLACFKCTGQEGVPREEVAAAVAAESSTGTWSTVWSELLTDLEFYKGRCYRIEDVPGDPEAFYAFIAYPLDLFEEGSITNVLTSLVGNVFGFKALRHLRLEDIRFPIAFIKTCGGPPNGIVVERDRLNKYGRPLLGCTIKPKLGLSGKNYGRVVYECLRGGLDLTKDDENINSQPFQRWRERFEFVAEAVKLAQRETGEVKGHYLNCTANTPEELYERAEFAKELDMPIIMHDYITGGFTANTGLANWCRKNGMLLHIHRAMHAVIDRHPKHGIHFRVLAKCLRLSGGDQLHTGTVVGKLEGDRQTTLGYIDNLRESFVPEDRSRGNFFDQDWGSMPGVFAVASGGIHVWHMPALLAIFGDDSCLQFGGGTH…	Bacteria	Cyanobacteria	Cyanobacteriia	Synechococcales	Cyanobiaceae	Prochlorococcus_A	Prochlorococcus_A sp003278845	Cyanobacteria	FALSE
541	68.9	5.1e-20	DCVA01000041.1_72	GB_GCA_002327925.1	MPRIDIESLPIALPDGIDYEDYVIGTFAVSFPNGFPVAKMAPALAIEQSTGTWVPVPGETPEVRRQHVAKVIGVYEIPDYEWTVPTNLTDRQYMIQIAFPVVNFGSQIPMMLTTVIGNISMAGRLKLVDIRFPQKYVDGFQGPRFGVPGIRKLLGVPKRPLLNNMIKPCTGYPPEVGVKLFRAAALGGCDIIKDDELLANACFCDIESRVKLYMQAEKEVYEETGEHTLYTVNVTDEIPKVFENAKRAVELGANALMLNYLVTGFPVLRALAEDKALNVPILAHMDLAGALYESEWHGMSSHLVLGKLPRLAGADVVVFPAPYGKAPVIPDKFVSVARNLGFPLYNLRPTFPMPSGGITPAMVPSVVKDIGPDIVIGSGGGIHAHPQGPVAGARAFRQA…	Bacteria	Chloroflexota	Anaerolineae	UBA2200	UBA2200	UBA2200	UBA2200 sp002327925	Chloroflexota	FALSE
542	530.5	4.1e-160	NZ_AUES01000011.1_25	RS_GCF_000426105.1	MNEMSMTIRGKDRYKSGVMEYKKMGYWEPDYQPKDTDIIALFRVTPQDGVDPIEASAAVAGESSTATWTVVWTDRLTAAEKYRAKCYRVDPVPNSPGQYFAYIAYDLDLFENGSIANLSASIIGNVFGFKPLKALRLEDMRLPVAYVKTFQGPATGIVVERERMDKFGRPLLGATVKPKLGLSGRNYGRVVYEALKGGLDFTKDDENINSQPFMHWRERFLYCMEAVNKAQAATGEIKGTYLNVTAGTMEDMYERAEFAKQLGSVIIMIDLVIGYTAIQSMAKWARRNDMILHLHRAGHSTYTRQRNHGVSFRVIAKWMRLAGVDHIHAGTVVGKLEGDPATTRGYYDICREDHNPMRLEHGVFFDQNWASLNKMMPVASGGIHAGQMHQLLDHLGEDV…	Bacteria	Proteobacteria	Alphaproteobacteria	Rhizobiales	Xanthobacteraceae	Bradyrhizobium	Bradyrhizobium sp000426105	Proteobacteria	TRUE
543	562.5	6.3e-170	NZ_FNEK01000025.1_57	RS_GCF_900099935.1	MPKDGVKSYSAGVKEYRETYWTPEYTPRDTDFLACFKIIPQEGVPREEAAAAVAAESSTGTWTTVWTDLLTDLDHYKGRAYAIEDVPGSDEAFYAFIAYPIDLFEEGSVVNVMTSLVGNVFGFKAVRALRLEDVRIPIAYVMTCGGPPHGIQVERDIMNKYGRPLLGCTIKPKLGLSAKNYGRACYEGLRGGLDFTKDDENVNSQPFMRWRQRFDFVMEAIHKAEAETGERKGHYLNVTAPTPEEMYKRAEYAKELGAPIIMHDYLTGGFTANTGLANWCRDNGMLLHIHRAMHAVLDRNPNHGIHFRVLTKMLRLSGGDHLHTGTVVGKLEGDRASTLGWIDLLREKCIKEDRSRGIFFDQDWGSMPGAFAVASGGIHVWHMPALVNIFGDDAVLQFG…	Bacteria	Proteobacteria	Alphaproteobacteria	Rhodobacterales	Rhodobacteraceae	Pseudoruegeria_C	Pseudoruegeria_C lutimaris	Proteobacteria	TRUE
544	79.1	8.5e-23	NZ_CYZU01000031.1_30	RS_GCF_001404335.1	MNAKYDPNIFKLPESVDKDTHIICTYFCEGYTSDLLNKVGSIAIEQTTGTWAPVPLETPEVRRRHGGKVIAVHEIPCYEFNMPEMEGKERMAVFQIAFPFENMGPNLPQVLTSVIGNISMAGKLKLIDIDFPKVFTDAFKGPRYGVEGLRELTGVEKRPFIVSMIKPCTGATPENAGKLIRELAMAGIDWIKDDELFSDTEYCTVKARAKIAAEILKDVYERTGKRVIYSPNITDRPDKMLDKAKMCKEMGIPGIMINALTVGWPSMQMVAENDEVGLPILAHPAFAGAMYESHYSGVSSHLILGKFMRMSGADIVIYPCAYGKVDIQRERYIRIAQALLTDFRGMKRTFPGPAAGVYQGLIPDVASDLGMDFSISAGAAMHAHPMGAAAGVESLIKAA…	Bacteria	Firmicutes_A	Clostridia	Lachnospirales	Lachnospiraceae	Faecalicatena	Faecalicatena contorta_B	Firmicutes	FALSE
545	107	2.7e-31	NZ_FRDM01000035.1_37	RS_GCF_900143215.1	MRDPRRIRCTYYIEAVDVARAAAALAGEQSSGTFIAVPGESDRIRERHAAEVVEIRELGECAPSLPSRRRPEWVTAAEVVVEFPMVNIGTDIATLLTAVAGNLFELVELYACRLQSIELPDEFVAAHPGPAFGVAGTRKLMGVPEGVLIGTIVKPNVGLVEEEFRGVVRELARASIDLIKDDELMTDPAYLPLETRVRVALEEIGDAEQVTGHRTMYAFNITGDLAGLQRRHDLVVEAGGNCVMLNIPIMGLPALAWLRGFAQVPVHGHRAGLAASMRSPALGVDFTVWQQLARLAGADHVHASGLGSKFYERDEQVAANIRSLQAPLGTTIAPLPTLSSGQNVHTPGPTFAGVGSTDLLMLAGGGIAGHPDGPAAGVRSLRQAWTAAVSGNPLADAAA…	Bacteria	Actinobacteriota	Actinobacteria	Mycobacteriales	Geodermatophilaceae	Geodermatophilus	Geodermatophilus obscurus_A	Actinobacteriota	TRUE
546	575.5	1.4e-173	NZ_KQ976354.1_3050	RS_GCF_000346485.2	MSYAQTKTQSKSGYQAGVKDYRLTYYTPDYTPKDTDILAAFRVTPQPGVPFEEAGAAVAAESSTGTWTTVWTDLLTDLDRYKGRCYDIEPVRGEDNQFIAYIAYPLDLFEEGSVTNMFTSIVGNVFGFKALKALRLEDLRIPVAYLKTFQGPPHGIQVERDKLNKYGRPLLGCTIKPKLGLSAKNYGRAVYECLRGGLDFTKDDENINSAPFQRWRDRFLFVADAINKSQAETGEIKGHYLNVTAPTCEEMLKRAEFAKELKMPIIMHDYLTAGFTANTTLARWCRDNGLLLHIHRAMHAVIDRQKNHGIHFRVLAKALRMSGGDHIHTGTVVGKLEGDRAITMGFVDLLRENYVEQDKSRGIYFTQDWASMPGVMAVASGGIHVWHMPALVEIFGDDS…	Bacteria	Cyanobacteria	Cyanobacteriia	Cyanobacteriales	Nostocaceae	Scytonema	Scytonema hofmannii	Cyanobacteria	FALSE
547	99.3	5.9e-29	NZ_CP009933.1_819	RS_GCF_000968375.1	MNRFYSPMLNPNYEGVNIDDLVVATYLIGTSKDEDPIIKASSIGIEQTTGSWIDVPAETDEVRAKYASKIIGIYEVPDYENQFNVNQNVPDDGTRFYVVRIGFPVANIDDNIPLLFATILGNVTAMPNLRILDIDFPKSFACKFQGPKFGIQGIRDILGVKERPLLNNMIKPCTGYTPDVGAKLFYEAAVGGVDIIKDDELIGGSRVFNNLEERVEKNMAAAAKADKIKGEKTLYAVNITDEISRLKDNAMKAINAGANCLMVDTFGIGLSALRYLAEDTKINVPILSHCCFGASWTVSPYQGVSSTVLTKLTRMCGADTLLIELPYGKFDIVPFKYRKSITTCTGKLYDIKPTLPFVGGGVIPGIIPKILDDAGYDILLGVGAGIHGHKMGPQAGAKA…	Bacteria	Firmicutes_A	Clostridia	Clostridiales	Clostridiaceae	Clostridium_AM	Clostridium_AM scatologenes	Firmicutes	FALSE
548	551.6	7.6e-167	DDRS01000007.1_64	GB_GCA_002343685.1	MAVKTYNAGVKEYRQTYWTPDYTPLDTDVLACFKITPQPGIDREEVAAAVAAESSTGTWTTVWTDLLTDLDYYKGRAYRIEDVPGDDTCFYAFVAYPIDLFEEGSVVNVLTSLVGNVFGFKALRALRLEDIRFPIAYVKTCGGPPAGIQVERDRMNKYGRPLLGCTIKPKLGLSAKNYGRAVYECLRGGLDFTKDDENVNSQPFMRWRDRFAFVHEATLKAERETGERKGHYLNVTAPTPEEMYKRAEFAKEIGAPIIMHDYLTGGLTANTGLANWCRNNGMLLHIHRAMHAVLDRNPHHGIHFRVLTKVLRLSGGDHLHSGTVVGKLEGDREATLGWIDTMRDGFIAEDRSRGLFFDQDWGSMPGVIPVASGGIHVWHMPALVSIFGDDSVLQFGGGT…	Bacteria	Proteobacteria	Gammaproteobacteria	Burkholderiales	Hydrogenophilaceae	Thiobacillus	Thiobacillus denitrificans_A	Proteobacteria	FALSE
550	576	3.3e-174	NZ_LYXA01000001.1_3249	RS_GCF_001676585.1	MSYAQTKTQSKSGYQAGVKDYRLTYYTPDYTPKDTDLLAAFRMTPQPGVPPEEAGAAVAAESSTGTWTTVWTDLLTDLDRYKGRCYDIEPVAGEDNQYIAYVAYPLDLFEEGSVTNMFTSIVGNVFGFKALRALRLEDLRIPVAYLKTFQGPPHGIQVERDKLNKYGRPLLGCTIKPKLGLSAKNYGRAVYECLRGGLDFTKDDENINSAPFQRWRDRFLFVAEAIKKSQAETGEIKGHYLNVTAPTCEEMLKRAEFAKELEMPIIMHDYLTAGFTANTTLARWCRDNGLLLHIHRAMHAVIDRQKNHGIHFRVLAKALRMSGGDHIHTGTVVGKLEGDRAITMGFVDLLRENYVEQDKSRGIYFTQDWASMPGVMAVASGGIHVWHMPALVEIFGDDS…	Bacteria	Cyanobacteria	Cyanobacteriia	Cyanobacteriales	Nostocaceae	Raphidiopsis	Raphidiopsis raciborskii	Cyanobacteria	FALSE
551	545.4	5.7e-165	NC_014315.1_2753	RS_GCF_000143085.1	MGKSETMAEGKERYQSGVIPYKKMGYWEPDYQPKETDIIAMFRITPQPGVDPEEAAAAVAGESSTATWTVVWTDRLTACELYRAKAYRIDPVPNTGEGTKNEAQYFAYIAYDLDLFEPGSIANLTASIIGNVFGFKAVKALRLEDMRIPVAYLKTFQGPATGVVVERERLDKFGRPLLGATTKPKLGLSGRNYGRVVYEALKGGLDFVKDDENINSQPFMHWRDRFLYCMEAVNKASAATGEVKGHYLNVTAATMEDMYERAEFAKSLGSVIIMIDLVVGYTAIQSMAKWARKNDMILHLHRAGNSTYSRQKNHGMNFRVICKWMRMAGVDHIHAGTVVGKLEGDPLMIKGFYDTLLDSHTPTSLEHGLFFDQDWASLNKVMPVASGGIHAGQMHQLIQ…	Bacteria	Proteobacteria	Gammaproteobacteria	Nitrosococcales	Nitrosococcaceae	Nitrosococcus	Nitrosococcus watsonii	Proteobacteria	FALSE
552	538.2	5.1e-163	QCMG01000007.1_103	GB_GCA_003213955.1	MSKKYDAGVKEYRDTYWTPEYVPLDTDLLACFKCTGQEGVPREEVAAAVAAESSTGTWSTVWSELLTDLEFYKGRCYRIEDVPGDPEAFYAFIAYPLDLFEEGSITNVLTSLVGNVFGFKALRHLRLEDIRFPIAFIKTCGGPPNGIVVERDRLNKYGRPLLGCTIKPKLGLSGKNYGRVVYECLRGGLDLTKDDENINSQPFQRWRERFEFVAEAVKLAQQETGEVKGHYLNCTANTPEELYERAEFAKELDMPIIMHDYITGGFTANTGLANWCRKNGMLLHIHRAMHAVIDRHPKHGIHFRVLAKCLRLSGGDQLHTGTVVGKLEGDRQTTLGYIDNLRESFVPEDRSRGNFFDQDWGSMPGVFAVASGGIHVWHMPALLAIFGDDSCLQFGGGTH…	Bacteria	Cyanobacteria	Cyanobacteriia	Synechococcales	Cyanobiaceae	Prochlorococcus_A	Prochlorococcus_A sp003213955	Cyanobacteria	FALSE
553	30.7	4.8e-08	QNHG01000002.1_563	GB_GCA_003290025.1	MRFTVTYRIRAADLADARARAEAVALEQTVEIPRAVVPKGYVKDEILGRVEEVGTLTEGVFQAKISYSPDSAGDEFSQFLNVVFGNSSIQQGIRVTGVEPGETMLKRFPGPRFGIRGIRARVGRAKGGMIAPVLKPMGQPPGAFAALAAGCVRGGADIIKEDHGLAGQATAPFEARVEAVAKAVARANRDHGRSAIYIPNLSGPADQIEARLRFARDAGAGGAIVMPGLLGFGMVHRIARDAGLDLPVMTHPSFLGPWVLSPDTGMDHGVIFGTLPRLAGADISVFPNVGGRFGFSAAECSQIADACRDPAGPGALTLPSPGGGMSVGRAGDMVRMYGQDVVYLLGGSLLADPPNIHLAVAAMREAVDRAEES	Bacteria	Proteobacteria	Alphaproteobacteria	Rhodobacterales	Rhodobacteraceae	Rhodobacter_E	Rhodobacter_E sp003290025	Proteobacteria	FALSE
554	118.4	9.6e-35	NZ_FRFE01000001.1_284	RS_GCF_900143695.1	MPTEQIIAEYLVETPLPIEKVAAVMAGEQSCGTFTRVAGETDELRSRAAATVMEIELLDIVTDPSLESQYLQRKGLNGPFQRARVTIGFPQANVGTNLTALAATVGGNLFDIGEVSGLRLEAVYLPASFRSHFAMPVKGVAGTREVLGVYDRPLFGTIIKPNLGMSPEQTGDLVATLCDAGADFIKDDEVCASPDHAPLAARVKAVMARVRDFREKTGRNILIAFNISDETDAMRRHAELVQAEGGNCVMASLNWCGLAALQSLRASTDLIIHGHRNGFGSMSRHPLLGFGYHAYQTLYRLCGLDHLHVHGIGGKFCNPADEVAASGLQCLKPLTTNGPETDKVMPVFSSGQWAGNIATTYEALHQSSDFLFLAGGGILAHPDGPAAGVASLRQGWEAL…	Bacteria	Desulfobacterota	Desulfobulbia	Desulfobulbales	Desulfocapsaceae	Desulfopila	Desulfopila aestuarii	Desulfobacterota	TRUE
555	530.9	5.1e-160	NZ_MKJY01000532.1_41	RS_GCF_001942465.1	MSSGRWSAGVIPYAEMGYWRPDYEPKDSDVLAAFRITPQPGVPPEEAGAAVAGESSTATWTVVWTDRLTAYEQYQAKCYRVDAVPGQDDQFIAHIAYDLDLFEEGSIANLTSSIIGNVFGFKALKALRLEDMRIPTHYVKTFQGPAHGIIMEREYLGKFGRPLLGATVKPKLGLSARNYGRVVYEALRGGLDFTKDDENINSQPFMRWRDRFLYCMEGVNRAQATTGEVKGHYLNVTAATMEDMYERAEFAKELGSVVVMIDLTIGYTAIQSMANWARKNGVLLHLHRAGHSTYTRQKTHGVNFRVIAKWMRLAGVDHIHAGTVVGKLEGDPNSVRGYYDTLRLDKIAADPVKGLYFDQEWASMPGTMPVASGGIHAGQMHQLLHYLGEDSILQFGGGT…	Bacteria	Actinobacteriota	Actinobacteria	Streptosporangiales	Streptosporangiaceae	Spirillospora	Spirillospora sp001942465	Actinobacteriota	TRUE
556	336.4	2.1e-101	DDXW01000031.1_26	GB_GCA_002347285.1	MDQSARYADLSLKEEDLIAGGKHILCAYKMKPKAGTGYLEAAAHFAAESSTGTNVEVSTTDEFTKGVDALVYHIDEATEEMRIAYPLDLFDRNIIDGRMMIVSFLTLTIGNNQGMGDIEHAKMYDFYVPRRAIELFDGPAKDISDLWRILGRPVVDGGYIAGTIIKPKLGLRPEPFAAAAYQFWLGGDFIKNDEPQGNQVFSPMKKTIPLVYDAMKRAMDETGEAKIFSANITADDHAEMIARGEFILSAFGPDADKVAFLVDGYVGGPGMVTTARRWFPNQYLHYHRAGHGAVTSPSSKRGYTAYVLAKMSRLQGASGIHVGTMGYGKMEGDKDDRAIAYIIEREEYQGPAYHQKWYGMKPTTPIISGGMNALRLPGFFENLGHGNVINTAGGGSYGH…	Bacteria	Proteobacteria	Gammaproteobacteria	Burkholderiales	Rhodocyclaceae	UBA2250	UBA2250 sp002347285	Proteobacteria	TRUE
557	528.9	1e-159	NZ_FCNV02000008.1_175	RS_GCF_001544615.1	MNDFSKAAVEAARNPADPRSRYAAGVMKYREMGYWQPDYTPKDTDIIALFRITPQSGVEPEEAAAAVAGESSTATWTVVWTDRLTACDMYRAKAYRVEPVPNARADEPQYFAYIAYDLDLFEEGSVANLTASIIGNVFGFKPLKALRLEDMRIPVAYLKTFQGPPTGIVVERERLDKYGRPLLGATVKPKLGLSGKNYGRVVYEGLKGGLDFLKDDENINSQAFMHWRDRYLFAMEGVHRAQAETGEVKGHYLNVTAGTMEDMYERAEFAKELGSCIVMIDLVIGYTAIQSMSRWARKNDMILHLHRAGHGTYTRQRNHGISFRVIAKWLRMAGVDHAHAGTAVGKLEGDPLAVQGYYNVCREPRNEVDLQRGIFFDQPWAGLRKVMPVASGGIHAGQM…	Bacteria	Proteobacteria	Gammaproteobacteria	Burkholderiales	Burkholderiaceae	Caballeronia	Caballeronia concitans	Proteobacteria	TRUE
558	537.8	6.2e-163	QCDK01000059.1_2	GB_GCA_003278765.1	MSKKYDAGVKEYRDTYWTPEYVPLDTDLLACFKCTGQEGVPREEVAAAVAAESSTGTWSTVWSELLTDLEFYKGRCYRIEDVPGDPEAFYAFIAYPLDLFEEGSITNVLTSLVGNVFGFKALRHLRLEDIRFPIAFIKTCGGPPNGIVVERDRLNKYGRPLLGCTIKPKLGLSGKNYGRVVYECLRGGLDLTKDDENINSQPFQRWRERFEFVAEAVKLAQRETGEVKGHYLNCTANTPEELYERAEFAKELDMPIIMHDYITGGFTANTGLANWCRKNGMLLHIHRAMHAVIDRHPKHGIHFRVLAKCLRLSGGDQLHTGTVVGKLEGDRQTTLGYIDNLRESFVPEDRSRGNFFDQDWGSMPGVFAVASGGIHVWHMPALLAIFGDDSCLQFGGGTH…	Bacteria	Cyanobacteria	Cyanobacteriia	Synechococcales	Cyanobiaceae	Prochlorococcus_A	Prochlorococcus_A sp003278765	Cyanobacteria	FALSE
559	515.8	1.2e-155	NZ_BDBC01000044.1_26	RS_GCF_001612785.1	MAEETERDRWDPGVQSYASMGYYAPDYQPSDTDVLAVFRVTPQRGVDPIEAAAAVAGESSTATWTVVWTDRLTAHSRYQAKCYRIDEVPGRQGEYFAYIAYDLDLFEEGSITNLTSSIIGNVFGFKPLLALRLEDMRIPVAYVKTFQGPPHGTVMEREYLNKYGRPLLGATVKPKLGLSARNYGRVIYEACKGGLDFTKDDENINSQPFMRWRDRYLFAMEGVNRAMAETGEIKGHYLNVTAASMEQMYERAEFAKELGSVVIMMDLTVGFTAMQSMSHWARRNGVLLHLHRAGHSTYTRQKTHGVSFRVLAKWCRLIGVDHLHAGTVVGKLEGDPATTKGFYDTLRENHIRTEPANGIFFDQYWASLPGVMPVASGGIHAGQMHQLLDLFGDDVVLQF…	Bacteria	Actinobacteriota	Actinobacteria	Mycobacteriales	Mycobacteriaceae	Nocardia	Nocardia beijingensis	Actinobacteriota	TRUE
560	295.5	6e-89	MGOD01000040.1_8	GB_GCA_001795245.1	MTQTVPRTAGVHPYRDLYLDLGYAPRTTDMLVAFRIRPRAGVELDEAAAAVAAESSTGTWTDVDEADEGLAFDLRGRVYRIEDDVAFISYPLELFELGSIPNILSSVVGNVFGFKAVAALKLLDMRIPEALVESFPGPAFGIPGVRRALDVYGRALTRSTIKPKLGLSPRQHAERAYETLRGGIDTIKDDENLNSQAWSPFDERIARTLELVRRAEAETGERKGYWANVTAGNAGEMLRRANVVAREGGRFVMVDFLTVGFAATASLREETERLGLALHAHRAMHAVLDRQAAHGVDFLVIAKWARLLGVDHVHVGTGVGKLEGTIEEMGERRRMMTADFAPAGGGTLFDQSWADLRPVVPVASGGLHPGHVPELHAIFGRDAFFLFGGGVHGHPGGSR…	Bacteria	Chloroflexota_A	Ellin6529	CSP1-4	CSP1-4	UBA5189	UBA5189 sp001795245	Chloroflexota	TRUE
561	528.8	9.4e-160	MKVX01000023.1_414	GB_GCA_001899255.1	MNGPTGTLHGKERYKSGVLEYKRMGYWEPDYVPKDTDVIALFRVTPQEGVDPIEAAAAVAGESSTATWTVVWTDRLTAAEKYRAKCYRVDAVPNAPGQYFAYIAYDLDLFEPGSIANLSASIIGNVFGFKPLKGLRLEDMRFPVAYVKTFQGPATGIVVERERLDKFGRPLLGATVKPKLGLSGRNYGRVVYEALKGGLDFTKDDENINSQPFMHWRERFLYCMEAVNRAQAASGEVKGTYLNVTAATMEDMYERAEFAKELGSIIVMIDLVIGYTAIQSMAKWARKNDMILHLHRAGHSTYTRQKSHGVSFRVIAKWMRLAGVDHIHAGTVVGKLEGDPNTTRGYYDVCREDFNPTRLEHGIFFDQHWASLNKMMPVASGGIHAGQMHQLLHLLGEDV…	Bacteria	Proteobacteria	Alphaproteobacteria	Rhizobiales	Xanthobacteraceae	62-47	62-47 sp001899255	Proteobacteria	TRUE
562	552.8	4.3e-167	NZ_AONC01000065.1_7	RS_GCF_000585215.1	MAKTYNAGVKEYRETYWMPNYTPKDTDILACFKITPQAGVPREEAAAAVAAESSTGTWTTVWTDLLTDLDYYKGRAYAIEDVPGNDDAFYAFIAYPIDLFEEGSVVNVFTSLVGNVFGFKAVRALRLEDVRFPIAYVMTCNGPPHGIQVERDLMNKYGRPLLGCTIKPKLGLSAKNYGRAVYECLRGGLDFTKDDENVNSQPFMRWRQRFDFVMEAIDKAERETGERKGHYLNVTAPTPEEMYKRAEYAKEIGAPIIMHDYITGGFCANTGLAQWCQDNGMLLHIHRAMHAVLDRNPNHGIHFRVLTKILRLSGGDHLHTGTVVGKLEGDRESTLGWIDLLRESYVKEDRSRGIFFDQDWGAMPGAFAVASGGIHVWHMPALVTIFGDDAVLQFGGGTL…	Bacteria	Proteobacteria	Gammaproteobacteria	Chromatiales	Chromatiaceae	Imhoffiella	Imhoffiella purpurea	Proteobacteria	TRUE
565	266.1	8e-80	PHCF01000076.1_5	GB_GCA_002842145.1	MRQTIPLVYDAMKRAMDETGEAKLFSANITADDHHEMVARGEFILRSFGPDADKVAFLVDGYVGGPGMITTARRHFANQFLHYHRAGHGAITSPSAKRGYTAYVLAKMSRLQGASGIHVGTMGYGKMEGDKDDRAAAYVIERDSYQGPVYPQEWYGMKPTVPIISGGMNALRLPGFFDNLGHGNVINTAGGGAYGHIDSPAAGARSLRQAYDCWKAGADPVDWARDHFEFARAFESFPQDADLLYPGWRQKLRLAA	Bacteria	Proteobacteria	Gammaproteobacteria	Burkholderiales	Rhodocyclaceae	Dechloromonas	Dechloromonas sp002842145	Proteobacteria	TRUE
566	547	2.3e-165	NZ_FUYB01000004.1_204	RS_GCF_900167255.1	MAVKNYSAGVKEYRETYWMPDYTPKDTDILACFKVTPQPGVPREEVAAAVAAESSTGTWTTVWTDLLTDLDYYKGRAYAIEDVPGDDTCFYAFVAYPIDLFEEGSVVNVMTSLVGNVFGFKALRALRLEDIRFPIAYVMTCNGPPQGIQVERDILNKYGRPLLGCTIKPKLGLSAKNYGRACYEGLRGGLDFTKDDENVNSQPFMRWRHRFDFVMEAIHKAEAETGERKGHYLNVTAPTADEMMRRAEYAKEIGAPIIMHDYITGGWAANTQLAQWCQNNGMLLHIHRAMHAVLDRNPHHGIHFRVLTKILRLSGGDHLHSGTVVGKLEGDREATLGWIDIMRDKYIKEDRSRGIFFDQDWGSMPGVLPVASGGIHVWHMPALVNIFGDDSVLQFGGGT…	Bacteria	Proteobacteria	Gammaproteobacteria	Thiotrichales	Thiotrichaceae	Thiolinea	Thiolinea eikelboomii	Proteobacteria	TRUE
567	27.7	3.7e-07	QJYK01000113.1_10	GB_GCA_003248075.1	MIASRDVGAAVVAAYRVRVAGGEDPQSRALDIAREQTLEVPSGAAPPDVEERLLGRVLGVHREDADGEVFRAEIAYGHELFDGSLTQLLNVVWGNVSLMDRVRLVGLDLSDAVLDGLPGPRFGVPGIRDMVGGVQRRPLVSSALKPVGLGVDALIDIAVRLTRAGVDVIKDDHGLADQATAPFRERVRRVSDAVRETNHRAGTRAAYFPHVTGPVDRLAERVTIAREAGCRGVVLCPALVGLDTVRVLVEGDCGVAIMAHPSHAGTSPNAEGGIAPDLLMGTLWRLAGADAVIYVNARGRFSWPLSACKAVNRRAREPLGSHLPAFPVPAGGIQAADVAHWFETYGNDTLLLIGGSLLEASDVEAAARAVVDAARRAGDEGSA	Bacteria	Gemmatimonadota	Gemmatimonadetes	SG8-23	UBA6960	SZUA-318	SZUA-318 sp003248075	Gemmatimonadota	FALSE
568	516.2	9.1e-156	NZ_BDCK01000022.1_28	RS_GCF_001613465.1	MAEEIERDRWDPGVQSYASMGYYAPDYQPSETDVLAVFRVTPQRGVDPIEAAAAVAGESSTATWTVVWTDRLTAHSRYQAKCYRIDEVPGRPGEYFAYVAYDLDLFEEGSITNLTSSIIGNVFGFKPLLALRLEDMRIPVAYVKTFQGPPHGTVMEREYLNKFGRPLLGATVKPKLGLSARNYGRVIYEACKGGLDFTKDDENINSQPFMRWRDRYLFAMEGVNRAMAETGEIKGHYLNVTAASMEEMYERAEFAKELGSVVIMMDLTVGFTAMQSMSHWARRNGVLLHLHRAGHSTYTRQKTHGVSFRVLAKWCRLIGVDHLHAGTVVGKLEGDPATTKGFYDTLRDNHIRTEPANGIFFDQYWASLPGVMPVASGGIHAGQMHQLLDLFGDDVVLQF…	Bacteria	Actinobacteriota	Actinobacteria	Mycobacteriales	Mycobacteriaceae	Nocardia	Nocardia niwae	Actinobacteriota	TRUE
569	52.3	1.6e-14	UCKS01000005.1_219	GB_GCA_900473045.1	MARFSVTYWIGVASDTEARARALEIAVEQTVEIPRDIVPAGYIEDEILGQIESVLPCTDMRGGFFTEISYSDDDIGDDFPQLLNIVFGNSSIRTQTRVETMTLSPAITTLVSGPRFGTPGLRARTGVKQGPILMSAIKPVGLSTAELAGLAHQFALGGMDYVKDDHGLANQKASPFTERLKACTDAIGDANAKTGFATTYVPNITGPSDQIFERAWMAKEMGAGGVMLAPSLVGFDVSRALAANPDFGLPIVSHPTFGGTNVITPTTGFSHRFFYGILQRLMGVDAVIYPNFGGRFSFSRDECRAIVDGCTCDLAGLKPILPAPGGGMTFERVPEMRDAYGNNVMYLIGGALLREKSDLPAACRKLIDAVRTGN	Bacteria	Proteobacteria	Alphaproteobacteria	Rhizobiales	Rhizobiaceae	Pararhizobium	Pararhizobium sp900473045	Proteobacteria	TRUE
570	542.7	4.8e-164	NZ_AEWG01000004.1_19	RS_GCF_000190375.1	MAAKKYDAGVKEYRTMYWQPDYPVKDSDFLAVFKVVPQPGVSREEAAAAVAAESSTATWTTVWTDLLTDLEYYKGRAYAIEDVPGHDEAFYAFIAYPMDLFEESSVVNVFTSLCGNVFGFKAVRSLRLEDVRFPLWFVTTCPGPPHGIQVERDKMDKYGRPLLGCTIKPKLGLSAKNYGRAVYECLRGGLDFTKDDENVNSQPFMRWRDRFSFVQEAIDKAQQETGERKGHYLNVTAGTTEEMMERAEFAKELGSPIIMNDFLTTGWAAHQSLSKWCRRHGMLLHVHRALHGVIDRNPVHGINFRVLAKLLRLMGGDHLHSGTVVGKLEGDREATLGWVKLMRERHIKADRSRGIFFDQDWGPMPGMFPVASGGIHVWHMPALVTIFGNDSVLQFGGGT…	Bacteria	Proteobacteria	Gammaproteobacteria	Burkholderiales	Burkholderiaceae	Rubrivivax	Rubrivivax benzoatilyticus	Proteobacteria	TRUE
572	67.2	1.3e-19	FR879631.1_16	GB_GCA_000434475.1	MSNTSFFESELFSELTEDLHQSSRFTATYRIAAPTYEEAKKIAFAIAVEQTIECPYELVDGTPIADTIVGEIEDLKKAEAGAYYATISYEPEAVGDEMAELLNMLFGNTSLQPGVRLMSFELPETMYNNYPGPRFGRSGLRELCGVPRGPIFMSAIKPLGRSPKELAQMVYDLALGGCPIIKDDHSLMDQHYAPFKERVLQCVMALADAKEKTGRKSMYIANCTTDGLGFLERAYQAKEIGADGIMAAPAITGFTMIRDLARDPDFGLPIFLHPCFSGPQVLSQDAGISPFCYYGQLSRLAGADAVIFTSFGGRFSFSQDTCQKIAEGTESKMADLRASFPVPSGGMRWQLFKEMVRVYGPDTIFLVGGALQTEGPDLTANTKFFLEKLAEAAGEK	Bacteria	Firmicutes_C	Negativicutes	Veillonellales	Dialisteraceae	Dialister	Dialister sp000434475	Firmicutes	FALSE
573	529.5	9.2e-160	NZ_PGVG01000019.1_57	RS_GCF_002795245.1	MNAHAGTVRGKERYRSGVMEYKRMGYWEPDYTPKDTDVIALFRVTPQEGVDPIEASAAVAGESSTATWTVVWTDRLTAAEKYRAKCYRVDPVPGSPGSYFAYIAYDLDLFEPGSIANLSASIIGNVFGFKPLKALRLEDMRFPVAYVKTFQGPATGIVVERERLDKFGRPLLGATVKPKLGLSGRNYGRVVYEALKGGLDFTKDDENINSQPFMHWRDRFLYCMEAVNRAQAASGEVKGTYLNITAGTMEDMYERAEFAKELGSCVVMIDLVIGYTAIQSMAKWARRNDMILHLHRAGHSTYTRQKSHGVSFRVIAKWMRLAGVDHIHAGTVVGKLEGDPNTTRGYYDVCREDFNPTKLEHGLFFDQHWASLNKMMPVASGGIHAGQMHQLLDLLGEDV…	Bacteria	Proteobacteria	Alphaproteobacteria	Rhizobiales	Xanthobacteraceae	Bradyrhizobium	Bradyrhizobium sp002795245	Proteobacteria	TRUE
574	104.8	7.6e-31	DLME01000267.1_6	GB_GCA_002479215.1	MKEKKSSICLEKESDAFADKPIALPEGIDMENHVIATYWIQADKAWDMSVLGQVMAIEQTTGTWVPVPGETPEIRCGHVAKVIGVYEAPYYEYGLPPEVINRQYIIQIAFPSVNIEDQLPMMLTATIGNISMVPNFKLLDLRIPKATLDQFNGPKFGLDGWWEELGLKKGRPLLNNMIKPCSGYPLEVGAQLFREAALGGCDVIKDDELIANMRYNDAVKRVKAYMKIEKEVYDETGEHTLYTVNVTDRLPRMFDLAKRCVDAGVNAMMVNYLAVGPEAMRALAEDEAINVPILAHMDLAGAYFMSPYQGISSPIIFGKISRLCGADAIVLPSSMGGKAMYMHDRFMSTTRNLTYPFGKLKPTMPMPSGGITPANVSDIVNALGKDIMIGSGGGIHAHP…	Bacteria	Desulfobacterota	Syntrophia	Syntrophales	Smithellaceae	UBA4810	UBA4810 sp002479215	Desulfobacterota	FALSE
575	83	6.4e-24	NZ_KB822444.1_75	RS_GCF_000364245.1	MKYDPNIFKMPESIEKDQYIVCTYFCQGYTSDLLNKVGSMAIEQTTGTWAPVPLETPEVRRRHGGKVIAVHEIPCYEFEMPEAKGQERMAVFQIAFPFENMGANLPQVLTSVIGNISMAGKLKLIDIDFPKAFTDGFQGPRFGVEGLREITGVPKRPFIVSMIKPCTGATPENAGKLIRELAMAGIDWIKDDELFSDTDYCTVKARVKIAAEILKDVYEKTGKRVIYSPNITDRPDRMLDKAKMCREMGIPGLMINALTVGWPAMQMIAENDEVDLPILAHPAFAGAMYESHYSGISSHLVLGKFMRMSGADLVIYPCAYGKVDIQRERYIRIAQSLLTDFRGMKRTFPGPAAGVYQGLIPNVADDLGMDFSISAGAAMHAHPMGAAAGVESLIKAAEA…	Bacteria	Firmicutes_A	Clostridia	Lachnospirales	Lachnospiraceae	Faecalicatena	Faecalicatena sp000364245	Firmicutes	FALSE
576	548	1e-165	NZ_AUND01000034.1_124	RS_GCF_000714535.1	MNQNAPGKYSAGVKEYRETYWEPNYTPKESDVLAVFKITPQAGVPREEAAAAVAAESSTGTWTTVWTDLLTDLDYYKGRAYAIEDVPGDDESYYAFIAYPMGLFEEGSVVNVFTSLVGNVFGFKAVRALRLEDVRFPLWFVTTCDGPPHGIQVERDKMDKYGRPFLGCTIKPKLGLSAKNYGRAVYEALRGGLDFTKDDENINSQPFMRWRDRFEFCQEAIEKAEKETGERKGHYLNVTAPNIEEMYKRAEFAKEIGSPIIMSDYLTMGWAAQASLSRWCRDNGMLLHVHRAMHGVIDRHPKHGINFRVLAKMLRLLGGDHLHSGTVVGKLEGDRAATLGWIDLMRDKYVKEDRSRGIFFDQDWGQMPGVLPVASGGIHVWHMPALVNIFGDDSCLQFG…	Bacteria	Proteobacteria	Alphaproteobacteria	Rhodobacterales	Rhodobacteraceae	Thioclava	Thioclava pacifica	Proteobacteria	TRUE
577	111.3	9e-33	NZ_JPZL01000004.1_118	RS_GCF_000759345.1	MIIARYLLESPLDPEKVAAMMAGEQSAGTFVRVPGETNALREQHGARVRSVTVVEERDRPTLASAYLERKGVQGPWRLAQVEIAYPEENVGANLPTLATVVAGNLFDLGEVTALRLLSVELRPEYRARFSHPALGVVGTRRVTDVFDRPLFGTIIKPNIGMKPDEIAQLVKTLCEAGADFIKDDEIVANPSCAPLSERVSAVMRVVRNHRERTGKEVMVAFNITDELDAMRRHADHVLAQGGSCVMASLNWCGLSAMQSLRQHTPLCIHGHRNGSGAFGRHPDHGIAFSAWQTLYRLTGADHLHVHGMGGKFADASGEVTEAARHCLSPLGAEDDRVMPVFSSGQWAGTLGQTYDAIERSNHFLFLAGGGILAHPDGPRAGVDSLHAAWTSVISGEDLM…	Bacteria	Proteobacteria	Gammaproteobacteria	Pseudomonadales	Halomonadaceae	Halomonas_A	Halomonas_A xinjiangensis	Proteobacteria	TRUE
578	118.7	8.9e-35	DEZC01000014.1_187	GB_GCA_002364715.1	MTDTHFTADYLIETPLPLEKVAEIMAGEQSSGTFIRVEGETDDLRARARAEVLGVVDLGEIDHPTLPSAWLIRRGVTARPHRATVRIRFPIDNIGVNLAALASTVAGNLYDLGEVTGLRLENITLPASWRRRYPLPKQGIAGTRRLTGVAEGPMIGSIIKPNVGLTPEDTAKLVGRLCDAGVDFIKDDEISANPVHAPLAKRIPAVMAAVKRAEDRLGRRVMIAFNITDETDAMRRHADLVASKGGTCVMANLNWCGFSAIETLRRSTDLALHGHRNGFGALSRCDVLGIGFGAYQVLWRLAGVDHMHVHGLDGKFAQENSEVIESTAMCLTALDDQSDDRVLPAFSSGQWAGTVPVTWKAAGGDDFLFMAGGGIMGHPGGPAAGIESIRAAFHAMKNG…	Bacteria	Proteobacteria	Alphaproteobacteria	Rhizobiales	Rhizobiaceae	Neorhizobium	Neorhizobium sp002364715	Proteobacteria	TRUE
579	552	7.3e-167	NZ_ATZE01000015.1_19	RS_GCF_000428045.1	MAKKYDAGVKEYRETYWDPNYTPKDTDILACFKVTPQDGVPREEVAAAVAAESSTGTWTTVWTDLLTDLDYYKGRAYAIEDVPGDDTCFYAFIAYPIDLFEEGSVVNVLTSLVGNVFGFKALRALRLEDIRFPIAYVMTCNGPPQGIQVERDLMNKYGRPLLGCTIKPKLGLSAKNYGRACYEGLRGGLDFTKDDENVNSQPFMRWKHRFDFVMEAIQKAEAETGERKGHYLNVTAPTADEMMKRAEYAKEIGAPIIMHDYLTGGLSANTGLAQWCRDNGMLLHIHRAMHAVLDRNPHHGIHFRVLTKILRLSGGDHLHSGTVVGKLEGDRDATLGWIDIMRDSFIKEDRSRGIFFDQDWGSMPGVMPVASGGIHVWHMPALVSIFGDDSVLQFGGGTL…	Bacteria	Proteobacteria	Gammaproteobacteria	Chromatiales	Sedimenticolaceae	Sedimenticola	Sedimenticola selenatireducens	Proteobacteria	TRUE
581	539.6	2.4e-163	QCSO01000004.1_147	GB_GCA_003209155.1	MSKKYDAGVKEYRDTYWTPDYVPLDTDLLACFKCTGQEGVPKEEVAAAVAAESSTGTWSTVWSELLTDLDFYKGRCYRIEDVPGDKESFYAFIAYPLDLFEEGSITNVLTSLVGNVFGFKALRHLRLEDLRFPIAFIKTCYGPPNGICVERDRMNKYGRPLLGCTIKPKLGLSGKNYGRVVYECLRGGLDFTKDDENINSQPFQRWQNRFEFVADAIKLSEQETGERKGHYLNVTANTPEEMYERAEFAKELGMPIIMHDFITGGFTANTGLSKWCRKNGMLLHIHRAMHAVIDRHPKHGIHFRVLAKCLRLSGGDQLHTGTVVGKLEGDRQTTLGYIDQLRESFVPEDRSRGNFFDQDWGSMPGVFAVASGGIHVWHMPALVAIFGDDSVLQFGGGTH…	Bacteria	Cyanobacteria	Cyanobacteriia	Synechococcales	Cyanobiaceae	Synechococcus_C	Synechococcus_C sp003209155	Cyanobacteria	FALSE
582	546.7	3e-165	NZ_CP019437.1_2166	RS_GCF_001940525.2	MNQHANPGKYSAGVKEYRETYWEPNYTPKDSDVLAVFKITPQPGVPREEAAAAVAAESSTGTWTTVWTDLLTDLDYYKGRAYAIEDVPGDDESYYAFIAYPMGLFEEGSVVNVFTSLVGNVFGFKAVRALRLEDVRFPLWFVTTCDGPPHGIQVERDKLDKYGRPFLGCTIKPKLGLSAKNYGRAVYEALRGGLDFTKDDENINSQPFMRWRDRFEFCQEAIDKAERETGERKGHYLNVTAPNIEEMYKRAEFAKEIGSPIIMSDYLTMGWAAQASLSRWCRDNGMLLHVHRAMHGVIDRHPKHGINFRVLAKMLRLLGGDHLHSGTVVGKLEGDREATLGWIDLMRDKYVKEDRSRGIFFDQDWGQMPGVLPVASGGIHVWHMPALVNIFGDDSCLQF…	Bacteria	Proteobacteria	Alphaproteobacteria	Rhodobacterales	Rhodobacteraceae	Thioclava	Thioclava nitratireducens	Proteobacteria	TRUE
583	526	7.4e-159	NZ_CP014596.1_873	RS_GCF_001687105.1	MNDMSTVTDAKKRYSAGVMKYAQMGYWEPDYTPADTDIIALFRITPQDGVDPVEAAAAVAGESSTATWTVVWTDRLTNCEKYRAKAYRVDPVPNSEGEFFAYIAYDLDLFEPGSIANLTASIIGNVFGFKPLKALRLEDMRLPVAYVKTFQGPATGIVVERERLNAYGRPLLGATVKPKLGLSGRNYGRVVYEALKGGLDFTKDDENINSQPFMHWRDRFLYCMEAVARASAATGEVKGTYLNVTAGTMEEMYARAEFAKSLGSVIIMIDLVIGYTAIQSMAKWARDNDMILHLHRAGHSTYTRQRSHGVSFRVIAKWMRLAGVDHLHAGTVVGKLEGDPATTKGYYDIFREERNPMALENGIFFDQDWASLNKMMPVASGGIHAGQMHQLLTYLGEDV…	Bacteria	Proteobacteria	Alphaproteobacteria	Rhodobacterales	Rhodobacteraceae	Salipiger	Salipiger sp001687105	Proteobacteria	TRUE
584	519.9	3.4e-157	QHBU01000038.1_9	GB_GCA_003244045.1	MAVAEPTPAQASPPADDRWASGVIPYKKMGYWEPDYEPKPTDILCAFRITPQEGVDPEEAAAAVAGESSTATWTVVWTDRLTAHEHYQAKAYRCDPVPGTPGQFIALIAYDIDLFEEGSIANLTSSIIGNVFGFKALKALRLEDMRIPPHYVKTFQGPPHGIVMEREYLNKYGRPLLGATTKPKLGLSARNYGRVVYEALRGGLDFTKDDENINSQPFMRWRDRYLASMEAVNKAQAVTGEIKGHYLNVTAADMESMYERADFAKQLGSVIVMMDLTVGYTAMTSMSKWARRNGVILHLHRAGHGTYTRQKTHGVSFRVIAKWVRLLGVDHVHAGTVVGKLEGDPNMIRGYYDTCRQGYTAADPQKGLYFDQDWVSMPGVMPVASGGIHAGQMHQLLDY…	Bacteria	Dormibacterota	Dormibacteria	UBA8260	UBA8260	Palsa-875	Palsa-875 sp003244045	Dormibacterota	FALSE
585	527.7	3.6e-159	NZ_JYMR01000028.1_137	RS_GCF_000938255.1	MNAHAGTVRGKERYRSGVMEYARMGYWEPDYVPKDTDVIALFRVTPQEGVDPIEASAAVAGESSTATWTVVWTDRLTAAEKYRAKCYRVDPVPGTPGSYFAYIAYDLDLFEPGSIANLSASIIGNVFGFKPLKALRLEDMRFPVAYVKTFQGPATGIVVERERLDKFGRPLLGATVKPKLGLSGRNYGRVVYEALKGGLDFTKDDENINSQPFMHWRDRFLYCMEAVNRAQAASGEVKGTYLNITAGTMEDMYERAEFAKELGSCIVMIDLVIGYTAIQSMAKWARRNDMILHLHRAGHSTYTRQKSHGVSFRVIAKWMRLAGVDHIHAGTVVGKLEGDPNTTRGYYDVCREDFNPTKLEHGLFFDQSWASLNKMMPVASGGIHAGQMHQLLDLLGEDV…	Bacteria	Proteobacteria	Alphaproteobacteria	Rhizobiales	Xanthobacteraceae	Bradyrhizobium	Bradyrhizobium sp000938255	Proteobacteria	TRUE
586	533.3	3.9e-161	NZ_KI650983.1_100	RS_GCF_000506985.1	MNDISNVQIRDQKKRYAAGVLKYAQMGYWDGDYEPSDTDILAVFRITPQEGVDPIEAAAAVAGESSTATWTVVWTDRLTACDKYRAKAYKVEPVPNGENQYFCYIAYDLSLFEEGSITNVTASIIGNVFSFKPLKAARLEDMRFPPAYVKTFAGPPTGIIVERERLDKFGRPLLGATTKPKLGLSGRNYGRVVYEGLKGGLDFMKDDENINSQPFMHWRDRFLFVMDAVNKASAATGEVKGSYLNITAGTMEEMYRRAEFAKELGSIIVMVDLVVGWTAIQSISHWCRQNDMILHMHRAGHGTYTRQKNHGISFRVIAKWLRLAGVDHVHAGTAVGKLEGDPMTVQGYYNVCRQSYTETDLPRGIFFDQDWVALRKVLPVASGGIHAGQMHQLLDLFGD…	Bacteria	Proteobacteria	Gammaproteobacteria	Burkholderiales	Burkholderiaceae	Advenella	Advenella kashmirensis_A	Proteobacteria	TRUE
588	41.1	2.3e-11	DBBA01000126.1_13	GB_GCA_002291955.1	MTDRFSVTYRIRATDRAHAQARAEGIALEQTVEVPRDVVPAGYIEDEILGQVEEIRALADGVWQARISYSPDSAGTEFTQFLNVVFGNSSIQQGIRVTGIDPGPVMAARMPGPRFGIAGIRARCGRAKGGMVAPVLKPMGLPPAAFADLAAGCVRGGADIVKEDHGLAGQPTAPFRARVEAVCAAMAAARDATGHRTLYFPNLSGRPEEIEGNLRFLKDAGADGVLVMPGLFGFGLVHRIATDASLDLPVMTHPAFLGPFALAPDHGIDHGVMFGTIQRLAGSDISVFPNVGGRFGFTAADCAQIADACRAPNGPGRAMLPSPGGGMSVARAAEMQQMYGADVVYLLGGSLLKDPTRIDQAVAAMRHALDAPG	Bacteria	Proteobacteria	Alphaproteobacteria	Rhodobacterales	Rhodobacteraceae	UBA996	UBA996 sp002291955	Proteobacteria	TRUE
589	571.6	1.4e-172	NZ_MRBZ01000022.1_14	RS_GCF_001904715.1	MSYAQTKTQSKSGYQAGVKDYRLTYYTPDYTPKDTDLLAAFRVTPQPGVPPEEAGAAVAAESSTGTWTTVWTDLLTDLDRYKGRCYDIEPVPGEDNQFIAYVAYPLDLFEEGSVTNVLTSIVGNVFGFKALRALRLEDIRFPVAYIKTFQGPPHGIQVERDKLNKYGRPLLGCTIKPKLGLSAKNYGRAVYECLRGGLDFTKDDENINSAPFQRWRDRFLFVSEAIAKAQAETGEIKGHYLNVTAPTCEEMLKRAEYAKELKQPIIMHDYLTAGFTANTTLARWCRDNGILLHIHRAMHAVIDRQKNHGIHFRVLAKALRLSGGDHIHTGTVVGKLEGERGITMGFVDLLRENYVEQDKSRGIYFTQDWASLPGVMAVASGGIHIWHMPALVEIFGDDS…	Bacteria	Cyanobacteria	Cyanobacteriia	Cyanobacteriales	Nostocaceae	Nostoc	Nostoc calcicola	Cyanobacteria	FALSE
590	531.1	1.9e-160	NZ_FORJ01000007.1_97	RS_GCF_900113985.1	MLNKSETVTGKERYRSGVMEYKKMGYWEPDYEPKDTDIIAMFRITPQDGVDPIEAAAAVAGESSTATWTVVWTDRLTATEKYRAKAYRVDPVPNGEGQYFAYIAYDLDLFEPGSIANLTASIIGNVFGFKPLKALRLEDMRLPVAYVKTFQGPATGIVVERERLDKFGRPLLGATVKPKLGLSGRNYGRVVYEALKGGLDFTKDDENINSQPFMHWRERFLYCMEAVNKAQAATGEIKGTYLNVTAATMEDMYERAEFAKELGSNIVMIDLVIGYTAIQSMSKWARRNDMILHLHRAGHSTYTRQKSHGVSFRVIAKWMRLAGVDHIHAGTVVGKLEGDPATTRGYYDICREDFNPMRLENGVFFDQHWASLNKMMPVASGGIHAGQMHQLLDLLGEDV…	Bacteria	Proteobacteria	Alphaproteobacteria	Rhizobiales	Rhizobiaceae	Phyllobacterium	Phyllobacterium sp900113985	Proteobacteria	TRUE
591	554.8	7.8e-168	LUQO01000041.1_14	GB_GCA_001627865.1	MSKKTYSAGVKEYRETYWMPEYVPSETDILACFKITPQPGVPREEAAAAVAAESSTGTWTTVWTDLLTDLDYYKGRAYAIEDVPGDDEAYYAFVAYPIDLFEEGSVVNVFTSLVGNVFGFKAIRALRLEDVRFPIAYVKTCNGPPHGIQVERDIMNKYGRPLLGCTIKPKLGLSAKNYGRAVYECLRGGLDFTKDDENVNSQPFMRWRQRFDFVMDAINKAEEETGERKGHYLNVTAPTPEEMYKRAEHAKEIGAPIIMHDYLTGGFCANTGIAQWCADNGILLHIHRAMHAVLDRNPSHGIHFRVLAKALRLSGGDHLHTGTVVGKLEGDREATLGWIDLLRDSYIKEDRSRGIFFDQDWGSMPGVFAVASGGIHVWHMPALVSIFGDDAVLQFGGGT…	Bacteria	SAR324	SAR324	SAR324	NAC60-12	Arctic96AD-7	Arctic96AD-7 sp001627865	SAR324	TRUE
592	534.5	3.3e-161	JRZC01000851.1_3	GB_GCA_001636975.1	MNDFSQPVIETLHKPRDAGNARERYAAGVMKYREMGYWQPDYTPKDTDVIALFRITPQPGVEPEEAAAAVAGESSTATWTVVWTDRLTACDMYRAKAYRVDPVPASNAAEPQYFAYIAYELDLFEEGSIANLTASIIGNVFGFKPLKALRLEDMRIPVAYLKTFQGPPTGIVVERERLDKYGRPLLGATVKPKLGLSGKNYGRVVYEGLRGGLDFLKDDENINSQAFMHWRDRFLFSMEAVNRAQAETGEVKGHYLNVTAGTMEEMYERAEFAKELGSCIVMIDLVIGWTAIQSMARWARRNDMILHLHRAGHSTYTRQRNHGISFRVIAKWLRMAGVDHAHAGTAVGKLEGDPLTVQGFYNVCREARNEVDLSRGIFFEQPWAGLRKVMPVASGGIHA…	Bacteria	Proteobacteria	Gammaproteobacteria	Burkholderiales	Burkholderiaceae	Paraburkholderia	Paraburkholderia kirstenboschensis	Proteobacteria	TRUE
593	497.8	8.6e-151	QCCO01000041.1_1	GB_GCA_003278895.1	MSKKYDAGVKEYRDTYWTPEYVPLDTDLLACFKCTGQEGVPREEVAAAVAAESSTGTWSTVWSELLTDLEFYKGRCYRIEDVPGDPEAFYAFIAYPLDLFEEGSITNVLTSLVGNVFGFKALRHLRLEDIRFPIAFIKTCGGPPNGIVVERDRLNKYGRPLLGCTIKPKLGLSGKNYGRVVYECLRGGLDLTKDDENINSQPFQRWRERFEFVAEAVKLAQRETGEVKGHYLNCTANTPEELYERAEFAKELDMPIIMHDYITGGFTANTGLANWCRKNGMLLHIHRAMHAVIDRHPKHGIHFRVLAKCLRLSGGDQLHTGTVVGKLEGDRQTTLGYIDNLRESFVPEDRSRGNFFDQDWGSMPGVFAVASGGIHVWHMPALLAIFGDDSCLQFGGGTH…	Bacteria	Cyanobacteria	Cyanobacteriia	Synechococcales	Cyanobiaceae	Prochlorococcus_A	Prochlorococcus_A sp003278895	Cyanobacteria	FALSE
594	569.1	8.3e-172	NZ_BDUC01000002.1_874	RS_GCF_002218085.1	MSYAQTKTQSKSGYQAGVKDYRLTYYTPDYTPKDTDLLAAFRMTPQPGVPPEEAGAAVAAESSTGTWTTVWTDLLTDLDRYKGRCYDIEPVPGEDNQYICYVAYPLDLFEEGSVTNMLTSIVGNVFGFKALRALRLEDLRIPVAYLKTFQGPPHGIQVERDKINKYGRPLLGCTIKPKLGLSAKNYGRAVYECLRGGLDFTKDDENINSAPFQRWRDRFLFVAEAIHKSQAETGEIKGHYLNVTAPTCEQMLERAEFAKELKMPIIMHDYLTAGFTANTTLAHWCRKNGLLLHIHRAMHAVIDRQKNHGIHFRVLAKCLRMSGGDHIHTGTVVGKLEGERGITMGFVDLLRENYVEQDKSRGIYFTQDWASMPGVMAVASGGIHVWHMPALVEIFGDDS…	Bacteria	Cyanobacteria	Cyanobacteriia	Cyanobacteriales	Nostocaceae	Tolypothrix_C	Tolypothrix_C sp002218085	Cyanobacteria	FALSE
595	509.4	8.3e-154	NZ_AXVD01000007.1_197	RS_GCF_000482385.1	MADDTDRDRWDPGVQSYASMGYYAPDYQPAHTDVLAVFRVTPQRGVDPIEAAAAVAGESSTATWTVVWTDRLTAHSRYQAKCYRIDEVPGRPGEYFAYVAYDLDLFEEGSITNLTSSIIGNVFGFKPLLALRLEDIRIPVAYVKTFQGPPHGTVMEREYLNKYGRPLLGATVKPKLGLSARNYGRVIYEACKGGLDFTKDDENINSQPFMRWRDRYLFAMEGVNRAMAETGEIKGHYLNITAATMEQMYERAAFAKDLGSVVVMMDLTVGFTAMQSMSHWARRNGVLLHLHRAGHSTYTRQKTHGVSFRVLAKWCRLIGVDHLHAGTVVGKLEGDPATTRGFYDTLRENEIRTQPANGIFFDQYWASMPGVMPVASGGIHAGQMHQLLDLFGDDVVLQF…	Bacteria	Actinobacteriota	Actinobacteria	Mycobacteriales	Mycobacteriaceae	Nocardia	Nocardia sp000482385	Actinobacteriota	TRUE
596	123.9	2.6e-36	DJDU01000247.1_5	GB_GCA_002431175.1	MQRIKVRYLIETPDEPMQVAEVLAGEQSSGTFVRVANESEDLKALTRATVEAIEELEPLSEPSLPNALLSRQGRGGPWRRARVTVSFPAANIGRNLPTLAATLAGNLYDLGETTGMRLEHIELPAEFRNRFERPRHGVRGTRMLTKVEGRPLIGTIIKPNVGLSAEETGTLVGELCAAGVDFIKDDECNADSEHAPIAQRIPAVMNRVRRWQDKTGKAVMVAFNISDEHEAMLRHADLVAREGGTCVMVSLNWAGFSSVQALRRRTDLVIHGHRNGFGMMSRHPALGMDFQPYQTLWRLTGTDHMHVHGLDGKFSQPNSEVIEGAHDSLAPLADPADRDDIVMPAFSSGQWAGTLPQTAEAVPSGDFLFMCGGGILAHPQGPTAGVKSLHEAWAALAAG…	Bacteria	Proteobacteria	Alphaproteobacteria	Rhizobiales	Rhizobiaceae	Neorhizobium	Neorhizobium sp002431175	Proteobacteria	TRUE
597	538.8	1.2e-162	NZ_ATYB01000008.1_902	RS_GCF_000427465.1	MNADAKTEIKGRERYKAGVLKYAQMGYWNGDYEPKDTDLIALFRITPQDGVDPIEAAAAVAGESSTATWTVVWTDRLTACDQYRAKAYRVDPVPGTPGQYFCYVAYDLILFEEGSIANLTASIIGNVFSFKPLKAARLEDMRLPVAYVKTFRGPPTGIVVERERLDKFGKPLLGATTKPKLGLSGKNYGRVVYEGLKGGLDFMKDDENINSQPFMHWRDRYLYCMEAVNHASAVTGEVKGHYLNITAGTMEEMYRRAEFAKELGSVIVMVDLIVGWTAIQSISEWCRQNDMILHMHRAGHGTYTRQKNHGISFRVIAKWLRLAGVDHLHAGTAVGKLEGDPLTVQGYYNVCREMKNEVDLPRGLFFDQDWADLKKVMPVASGGIHAGQMHQLLDLFGDD…	Bacteria	Proteobacteria	Alphaproteobacteria	Rhizobiales	Rhizobiaceae	Sinorhizobium	Sinorhizobium arboris	Proteobacteria	TRUE
598	518.6	1.4e-156	NZ_BDBE01000030.1_375	RS_GCF_001612825.1	MAEETERDRWDPGVQSYASMGYYAPDYVPADTDVLAVFRVTPQRGVDPIEAAAAVAGESSTATWTVVWTDRLTAHSKYQAKCYRVDPVPGREGEYFAYIAYDLDLFEEGSITNLTSSVIGNVFGFKPLLALRLEDMRIPVAYVKTFQGPPHGTVMEREYLNKYGRPLLGATVKPKLGLSARNYGRVIYEACKGGLDFTKDDENINSQPFMRWRDRYLFAMEGVNRAMAETGEIKGHYLNVTAATMEDMYERAEFAKEIGSVVIMMDLTVGYTAMQSMSKWARRNGVLLHLHRAGHSTFTRQKTHGVSFRVLAKWCRLIGVDHLHAGTVVGKLEGDPATTRGFYDTLRENHIPAQLSNGIFFDQEWASLPGVMPVASGGIHAGQMHQLLDLFGDDVILQF…	Bacteria	Actinobacteriota	Actinobacteria	Mycobacteriales	Mycobacteriaceae	Nocardia	Nocardia caishijiensis	Actinobacteriota	TRUE
599	343.9	1.1e-103	MGXA01000097.1_10	GB_GCA_001801215.1	MDQSNRYADLSLKEEDLIKGGNHILVAYTMEPAAGVGYLEAAAHIAAESSTGTNVEVSTTDDFTKGVDALVYFIDEAKGVMKVAYPNDLFDRNVTDGRVMIVSFLTLCIGNNQGMGDIANLQMQDFYVPPRMLQLFDGPAKDISDLWRILGRPVKDGGYISGTIIKPKLGLRPEPFAKAAYQFWLGGDFIKNDEPQGNQVFCPIKKVLPLVYDSLKRAQDETGQAKLFSMNITADDHYEMCARADFALETFGPDADKVAFLVDGYVGGPGMITTARRQYPSQYLHYHRAGHGAVTSPSSKRGYTAFVLAKMSRLQGASGIHVGTMGYGKMEGGKDDRIIAYMIERDSCTGPFYHQEWYGMKPTTPIISGGMNALRLPGFFENLGHGNVINTAGGGSYGH…	Bacteria	Proteobacteria	Gammaproteobacteria	Burkholderiales	Gallionellaceae	Gallionella	Gallionella sp001801215	Proteobacteria	FALSE
600	520.8	2.1e-157	QHCC01000001.1_3	GB_GCA_003243915.1	MSKTDSKKDSKDESTNGKEPARWDPGVHSYASMGYYNADYVPKDTDILAVFRVTPQPGVDPIEASAAVAGESSTATWTVVWTDRLTAHEHYQAKCYRVDEVPGRENEYFAYVAYDIDLFEEGSIANLTSSIIGNVFGFKPLSALRLEDMRIPVAYVKTFQGPAHGIVMEREILNKYGRPLLGATVKPKLGLSARNYGRVVYEACRGGLDFTKDDENINSQPFMRWRDRYLYAMEGVNKAVADTGEIKGHYLNVTAATVEQMYERAEFAKELGSVIIMIDLTIGYSAMQSMANWARANSVLLHLHRAGHGTYTRQKTHGVSFRVIAKWCRLIGVDHIHAGTVVGKLEGDPATTRGFYDTLRENYIPTNPGNGIYFDQDWASMPGCMPVASGGIHAGQMHQ…	Bacteria	Actinobacteriota	Actinobacteria	Mycobacteriales	Jatrophihabitantaceae	QHCC01	QHCC01 sp003243915	Actinobacteriota	TRUE
601	578.1	1.1e-174	NZ_PTJN01000122.1_33	RS_GCF_002964865.1	MSYAQTKTQTKTGYQAGVKDYRLTYYTPDYTPKDTDILAAFRVTPQPGVPPEEAGAAVAAESSTGTWTTVWTDLLTDLDRYKGRCYDIEPVPGEDNQFICYVAYPLDLFEEGSVTNMLTSIVGNVFGFKALRALRLEDLRIPVAYLKTFQGPPHGIQVERDKLNKYGRPLLGCTIKPKLGLSAKNYGRAVYECLRGGLDFTKDDENINSQPFMRWRDRFLFVAEAIHKSQAETGEIKGHYLNVTAPTCEEMMKRAEFAKELNMPIIMHDYLTGGFTANTTLARWCRDNGILLHIHRAMHAVIDRQKNHGMHFRVLAKCLRMSGGDHLHSGTVVGKLEGERGITMGFVDLMRENYVEQDRDRGIFFTQDWASMPGVMPVASGGIHIWHMPALVEIFGDDS…	Bacteria	Cyanobacteria	Cyanobacteriia	Cyanobacteriales	Chroococcidiopsidaceae	Chroogloeocystis	Chroogloeocystis sp002964865	Cyanobacteria	FALSE
602	531.2	1.4e-160	DINT01000159.1_22	GB_GCA_002426855.1	MGAIEQKIIDPKKRYQAGVLKYAQMGYWDASYEPKDTDVLAVFRITPQDGVDPVEAAAAVAGESSTATWTVVWTDRLTASEXDLFEEGSIANLTASIIGNVFSFKPLKAARLEDMRLPVAYVKTFRGPPTGIVVERERLDKFGRPLLGATMKPKLGLSGKNYGRVVYEALRGGLDFTKDDENINSQAFMHWRDRFLYCMEGVNQAAAQTGEIKGHYLNITAGTMEEMYKRAEFARDLGSSIVMIDLIVGWTAIQSISNWCRDNDMILHMHRAGHGTYTRQKNHGVSFRVIAKWLRLAGVDHLHAGTAVGKLEGDPMTVQGFYNVCRDTYTRQDLPRGLFFDQDWASTRKVMPVASGGIHAGQMHQLLDLFGDDVVLQFGGGTIGHPMGIQAGATANRVA…	Bacteria	Proteobacteria	Gammaproteobacteria	Burkholderiales	Rhodocyclaceae	UBA5533	UBA5533 sp002426855	Proteobacteria	TRUE
603	238.3	8.5e-72	QFOU01000071.1_1	GB_GCA_003241595.1	VAASSFPMQAIYTLENTDHTQDSATKLLTQAAQGSWVNSWTHSLVSPNIAQPEVVKAEQVGTRRLQLTLSFPHELLERGSLVSLLSVAGSALTGTGAKLMDLRVPEPMLRTFNGPAFGVRGLRDTFNKHGRPMLACTIRPMYGLSPKMYGRAVYEALIGGVDMTADPTLMHSIPSNPWRERFRFVAEAAAAATRETNEFKCHAVNITAGTLEDMQERALWARDLELAMVMVDSAAIGWAALQSIVNFCAKNELLICAMGGRALNGDMLSEQLQAKLLRFAGADVVSTGSPLRGNISNRRYVSGVLNALRDEHLVQAPDTGHYVEQPLAGLNATMPAVGGGHNPWHFARLIDAVGSDTVIQCGGAIMGHPQGSLAGATACRTAIESLVQAQNEGQNLNVD…	Bacteria	Proteobacteria	Alphaproteobacteria	UBA1280	UBA6156	UBA6156	UBA6156 sp003241595	Proteobacteria	FALSE
604	533.3	3.9e-161	NZ_CP023439.1_2740	RS_GCF_002354895.1	MGAADTPQQIIDPKKRYRAGVLKYAQMGYWNADYQPKDTDLLAVFRVTPQEGVDPVEAAAAVAGESSTATWTVVWTDRLTACDKYRAKAYRIDPVPGSAGQYFCWVAYDLDLFEEGSIANLAASIIGNVFSFKPLKACRLEDMRLPVAYVKTFRGPPTGIVVERERLEKYGRPLLGATMKPKLGLSGKNYGRVVYEALRGGLDFTKDDENINSQPFMHWRDRFLYCMEGVNQAAAQTGESKGHYLNITAGTMEEMYKRAEFARDLGSCIVMIDLVIGWTAIQSISNWCRDNDMILHMHRAGHGTYTRQKNHGVSFRVIAKWLRLAGVDHLHTGTAVGKLEGDPMTVQGFYKVCRETATAQDLPRGLFFDQDWAGIRRVMPVASGGIHAGQMHQLLSLFG…	Bacteria	Proteobacteria	Gammaproteobacteria	Burkholderiales	Rhodocyclaceae	Thauera	Thauera sp002354895	Proteobacteria	TRUE
605	536.2	5.9e-162	NZ_PDOC01000001.1_234	RS_GCF_002760655.1	MDGTGQIMDSKKRYTAGVLKYAQMGYWDADYVPKETDVLAVFRITPQDGVDAIEAAAAVAGESSTATWTVVWTDRLTACDQYRAKAYRVDPVPNNPGQYFCWVAYDLSLFEEGSIANVAASIIGNVFSFKPLKAARLEDMKFPVAFIKTFPGPPTGIIVERERLDKFGRPLLGATTKPKLGLSGRNYGRVVYEGLKGGLDFMKDDENINSQPFMHWRDRFLFVMEAVQRATAATGEVKGHYLNVTAGTMEEMYRRAEFARELGSVVVMIDLVVGWTAIQSMSYWCRQNDMMLHMHRAGHGTYTRQKNHGVSFRVIAKWLRMCGVDHLHTGTAVGKLEGDPMTVQGYYNICRDTQTKMDLPRGIFFDQDWGSLRKVMPVASGGIHAGQMHQLLDLFGDDV…	Bacteria	Proteobacteria	Gammaproteobacteria	Burkholderiales	Burkholderiaceae	Massilia_B	Massilia_B eurypsychrophila	Proteobacteria	TRUE
606	546.3	3.2e-165	NZ_PZKC01000008.1_55	RS_GCF_003034845.1	MSKTYQAGVKEYREMYWEPGYTPKESDVLAVFKIVPQAGVPREEAAAAVAAESSTATWTTVWTDLLTDLYYYKGRAYAIEDVPGDDEAFYAFIAYPMGLFEEGSVVNVFTSLVGNVFGFKAVRALRLEDVRFPLWFVTTCPGPPHGIQVERDKLNKYGRPMLGCTIKPKLGLSAKNYGRAVYECLRGGLDFTKDDENVNSQPFMRWRDRFAFCQEAIDKAEAETGEHKGHYLNVTAATMEEIYKRAEFAKEIGSKIIMSDYLTVGWAAHTSLSKWCRDNGMLLHVHRAMHAVIDRNPRHGINFRVLTKMLRLMGGDHLHSGTVVGKLEGDREATIGWIDMMRDRYTREDRSRGIFFDQDWGQMPGVLPVASGGIHVWHMPALVSIFGDDSVLQFGGGTL…	Bacteria	Proteobacteria	Gammaproteobacteria	Burkholderiales	Rhodocyclaceae	Par-f-2	Par-f-2 sp003034845	Proteobacteria	TRUE
607	564	2.2e-170	NZ_ALVZ01000104.1_16	RS_GCF_000332055.1	MVQTKSAAGFAAGVQDYRLTYYTPDYTPKDTDLLACFRMTPQPGVPAEEAAAAVAAESSTGTWTTVWTDGLTDLDRYKGRCYEVEPVPGEDNQYFAFVAYPLDLFEEGSVTNVLTSLVGNVFGFKALRALRLEDIRFPVALIKTFPGPPHGITVERDKLNKYGRPLLGCTIKPKLGLSAKNYGRAVYECLRGGLDFTKDDENINSQPFMRWRDRFLFVQEAIEKAQAETNEIKGHYLNVTAGTCEEMMQRAEFAKEIGTPIVMHDFLTGGFTANTTLSKYCRDNGLLLHIHRAMHAVIDRQRNHGIHFRVLAKCLRLSGGDHLHSGTVVGKLEGERGITMGFVDLMREDYVEEDRSRGIFFTQDYASMGGTMPVASGGIHVWHMPALVEIFGDDSCLQF…	Bacteria	Cyanobacteria	Cyanobacteriia	Cyanobacteriales	Xenococcaceae	Xenococcus	Xenococcus sp000332055	Cyanobacteria	FALSE
608	123.8	1.9e-36	NZ_KB899099.1_82	RS_GCF_000378045.1	MQLIEAEYLIETPLDPQKIAQVIAGEQSSGTFVRLASETDELRERAAARILAVEELEPVASPSLHSAFLEARGIGGPYRRARVRIGFPADNIGVNLATLAATVSGNLYDLGEVTGLKLLDIQLPAPYRARYSLPQAGIAGTRARLNLQGRPFFGTIIKPNIGMQVDEIADLVELLCESGVDFIKDDEVCANPACAPLDKRIPAVMERVRRYRDRTGRDVMMAFNITDETDAMRRHADLIEQESGACAMVSMNWVGLSAMQTLRGSTPLILHGHRNGYGGWARHPALGIAFPAYQALYRLTGLDHMHVHGMGGKFSDSDAEVTEAARLCARPLSPDGPANDCVLPVFSSGQWAGTLPATVNAVGSSDFMFLAGGGILAHPGGPQAGVRSLQQAWDAVVAG…	Bacteria	Proteobacteria	Gammaproteobacteria	Pseudomonadales	Nitrincolaceae	Marinobacterium_A	Marinobacterium_A rhizophilum	Proteobacteria	TRUE
609	561.5	5.4e-170	NZ_KB897907.1_112	RS_GCF_000377205.1	MAAKKYSAGVKDYRETYWMPEYMPLDTDLLACFKITPQPGIDREEAAAAVAAESSTGTWTTVWTDLLTDMDYYKGRAYMIEDVPGDDESFYAFIAYPIDLFEEGSVVNVFTSLVGNVFGFKAIRALRLEDVRFPMAYVKTCGGPPAGIQVERDRMNKYGRPLLGCTIKPKLGLSAKNYGRAVYECLRGGLDFTKDDENINSQPFMRWRDRFEFVQEATLKAEAETGERKGHYLNVTAPTPEEMYKRAEFAKEIGAPIIMHDYITGGFCANTGLANWCRDNGMLLHIHRAMHAVLDRHPKHGIHFRVLAKILRLSGGDHLHTGTVVGKLEGDRAATLGWIDLLRESFVPEDRSRGIFFDQDWGSMPGVFAVASGGIHVWHMPALVSIFGDDSVLQFGGGT…	Bacteria	Proteobacteria	Gammaproteobacteria	Ectothiorhodospirales	Thioalkalivibrionaceae	Thioalkalivibrio	Thioalkalivibrio sp000377205	Proteobacteria	FALSE
610	574.9	2e-173	NZ_AP018290.1_8772	RS_GCF_002368415.1	MSYAQTRTQSKSGYQAGVKDYRLTYYTPDYTPKDTDILAAFRMTPQPGVPPEEAGAAVAAESSTGTWTTVWTDLLTDLDRYKGRCYDIEAVPGEDNQYIAYVAYPLDLFEEGSVTNMLTSIVGNVFGFKALRALRLEDLRIPVAYLKTFQGPPHGIQVERDKLNKYGRPLLGCTIKPKLGLSAKNYGRAVYECLRGGLDFTKDDENINSQPFQRWRDRFLFVADAIHKSQAETGEIKGHYLNVTAPTCEEMMKRAEFAKELKMPIIMHDYLTAGFTANTTLSRWCRDNGLLLHIHRAMHAVIDRQKNHGIHFRVLAKTLRMSGGDHIHTGTVVGKLEGERGITMGFVDLLRENYVEQDKSRGIYFTQDWASMPGVMAVASGGIHVWHMPALVEIFGDDS…	Bacteria	Cyanobacteria	Cyanobacteriia	Cyanobacteriales	Nostocaceae	Calothrix	Calothrix sp002368415	Cyanobacteria	FALSE
612	80.6	2.2e-23	PLTC01000121.1_33	GB_GCA_003165295.1	MKRYYDSEIFHQMLDGIDLDNHVIASYYLKDRLEGEKFLDHFALVQSMALEGSTGTWEKVDEDTEEVRKAMSSKMVGYHEIPGEDRFTKAAVVQLAFPIRSWGDNVPMMLLAIAGNCFAYSKNIMLTDLFIGKNLLAKFKGPKFGVDGIRELTGVPDRPLSLHILKPKMGMTPEQTANQVRQTVAGGADLCKDDEMLGDAYNNTMEQRLPKVMDVINRNADKTGKRMIYLCSITDEPKQLREKAYRAIELGANGLLVTYSAGLGMLRELTSDPNINVPVMLHASHMIAMMKQIAWPVLAKLCRLCGADLMLTPTMWSSIPMVSMEEGIRTSFVKLAPWGHIKRTFPMPCAGVYPGLAEVLIGEYGPDIVIPAGGGMLGHPDGYTAGAQAWQQAIAAVMA…	Bacteria	Proteobacteria	Alphaproteobacteria	Azospirillales	Azospirillaceae	BOG-933	BOG-933 sp003165295	Proteobacteria	TRUE
613	527.6	3.5e-159	NC_020453.1_5803	RS_GCF_000344805.1	MNDQSITVRGKDRYKSGVMEYKKMGYWEPSYQPKDTDVIALFRVTPQDGVDPTEACAAVAGESSTATWTVVWTDRLTAAEKYRAKCYRVEPVPGSPGSYFAYIAYDLDLFEPGSISNLTASIIGNVFGFKPLKALRLEDMRLPVAYVKTFQGPATGIVVERERLDKFGRPLLGATVKPKLGLSGRNYGRVVYEALKGGLDFTKDDENINSQPFMHWRERFLYCMEAVNKAQAASGEIKGTYLNVTAGTMEDMYERAEFAKELGSNIVMIDLVIGYTAIQSMAKWARRNDMILHLHRAGHSTYTRQRSHGVSFRVIAKWMRLAGVDHIHAGTVVGKLEGDPNTTRGYYDICREDFNPMRLEHGVFFDQNWASLNKLMPVASGGIHAGQMHQLLDLLGEDV…	Bacteria	Proteobacteria	Alphaproteobacteria	Rhizobiales	Xanthobacteraceae	Bradyrhizobium	Bradyrhizobium oligotrophicum	Proteobacteria	TRUE
614	534.4	2.4e-161	NZ_FRCQ01000024.1_104	RS_GCF_900142965.1	MGHMKDATQITDAKKRYSAGVLKYAQMGYWNADYVPKATDILALFRITPQDGVDPIEAAAAVAGESSTATWTVVWTDRLTACDMYRAKAYRVEPVPNNPGQYFCHVAYDLSLFEEGSITNVAASIIGNVFSFKPLKAARLEDMQFPVAYVKTFAGPPTGIVVERERLDKFGRPLLGATTKPKLGLSGRNYGRVVYEGLRGGLDFMKDDENINSQPFMHWRDRFLFVMDAVNKASAATGEVKGSYLNVTAGTMEEMYRRAEFAKSLGSVIVMIDLVVGYTAIQSMSHWCRQNDMILHLHRAGHGTYTRQKNHGVSFRVIAKWMRLAGVDHIHAGTAVGKLEGDPMTVQGYYNVCRDTHTVVDLPRGIFFAQDWGALKKVMPVASGGIHAGQMHQLLDLFG…	Bacteria	Proteobacteria	Gammaproteobacteria	Burkholderiales	Burkholderiaceae	Rhizobacter	Rhizobacter sp900142965	Proteobacteria	TRUE
615	543.5	1.3e-164	NZ_AP014836.1_1291	RS_GCF_002356115.1	MSKSETMAEGKERYKSGVIPYKKMGYWEPNYQPKETDVIALFRITPQAGVDAEEAAAAVAGESSTATWTVVWTDRLTACELYRAKAYRIDPVPNTGAGTKTEAQYFAYIAYDLDLFEPGSIANLTASIIGNVFGFKAVKALRLEDMRIPVAYLKTFQGPATGVVVERERLDKFGRPLLGATTKPKLGLSGRNYGRVVYEALKGGLDFVKDDENINSQPFMHWRDRFLYCMEAVNKASAATGEVKGHYLNVTAATMEDMYERAEFAKSLGSVIVMIDLVIGYTAIQSMAKWARKNDMILHLHRAGNSTYSRQKNHGMNFRVICKWMRMAGVDHIHAGTVVGKLEGDPLMIKGFYDTLRDTHTPTSLEHGLFFDQDWGSLNKVMPVASGGIHAGQMHQLLD…	Bacteria	Proteobacteria	Gammaproteobacteria	Nitrosococcales	Nitrosococcaceae	Nitrosoglobus	Nitrosoglobus terrae	Proteobacteria	FALSE
616	548.5	2e-166	NHJP01000009.1_17	GB_GCA_002169705.1	MAKKGYDAGVKEYRDTYWMPEYEPVDTDILACFKITPQPGVPREEVAAAVAAESSTGTWTTVWTDLLTDLDHYKGRAYRIEDVPGSDDAIYAFIAYPIDLFEEGSIVNVLTSLVGNVFGFKALRALRLEDIRFPIAYVMTCGGPPNGIEVERDKMNKYGRPLLGCTIKPKLGLSAKNYGRACYEGLRGGLDFTKDDENVNSQPFMRWRDRFGFVQDAIERAERETGERKGHYLNVTAPTPEEMYKRAEYAKELGTPIIMHDFFTAGFTANTGLANWCRDNGLLLHIHRAMHAVVDRNPNHGIHFRVLAKCLRLSGGDHMHSGTVVGKLEGDRDSTLGWIDCMRDSFIKEDRSRGIFFDQDFGSMPGMLPVASGGIHVWHMPALVNIFGDNSVLQFGGGT…	Bacteria	Proteobacteria	Gammaproteobacteria	Thiomicrospirales	Thioglobaceae	Thioglobus	Thioglobus sp002169705	Proteobacteria	TRUE
617	538.2	4.8e-163	QCGK01000036.1_3	GB_GCA_003279945.1	MSKKYDAGVKEYRDTYWTPEYVPLDTDLLACFKCTGQEGVPREEVAAAVAAESSTGTWSTVWSELLTDLEFYKGRCYRIEDVPGDSEAFYAFIAYPLDLFEEGSITNVLTSLVGNVFGFKALRHLRLEDIRFPIAFIKTCGGPPNGIVVERDRLNKYGRPLLGCTIKPKLGLSGKNYGRVVYECLRGGLDLTKDDENINSQPFQRWRERFEFVAEAVKLAQQETGEVKGHYLNCTANTPEELYERAEFAKELDMPIIMHDYITGGFTANTGLANWCRKNGMLLHIHRAMHAVIDRHPKHGIHFRVLAKCLRLSGGDQLHTGTVVGKLEGDRQTTLGYIDNLRESFVPEDRSRGNFFDQDWGSMPGVFAVASGGIHVWHMPALLAIFGDDSCLQFGGGTH…	Bacteria	Cyanobacteria	Cyanobacteriia	Synechococcales	Cyanobiaceae	Prochlorococcus_A	Prochlorococcus_A sp003279945	Cyanobacteria	FALSE
618	232.1	2e-70	DCTL01000007.1_12	GB_GCA_002329255.1	MEYSYLNLDYQPDQEKEVLVTYRIRPLQGQSLEAAAEKVAAESSVGTWTPTVTLSDQIFHDLAARIYKINSADNLVQIAYPLGLFELGSLPQLGSGIMGNVFSMKDLEALRVEDIEFPETYINSFSGPAFGTAGIRQLLNIYSRPIIGSIIKPKIGLSPQDNAQLAYVVWSHGVDLVKDDENLTDLPINPFRERVVEVMKKQRLAEQESGQSKVYAFNVTAPVTQMLERGRWVAEAGGRCLMVDLVTTGWSGVQELRRAFPEMIIHGHRAGHSAFTRVPDHGLSMLVVAKMARLAGVDQLHTGTVVGKMEGSESEVVQINQFLSSAWGQQKTVLPIASGGLHPGMVPDLVKVLGLDLIINFGGGIHGHPDGSAAGAEAAQIAVAAVSQGQSIVEAAKTS…	Bacteria	Patescibacteria	Paceibacteria	Paceibacterales	UBA1441	UBA1441	UBA1441 sp002329255	Patescibacteria	FALSE
619	346.5	2.2e-104	NZ_MPRL01000027.1_28	RS_GCF_002020875.1	MDQSARYADLSLNEDELIAGGGHILVAYTMTPAEGYGYLEVAAHFAAESSTGTNVEVSTTDDFTKGVDAMVYFIDEAKGIMKIAYPNDLFDRNITDGRTMIVSFLTLAIGNNQGMGDVKCAQMQDFYVPPRMLQLFDGPSKDISDMWRILGRDVNEGGYIAGTIIKPKLGLRPEPFAEAAYQFWLGGDFIKNDEPQGNQVFCPAKKVYPLVYDAMKRAQDETGEAKLFSANITADDHHEMCARADFILETFGPDADKVAFLVDGYVGGPGMVTTARRNYAGQYLHYHRAGHGAVTSPSSVRGYTAFVLAKMSRLQGASGIHVGTMGFGKMEGGADDRNIAYMIERDSADGPFYHQEWHGMKPTTPIISGGMNALRLPGFFENLGHGNVINTSGGGSYGH…	Bacteria	Proteobacteria	Gammaproteobacteria	GCF-002020875	GCF-002020875	GCF-002020875	GCF-002020875 sp002020875	Proteobacteria	FALSE
621	373.5	1.6e-112	NZ_JXSL01000027.1_138	RS_GCF_000829825.1	MDQSKRYVNLALSEADLIKGGRHVLCAYRMRPRPGHGYVETAAHFAAESSTGTNVEVCTTDDFTRGVDALVYEVDEAEGLMKIAYPVDLFDRNIIDGKAMIASFLTLTVGNNQGMSDVENAKMEDFYVPPEFLKLFDGPACNISHMWKVLGRPEVNGGMVVGTIIKPKLGLRPKPFADACHQFWLGGDFIKNDEPQGNQVFAPLKETMRLVADAMRRAQDETGVPKLFSANITADDPAEMIARGNFILETFGENASHVAFLVDGFVAGPTAVTTCRRNFPDTFLHYHRAGHGAITSRQSKRGYTVLVHMKMARLLGASGIHTGTMGYGKMEGAPDEKMVAYMLERQIAEGPYYRQDWGGMASCTPIISGGMNALRLPGFFDNLGHSNVIQTSGGGAFGH…	Bacteria	Proteobacteria	Alphaproteobacteria	Rhodospirillales_B	Magnetospirillaceae	Magnetospirillum_A	Magnetospirillum_A magnetotacticum	Proteobacteria	FALSE
622	65	4.3e-19	DIRK01000009.1_1	GB_GCA_002427535.1	MMYACSGGTTQLVVKKMVDSLGTDIILAAGGGVHGHPDGSEAGARSMRQAIDAAINGIDLMEYAKTHQELARMAAMLSPEIAKNFDLMQ	Bacteria	Firmicutes_A	Clostridia	Saccharofermentanales	DTU023	UBA4923	UBA4923 sp002427535	Firmicutes	FALSE
623	521.7	2.6e-157	NZ_BAFX01000075.1_152	RS_GCF_000308815.1	MAGSDDDQRSRWDPGVQSYASMGYYAPDYQPKDTDVLAVFRVTPQQGVDPVEASAAVAGESSTATWTVVWTDRLTAHNRYQGKCYRVDEVPGRPGEYFAYIAYDLDLFEEGSITNLTSSVIGNVFGFKPLQALRLEDMRIPVAYVKTFQGPAHGIVMEREYLNKYGRPLLGATVKPKLGLSARNYGRVVYEACKGGLDFTKDDENINSQPFMRWRDRFLFAMEGVNRAIAETGELKGHYLNVTAADMEDMYERAEFAKSLGSCIIMMDLTVGYTAMQSMAKWARRNGMLLHLHRAGHSTYTRQKTHGVSFRVLAKWCRLIGVDHIHAGTVVGKLEGDPHSVRGFYDTLRDGHVPMNPANGIFFDQDWASLPGVMPVASGGIHAGQMHQLLDLFGDDVIL…	Bacteria	Actinobacteriota	Actinobacteria	Mycobacteriales	Mycobacteriaceae	Nocardia	Nocardia concava	Actinobacteriota	TRUE
624	111	1.3e-32	NZ_JZTW01000008.1_85	RS_GCF_000962805.1	MRDPRSVRCTYYLESEMDPEKAAAIMAGEQSSGTFLPVPGESARIRERHAAHIVEVQELGFCKPSLPSRANPEKVRAALVTVDFPMENVGADLATLQTAIAGNLFELGDLYACRLQDMVLPEDFVAAHPGPAFGIEGTRKLISDVQGVMVGTIVKPNIGLSEEEFRLVVRDLALASIDLIKDDELMTDPAYLPLERRVAVATEEIRAAEQLTGHSTMYAFNITGDLAGLQKRHDTVVKAGGRCVMLNIPVMGMPALALLRSFAEVPIHGHRAGLAASMRSKALGMDYRVWQQMARLAGADHLHASGLGSKFYELDDEVAENIRGLLKPLGQTVTPLPVLSSGQNVTTPGPTFEAIGSTDLMMLAGGGVAAHPDGPGAGVRSLRQAWEAAVDGIPLLTAA…	Bacteria	Actinobacteriota	Actinobacteria	Actinomycetales	Micrococcaceae	Pseudarthrobacter	Pseudarthrobacter chlorophenolicus_A	Actinobacteriota	TRUE
625	334.7	6.6e-101	DKNF01000238.1_7	GB_GCA_002470165.1	MDQSNRYADLSLKEDDLIAGGQHILCAYKMKPKAGYGYLEAAAHFAAESSTGTNVEVCTTDEFTKGVDALVYHIDEATEEMRIAYPIDLFDRNVIDGRMMIVSFLTLTIGNNQGMGDIEHAKMYDFYVPRRAIELFDGPSVDISNLWRILGRPMQDGGYIAGTIIKPKLGLRPEPFAAAAYQFWLGGDFIKNDEPQGNQVFCPMKKVIPLVRDAMKRAMDETGQAKIFSANITADDHGEMIARGEYILETFGPDADKVAFLVDGYVGGPGMVTTARRYFSRQYLHYHRAGHGAVTSPSSKRGYTAYVLAKMSRLQGASGIHVGTMGYGKMEGDKDDRAIAYIIERDSYTGPAYHQEWYGMKPTTPIISGGMNALRLPGFFENLGHGNVINTAGGGSYGH…	Bacteria	Proteobacteria	Gammaproteobacteria	Burkholderiales	Rhodocyclaceae	Dechloromonas	Dechloromonas sp002470165	Proteobacteria	TRUE
626	530.9	2.8e-160	NZ_BBJF01000005.1_611	RS_GCF_000739735.1	MNDFSQPVIETIRNPGNPRERYAAGVMKYREMGYWQPDYEPKETDVIALFRITPQPGVDPEEAAAAVAGESSTATWTVVWTDRLTACDMYRAKAYRVDPVPNARADEPQYFAYIAYELDLFEEGSVANLTASIIGNVFGFKPLKALRLEDMRIPVAYLKTFQGPPTGIVVERERLDKYGRPLLGATVKPKLGLSGKNYGRVVYEGLRGGLDFLKDDENINSQAFMHWRDRFLFSLDAVNRAQAETGEVKGHYLNVTAGTMEDMYERAEFAKELGSCIVMIDLVIGWTAIQSMSRWARKNDMILHLHRAGHSTYTRQRNHGISFRVIAKWLRMAGVDHAHAGTAVGKLEGDPLAVQGYYNVCRDAHNAVDLSRGIFFDQPWAGLRKVMPVASGGIHAGQM…	Bacteria	Proteobacteria	Gammaproteobacteria	Burkholderiales	Burkholderiaceae	Paraburkholderia	Paraburkholderia ginsengisoli	Proteobacteria	TRUE
627	97.3	8.9e-29	DGKK01000065.1_10	GB_GCA_002387725.1	MAPTELIRTTYTIRTDEPTRAANLIAREMSLGVKKTSYETAQTESFAAKPTILKTGKSKVVVEIMVPSQRIASAYGLVLSIAGEISCLNILKSIELTDFHPPDTLLARLPGPQFGAEGIARKRKNPKRPLFITVLKPSQGLTPSEYAHIAYESLVGGMDVVKSDELLQEPSEDYIKRLKATVEAARRAEEETGEPKWVMMHTVDRPSAMVERYLAGGKAGAGIAMLSPAASGFPMLEELARHRVVPIMAHMATSDWLWQPHGMSVRSWARFMRILGSDIILYPALAGTLKAKKKFMNDVLEICREPMSSMKTSLIAVGGGMHAGTLGIHADMFGPDFAYLCGGGVCGHPDGARAGGQSIRQSWDAWSQKIPLEKYRKGHKALDRALTAFATYV	Bacteria	Nitrospirota_A	Leptospirillia	Leptospirillales	Leptospirillaceae	UBA4572	UBA4572 sp002387725	Nitrospirota	FALSE
629	90.2	3.2e-26	NZ_BAEG01000110.1_7	RS_GCF_000238915.1	MRDPRSVRCTYYLESEIDPEKAATIMAGEQSSGTFLPVPGESARIRERHAARISDVQELGFCRPSLPSRANPEKVRAALVTADFPMENVGTDLATLQTAIAGNLFELGDLYACRLQDIQLPEDFVAAHPGPAFGIEGTRKLISDVQGVMVGTIVKPNVGLSEEEFRLVVRDLAMASIDLIKDDELMTDPAYLPLERRVAVATEEIRAAEQVTGHSTMYAFNITGDLAGLRKRHDLVVEAGGRCVMLNVPVMGLPALALLRSFAEVPIHGHRAGLAASMRSKALGMDYRVWQQMARLAGADHLHASGLGSKFYELDEEVAANIRSLLAPLGHTIAPLPVLSSGQNVTTPGPTFEAVGSTDLMMLAGGGVAAHPDGPGAGVRSLRQAWEAAVDEVPLQSAA…	Bacteria	Actinobacteriota	Actinobacteria	Actinomycetales	Micrococcaceae	Arthrobacter	Arthrobacter globiformis	Actinobacteriota	TRUE
630	574.8	1.4e-173	NZ_GL890954.1_10	RS_GCF_000211815.1	MSYSSTRTQTKAGYDAGVKDYKLTYYTPDYTPKDTDILAAFRVTPQPGVPPEEAGAAVAAESSTGTWTTVWTDLLTDLDRYKGRCYDIEPVRGEDNQFICFIAYPLDLFEEGSVTNMLTSIVGNVFGFKALRALRLEDLRIPIAYLKTFQGPPHGIVVERDKLNKYGRPLLGCTIKPKLGLSAKNYGRAVYECLRGGLDFTKDDENINSQPFMRWRDRFLFVADAIHKSQAETGEIKGHYLNVTAPTCEEMMKRAEFAKSLNMPIIMHDYLTGGFTANTTLARWCRDNGVLLHIHRAMHAVIDRQKHHGMHFRVLAKCLRMSGGDHLHSGTVVGKLEGEKGITMGFVDLMREDHIEQDRERGIYFTQDWASMPGVMPVASGGIHVWHMPALVEIFGDDS…	Bacteria	Cyanobacteria	Cyanobacteriia	Cyanobacteriales	Coleofasciculaceae	Moorea	Moorea producens_C	Cyanobacteria	FALSE
632	509.8	4.9e-154	PKWB01000131.1_18	GB_GCA_003131685.1	MTAIETPPRDAATDRWSSGVIPYAQMGYWEPDYVPKDTDLLCAFRITPQDGVPPEEAAAAVAGESSTATWTVVWTDRLTAHEHYQAKAYKVDPVAGTPGQYIALIAYALDLFEEGSIANLTSSIIGNVFGFKALRALRLEDMRIPLHYVNTFQGPPHGIVMEREYLNKYGRPLLGATTKPKLGLSARNYGRVVYEALRGGLDFTKDDENINSQPFMRWRDRYLASMEAVNKAMAETGEIKGHYLNVTAGDMESMYERAEFAKEIGSVIIMMDLTVGYTAMTSMSKWARRNGVLLHLHRAGHGTYTRQKTHGVSFRVIAKWCRLLGVDHIHAGTVVGKLEGDPNMVRGYYDTLRDGFVPRDPLHGIYFDQDWGSMPGVMPVASGGIHAGQTHQLLHYLGE…	Bacteria	Dormibacterota	Dormibacteria	UBA8260	UBA8260	Palsa-851	Palsa-851 sp003131685	Dormibacterota	TRUE
633	339	4.1e-102	DEIK01000103.1_4	GB_GCA_002352425.1	MLDQTSRYSDLSLKEKDLMANGKHVLAAYKMKPAEGFFDYIGTAAHFCAESSTGTNVATTTTDDFAMGLDAICYEIDEEKELMKIAFPIDLFDRNITDGRAMVVSLMTCMVGNNQAMGDVEYAKLLDFYVPPNFLRLFDGPARGIKDMWRILGRDLDNGGMVVGTIIKPKLGLRPKPFAEACYQFWLGGDFIKNDEPQGNQVYAPMKESIPLIVDSMKRAMDDTGQAKLFSANITADDPNEMIARGEYVLEQFGFLAENVALLVDGFVGGCGMVTTARRHFGNQFIHYHRAGHGMVTGEESNRGYTALAHMKWARMSGSSGIHTGTMGFGKMEGYNSDTVLADMLMGDSVMGTHFHQEWEGMKPTSPIISGGMNALRLPGFFDNLGHCNVIQTSGGGAL…	Bacteria	Proteobacteria	Alphaproteobacteria	Rhodobacterales	Rhodobacteraceae	Marinosulfonomonas	Marinosulfonomonas sp002352425	Proteobacteria	TRUE
634	571.6	1.4e-172	NZ_AP018222.1_3894	RS_GCF_002368035.1	MSYAQTKTQSKSGYQAGVKDYRLTYYTPDYTPKDTDLLAAFRVTPQPGVPPEEAGAAVAAESSTGTWTTVWTDLLTDLDRYKGRCYDIEPVPGEDNQFICYVAYPLDLFEEGSVTNVLTSIVGNVFGFKALRALRLEDIRFPVAYIKTFQGPPHGIQVERDKLNKYGRPLLGCTIKPKLGLSAKNYGRAVYECLRGGLDFTKDDENINSAPFQRWRDRFLFVSEAIAKAQAETGEIKGHYLNVTAPTCEEMLKRAEYAKELKQPIIMHDYLTAGFTANTTLARWCRDNGILLHIHRAMHAVIDRQKNHGIHFRVLAKALRLSGGDHIHTGTVVGKLEGERGITMGFVDLLRENYVEQDKSRGIYFTQDWASLPGVMAVASGGIHIWHMPALVEIFGDDS…	Bacteria	Cyanobacteria	Cyanobacteriia	Cyanobacteriales	Nostocaceae	Nostoc	Nostoc linckia_B	Cyanobacteria	FALSE
635	543.6	1.9e-164	NC_007516.1_782	RS_GCF_000012625.1	MSKKYDAGVKEYRDTYWTPDYVPLDTDLLACFKCTGQEGVPKEEVAAAVAAESSTGTWSTVWSELLTDLDFYKGRCYRIEDVPGDKESFYAFIAYPLDLFEEGSITNVLTSLVGNVFGFKALRHLRLEDIRFPMAFIKSCYGPPNGIQVERDRMNKYGRPLLGCTIKPKLGLSGKNYGRVVYECLRGGLDFTKDDENINSQPFQRWQNRFEFVAEAIKLSEQETGERKGHYLNVTANTPEEMYERAEFAKELGMPIIMHDFITGGFTANTGLSKWCRKNGMLLHIHRAMHAVIDRHPKHGIHFRVLAKCLRLSGGDQLHTGTVVGKLEGDRQTTLGYIDQLRESFVPEDRSRGNFFDQDWGSMPGVFAVASGGIHVWHMPALVTIFGDDSVLQFGGGTH…	Bacteria	Cyanobacteria	Cyanobacteriia	Synechococcales	Cyanobiaceae	Synechococcus_C	Synechococcus_C sp000012625	Cyanobacteria	FALSE
636	522.6	5.8e-158	PHCI01000001.1_204	GB_GCA_002842205.1	MSESTQITDAKKRYSAGVLKYKQMGYWMPDYAPRDTDTLCLFRITPQEGVDPEEAAAAVAGESSTATWTVVWTDRLTACDSYRAKAYKVEPVPGRPGEYFAWVAYDLILFEEGSIANMTASLIGNVFSFKPLKAARLEDIRIPVAYVKTFKGPPTGLVVERERLDKFGRPLLGATTKPKLGLSGRNYGRVVYEGLKGGLDFMKDDENINSQPFMHWRDRFLYVMDAVNKASAATGEVKGSYLNITAGTMEAMYERAELAKELGSVIVMVDLVIGWTAIQSMAEWCRRNDMIMHMHRAGHGTYTRQKNHGVSFRVIAKWLRLAGCDHLHTGTAVGKLEGDPLTVQGYYNVCRDSHTRTDLPRGLFFDMDWADTKKVMPVASGGIHAGQMHQLLDLFGDDV…	Bacteria	Proteobacteria	Gammaproteobacteria	Burkholderiales	Burkholderiaceae	PHCI01	PHCI01 sp002842205	Proteobacteria	TRUE
637	94.6	7.3e-28	LFRV01000041.1_15	GB_GCA_001512485.1	MIKPCLGYSPEHGAKLFYESALGGVDLIKDDELFGSTSISDAAGRLKAYRSAARAVMEKTGKEPVYIANITDTPKRMRDHAKLAVDEGAKAVMVNFVATGIDAFRELTEEFGSELCFLAHYAGAGMLDSRDLGISGNVLLGVLARLAGADSVMTMTAQGDTALMLECVRTVQKHKLPMGRVKPVMTALGGGVTPLSIKNITDTFGHDIILGVGGAIQGHPMGTTAGAKAVMQSLSAAVEGRELAEAAKDSPELRAAIDAWQ	Bacteria	Firmicutes_A	Clostridia	Acetivibrionales	Ruminiclostridiaceae_A	Ruminiclostridium_B	Ruminiclostridium_B sp001512485	Firmicutes	FALSE
638	342.5	3.2e-103	NZ_CP020046.1_154	RS_GCF_002028405.1	MAHDQSSRYANLDLKEEDLIACGKHILVAYKMKPKAGYDYLATAAHFAAESSTGTNVEVSTTDDFTKGVDALVYYIDEATEDMRIAYPIELFDRNVIDGRFMIVSFLTLVIGNNQGMGDVEYGKMIDFYVPERAIQMFDGPATDISNLWRILGRPIKDGGYIAGTIIKPKLGLRPEPFAQAAYQFWLGGDFIKNDEPQGNQVFAPVKKVIPLVYDAMKRAQDETGEAKLFSMNITADDYHEMCARADFALEVFGPDADKLAFLVDGYVGGPGMVTTARRQYPNQYLHYHRAGHGAITSPSAKRGYSAFVLAKMSRLQGASGIHVGTMGYGKMEGEGDDRNIAYMIERDECQGPVYFQKWYGMKPTTPIISGGMNALRLPGFFENLGHGNVINTAGGGSY…	Bacteria	Proteobacteria	Gammaproteobacteria	Burkholderiales	Burkholderiaceae	Thiomonas	Thiomonas intermedia	Proteobacteria	TRUE
640	536.1	4.3e-162	DLHE01000141.1_17	GB_GCA_002483055.1	MNAVATEQRVVGNTSARYRSGVLAYREMGYWQPDYAPQETDVVALFRITPQDGVDPEEAAAAVAGESSTATWTVVWTDRLTACDKYRAKAYRVEPVPNTGPGTQTEAQYFAYIAYALDLFEEGSIANLTASIIGNVFGFKPLKALRLEDMRIPVAYLKTFQGPATGIVVERERLDKFGRPLLGATTKPKLGLSGRNYGRVVYEALKGGLDFVKDDENINSQPFMHWRDRFLFVMEAVNRAAAESGEVKGHYLNVTAATMEDMYERAEFAKSLGSNIIMIDLVIGYTAIQSMAKWARRNDMILHLHRAGHGTYTRQKSHGISFRVISKWMRMAGVDHIHAGTVVGKLEGDPSVIAGIYDTLREMHTPRDLQHGLYFDQDWASLRRVMPVASGGIHAGQMH…	Bacteria	Proteobacteria	Gammaproteobacteria	Xanthomonadales	Rhodanobacteraceae	Dokdonella	Dokdonella sp002483055	Proteobacteria	TRUE
641	549.7	3e-166	NZ_LSYU01000032.1_25	RS_GCF_001583505.1	MSTKTYDAGVKDYALTYWTPDYVPLDSDLLACFKVTPQANVPREEAAAAVAAESSTGTWTTVWSDLLTDLDYYKGRAYRIEDVPGDKESFYAFVAYPIDLFEEGSIVNVLTSLVGNVFGFKAVRHLRLEDIRFPLHYVKTCGGPPNGIQVERDRMDKYGRPFLGATVKPKLGLSAKNYGRAVYEMLRGGLDFTKDDENVNSQPFMRWQNRFEFVMEAVRKAQEETGERKGHYLNVTAPTCEEMFKRAEFAKELGAPIIMHDFLTGGFTANTSLANWCRDNGMLLHIHRAMHAVIDRHPKHGIHFRVLAKCLRLSGGDHLHTGTVVGKLEGDRRSTLGFVDAIRESFVPEDRSRGLFFDQDWGGMPGLLAVASGGIHVWHIPALVAIFGDDAVLQFGGGT…	Bacteria	Proteobacteria	Gammaproteobacteria	Chromatiales	Chromatiaceae	Marichromatium	Marichromatium gracile	Proteobacteria	TRUE
643	516.3	9e-156	NZ_BDBM01000006.1_55	RS_GCF_001612985.1	MAEEIERDRWDPGVQTYASMGYYAPDYQPTETDVLAVFRVTPQPGVDPIEAAAAVAGESSTATWTVVWTDRLTAHSRYQAKCYRIDEVPGRPGEYFAYIAYDLDLFEEGSITNLTSSIIGNVFGFKPLLALRLEDMRIPVAYVKTFQGPPHGTVMEREYLNKYGRPLLGATVKPKLGLSARNYGRVIYEACKGGLDFTKDDENINSQPFMRWRDRYLFAMEGVNRAMAETGEIKGHYLNVTAASMEQMYERAEFAKELGSVVIMMDLTVGFTAMQSMSHWARRNGVLLHLHRAGHSTYTRQKTHGVSFRVLAKWCRLIGVDHLHAGTVVGKLEGDPATTKGFYDTLRENHIRTEPANGIFFDQYWASLPGVMPVASGGIHAGQMHQLLDLFGDDVVLQF…	Bacteria	Actinobacteriota	Actinobacteria	Mycobacteriales	Mycobacteriaceae	Nocardia	Nocardia gamkensis	Actinobacteriota	TRUE
644	535.6	8.8e-162	NZ_CP012661.1_213	RS_GCF_001620265.1	MNTQTEIKGKDRYKAGVLKYAQMGYWDGDYQPKDTDLLALFRITPQEGVDPIEAAAAVAGESSTATWTVVWTDRLTACDQYRAKAYKVEPVPSTPGQFFCYVAYDLILFEEGSIANLTASIIGNVFSFKPLKAARLEDMRLPVAYVKTFRGPPTGIVVERERLDKFGKPLLGATTKPKLGLSGKNYGRVVYEGLRGGLDFMKDDENINSQPFMHWRDRFLYVMEAVNLASAQTGEVKGHYLNITAGTMEEMYRRAEFAKQLGSCIVMVDLIIGWTAIQSISEWCRQNDMILHMHRAGHGTYTRQKNHGISFRVIAKWLRLAGVDHLHTGTAVGKLEGDPMTVQGYYNVCRETRNEVDLQRGIFFEQDWGDIKKVMPVASGGIHAGQMHQLLSLFGDDVV…	Bacteria	Proteobacteria	Alphaproteobacteria	Rhodobacterales	Rhodobacteraceae	Defluviimonas_B	Defluviimonas_B alba	Proteobacteria	TRUE
645	363	1.2e-109	NYYL01000135.1_9	GB_GCA_002686765.1	MDQSNRYVNLDLKEEDLIAGGNHVLCAYIMKQKAGYGYVETAAHFAAESSTGTNVEVCTTDDFTRSMDALVYEANEKKELMKIAYPTGLFDRNIIDGRAMIANFLTLAIGNNQGMADVDYAKMHDFFFPPAYLRLYDGPSKNIEDMWRVLGRPLTNGGMVVGAIIKPKLGLRSEQFAEACRQFWLGGDFIKNDEPQGNQVFAPLKETIQAVVSVMEQVQDKTGEAKLFSANITADDPAEIVARGEYILEAFGENADHVAFLVDGYVAGPTAITTARRNFPNQFLHYHRAGHGAVTSAQSKRGYTALVLSKMARMQGASGIHTGTMGFGKMEGVPDDKVITFMLERDSAEGPYFHQDWLGIKSCTSIISGGINALRLAGFFDNLGHSNVIQTCGGGVFGH…	Bacteria	Proteobacteria	Alphaproteobacteria	Rhodospirillales_A	2-02-FULL-58-16	GCA-2686765	GCA-2686765 sp002686765	Proteobacteria	FALSE
647	530.8	2.2e-160	NZ_JRKM01000001.1_3744	RS_GCF_000768065.1	MNKPVEEGVITDAKKRYSAGVLKYRQMGYWDADYVPKDTDILCLFRITPQDGVDPIEAAAAVAGESSTATWTVVWTDRLTACDIYRAKAYKVEEVPNNPGQYFAWVAYDLVLFEEGSIANMTASLIGNVFSFKPLKACRLEDIRIPVAYVKTFKGPPTGMVVERERLDKYGRPLLGATTKPKLGLSGRNYGRVVYEGLKGGLDFMKDDENINSQPFMHWRDRFLFVMDAVNKAQAVTGEVKGSYLNVTAATMEDMYERAEFAKQLGSVVIMIDLVVGWTAIQSMANWCRKNDMIMHMHRAGHGTYTRQKNHGVSFRVIAKWLRLAGCDHLHTGTAVGKLEGDPMTVQGYYNVCRDAITRQDLPRGLFFEQDWADLKKVMPVASGGIHAGQMHQLLDLFG…	Bacteria	Proteobacteria	Gammaproteobacteria	Burkholderiales	Burkholderiaceae	Aquabacterium	Aquabacterium sp000768065	Proteobacteria	TRUE
648	548.8	6.2e-166	NZ_FSRS01000001.1_2037	RS_GCF_900142935.1	MAKTYDAGVKEYRSTYWEPDYKVKDSDVLAVFKVIPQPGIDREEAAAAVAAESSTGTWTTVWTDLLTDLDYYKGRAYAIEDVPGSDEAFYAFIAYPMDLFEEGSVVNVFTSLVGNVFGFKAVRSLRLEDVRFPLWFVMSCFGPPHGINVERDKMDKYGRPLLGCTIKPKLGLSAKNYGRAVYECLRGGLDFTKDDENVNSQPFMRWRDRFLFCQEAIDKAEAETGERKGHYMNVTAPTVEEMYKRAEFAKELGTPIIMSDYLTLGWAAHNSLSKWCRDNGLLLHVHRAMHAVMDRNPNHGINFRVLTKLLRLLGGDHLHSGTVVGKLEGDREATLGWIDLMRDRYVKEDRSRGIFFDQDWGGMPGVFPVASGGIHVWHMPALVSIFGNDSVLQFGGGTL…	Bacteria	Proteobacteria	Alphaproteobacteria	Rhodobacterales	Rhodobacteraceae	Rhodovulum	Rhodovulum sp900142935	Proteobacteria	FALSE
649	334.2	1.5e-100	FLQX01000150.1_1	GB_GCA_900089955.1	MDQSNRYADLSLTEKELIEGGKHILVAYKMKPKTGYDYLQAAAHFAAESSTGTNVEVSTTDDFTRGVDALVYLIDEPSEEMRIAYPIELFDRNVTDGRMMIVSFLTLVIGNNQGMGDIENAKIYDFYMPERAIQLFDGPAKDISDLWRILGRPVQDGGYIAGTIIKPKLGLRPEPFARAAYQFWLGGDFIKNDEPQGNQVFAPMKKVMPMVYDAMQRAQDETGQAKLFSANITADDHYEMCARADFILETFGPDADKVAFLVDGYVGGPGMVTTARRQYPNQYLHYHRAGHGAVTSPSSKRGYDAYVLAKMSRLQGASGIHVGTMGYGKMEGSADDRAIAYIIERDEYQGPAYYQKWYGMKPTTPIISGGMNALRLPGFFANLGHGNVINTSGGGSYGH…	Bacteria	Proteobacteria	Gammaproteobacteria	Burkholderiales	Rhodocyclaceae	Accumulibacter	Accumulibacter aalborgensis	Proteobacteria	TRUE
650	561.6	4.9e-170	NZ_FOUO01000004.1_79	RS_GCF_900114895.1	MAAKTYSAGVKDYRQTYWTPEYTPRDTDILAVFKVTPQPGVDREEAAAAVAAESSTGTWTTVWTDLLTDLDYYKGRAYKIEDVPGDDECFYAFIAYPIDLFEEGSVVNVFTSLVGNVFGFKAVRTLRLEDVRFPIAYVKTCGGPPHGIQVERDVMNKYGRPLLGCTIKPKLGLSAKNYGRAVYECLRGGLDFTKDDENVNSQPFMRWRQRFDFVMEAIEKAEAETGERKGHYLNVTAPTPEEMYKRAEYAKEIGAPIIMHDYITGGFCANTGLANWCRDNGMLLHIHRAMHAVMDRHPRHGIHFRVLAKILRLSGGDHLHTGTVVGKLEGDRDATLGWIDLLRDDYIKEDRSRGIFFDQDWGSMPGVFAVASGGIHVWHMPALLSIFGDDAVFQFGGGT…	Bacteria	Proteobacteria	Gammaproteobacteria	Ectothiorhodospirales	Ectothiorhodospiraceae	Ectothiorhodospira	Ectothiorhodospira mobilis	Proteobacteria	TRUE
652	567.6	1.1e-171	NC_019776.1_640	RS_GCF_000317675.1	MAQAGFKAGVQDYRLTYYTPDYTPKDTDLLACFRMTPQPGVPPEECAAAVAAESSTGTWTTVWTDGLTDLDRYKGRCYSVEPVPGEDNQYFCFVAYPLDLFEEGSITNVLTSLVGNVFGFKALRALRLEDIRFPVALIKTYQGPPHGITVERDLLNKYGRPLLGCTIKPKLGLSAKNYGRAVYECLRGGLDFTKDDENINSQPFMRWRDRFLFVQEAIEKAQAETNEIKGHYLNVTAGTCEEMLKRAEFAKEIGTPIIMHDFLTGGFTANTTLAKWCRDNGVLLHIHRAMHAVIDRQKNHGIHFRVLAKCLRLSGGDHLHSGTVVGKLEGDRAATLGFVDLMREDYVEEDRSRGVFFTQDYASLPGTMPVASGGIHVWHMPALVEIFGDDSCLQFGGGT…	Bacteria	Cyanobacteria	Cyanobacteriia	Cyanobacteriales	Cyanobacteriaceae	Geminocystis	Geminocystis aponinum	Cyanobacteria	FALSE
653	307.9	1.7e-92	PLEY01000131.1_6	GB_GCA_003136595.1	DLVIGYTAIQSMGKWARRNDMVLHLHRAGHGTYTRQKTHGVSFRVIAKWMRMAGVDHIHAGTVVGKLEGDPNVIAGIYSTCRDSVTHQNLEQGVFFEQDWASLRKMMPVASGGIHAGQMHQLLTYLGEDVVLQFGGGTIGHPQGIQAGATANRVALEVMVKARNEGRDIWNEGPEILADAARWCSPLRAALDTWKDVTFDYQSTDTADFVPTPTAA	Bacteria	Proteobacteria	Gammaproteobacteria	Burkholderiales	Burkholderiaceae	BOG-994	BOG-994 sp003136595	Proteobacteria	TRUE
656	521.8	1.2e-157	NZ_LMQT01000001.1_858	RS_GCF_001424685.1	MSSTLQEKSQTVTGKDRYKSGVMEYKKMGYWEPDYEPKDTDVIACFRITPQDGVDPIEAAAAVAGESSTATWTVVWTDRLTAAEKYRAKAYRVDPVPNGEGSYFAYIAYDLDLFENGSIANLTASIIGNVFGFKPLKALRLEDMRLPTAYVKTFMGPATGIVVERERLDKFGRPLLGATVKPKLGLSGRNYGRVVYEALKGGLDFTKDDENINSQAFMDWRERFLYCMEAVNKAQAATGEIKGTYLNVTAATMEDMYERAEFARDLGSTIIMIDLVIGWTAMQSMAKWARKNNMILHLHRAGHSTYTRQKIHGVSFRCIAKWSRLAGVDHIHAGTVVGKLEGDPATTKGYYDICRDEFTPQNLQNGIFFDQPWASLNKMMPVASGGIHCGQMHQLLDLL…	Bacteria	Proteobacteria	Alphaproteobacteria	Rhizobiales	Rhizobiaceae	Leaf454	Leaf454 sp001424685	Proteobacteria	TRUE
657	540.5	2.5e-163	DBUL01000144.1_2	GB_GCA_002307905.1	MNADAKTEIKGKERYRAGVLKYAQMGYWDGHYEPKDTDLIALFRITPQEGVDPIEAAAAVAGESSTATWTVVWTDRLTACDQYRAKAYRVDPVPGTPGQYFCYVAYDLILFEEGSIANLTASIIGNVFSFKPLKAARLEDMRFPVAYVKTFKGPPTGIVVERERLDKFGKPLLGATTKPKLGLSGKNYGRVVYEGLKGGLDFMKDDENINSQPFMHWRDRFLYCMEAVNHASAVTGEVKGHYLNITAGTMEEMYRRAEFAKELGSVIVMVDLIVGWTAIQSISEWCRQNDMILHMHRAGHGTYTRQKNHGISFRVIAKWLRLAGVDHLHAGTAVGKLEGDPLTVQGYYNVLRETKNEVDLQRGIFFEQDWGDIKKVMPVASGGIHAGQMHQLLDLFGDD…	Bacteria	Proteobacteria	Alphaproteobacteria	Rhizobiales	Rhizobiaceae	Allorhizobium	Allorhizobium sp002307905	Proteobacteria	TRUE
658	539	8.5e-163	LNDV01000031.1_182	GB_GCA_001464765.1	MTKPVEDGVITDAKKRYSAGVLKYKQMGYWQPDYVPKDTDVIALFRVTPQEGVDPEEAAAAIAGESSTATWTVVWTDRLTACELYRAKAYRVDQVPNTGEGTRTEAQFFCWIAYDLDLFEEGSIANLTASIIGNVFGFKAVKALRLEDMRLPVAYLKTFQGPATGIVVERERLDKFGRPLLGATTKPKLGLSGRNYGRVVYEALKGGLDFVKDDENINSQPFMGWRDRFLYCMEAVNRASAATGEVKGHYLNVTAGTMEDMYERADFARALGSAIIMIDLVVGYTAIQSMAKWARKNDVILHLHRAGNSTYSRQKNHGMNFRVICKWMRMAGVDHIHAGTVVGKLEGDPLMIKGFYDTLRESDTPMALENGLFFDQDWASLRRVMPVASGGIHAGQMHQ…	Bacteria	Proteobacteria	Gammaproteobacteria	Burkholderiales	Ga0077523	Ga0077526	Ga0077526 sp001464765	Proteobacteria	TRUE
659	537.8	6.4e-163	QCCG01000002.1_84	GB_GCA_003281335.1	MSKKYDAGVKEYRDTYWTPEYVPLDTDLLACFKCTGQEGVPREEVAAAVAAESSTGTWSTVWSELLTDLEFYKGRCYRIEDVPGDPEAFYAFIAYPLDLFEEGSITNVLTSLVGNVFGFKALRHLRLEDIRFPIAFIKTCGGPPNGIVVERDRLNKYGRPLLGCTIKPKLGLSGKNYGRVVYECLRGGLDLTKDDENINSQPFQRWRERFEFVAEAVKLAQRETGEVKGHYLNCTANTPEELYERAEFAKELDMPIIMHDYITGGFTANTGLANWCRKNGMLLHIHRAMHAVIDRHPKHGIHFRVLAKCLRLSGGDQLHTGTVVGKLEGDRQTTLGYIDNLRESFVPEDRSRGNFFDQDWGSMPGVFAVASGGIHVWHMPALLAIFGDDSCLQFGGGTH…	Bacteria	Cyanobacteria	Cyanobacteriia	Synechococcales	Cyanobiaceae	Prochlorococcus_A	Prochlorococcus_A sp003281335	Cyanobacteria	FALSE
660	345.2	7.9e-104	MESG01000168.1_26	GB_GCA_001770905.1	MDQSNRYADLSLKEADLIAGGQHILVAYKMKPKAGHGYLEAAAHFAAESSTGTNVEVSTTDDFTKGLDALVYYIDEATEDMRIAYPLDLFDRNITDGRMMIVSFLTLVIGNNQGMGDIQHAKIHDFYMPERAIQLFDGPSKDISDLWRILGRPVKDGGYIAGTIIKPKLGLRPEPFAAAAYQFWLGGDFIKNDEPQGNQVFSPMKKTIPLVADAMKRAQDETGQAKLFSANITADDHYEMCARADFILETFGADADKVAFLVDGFVGGPGMITTARRQYPGQYLHYHRAGHGMITSPSAKRGYTAFVLAKISRLQGASGIHVGTMGYGKMEGENSDKNIAYMIERDEAQGPVYYQKWYGMKPTTPIISGGMNALRLPGFFENLGHGNVINTSGGGSYGH…	Bacteria	Proteobacteria	Gammaproteobacteria	Burkholderiales	Burkholderiaceae	Hydrogenophaga	Hydrogenophaga sp001770905	Proteobacteria	TRUE
661	80.6	1.7e-23	PGZM01000001.1_240	GB_GCA_002841395.1	MFFDLPFDNEENIASGDFVIATYLVSGVTEQDALARAGKFAIGQTVGTWVELPGITQSMVERYQARVLSLELLPAEPVCAVLRVAFPAHNLPSFAMLQTALVGNDVSTALSVKLLDIALTQTALKRYQGPRQSVQGVRALTGIMDRPLVLNMIKPCIGYSAEEGAKLFYESAMGGVDLIKDDEVLAEIPILSVMQRVRAYSVEAQRVREQRGTAPVYIPNITGRPKYMRETAQMLIDEGAKMAMVNFVTTGLDAFAELTEEFGDRLAFLAHYAGAGMMSSAWIGYANPVLLGTLARLAGADMVMTMYPGAPGSRGYLEFCKTVQKQKLPLGSVNPIFTVVGGGVTPLNLSAVIREIGSDVILGVGGAIQGHPMGARSGAEATMAAVRAAHEGMPLAKAA…	Bacteria	Firmicutes_A	Clostridia	Christensenellales	CAG-138	UBA7703	UBA7703 sp002841395	Firmicutes	FALSE
662	570.9	3.1e-172	NZ_CP024785.1_5201	RS_GCF_002813575.1	MSYAQTKTQSKSGYQAGVKDYRLTYYTPDYTPKDTDLLAAFRMTPQPGVPPEEAGAAVAAESSTGTWTTVWTDLLTDLDRYKGRCYDIEPVPGEDNQYICYVAYPLDLFEEGSVTNVLTSIVGNVFGFKALRALRLEDIRFPVAYIKTFQGPPHGIQVERDKLNKYGRPLLGCTIKPKLGLSAKNYGRAVYECLRGGLDFTKDDENINSAPFQRWRDRFLFVAEAINKSQAETGEIKGHYLNVTAPTCEEMLKRAEYAKELKMPIIMHDYLTAGFTANTTLARWCRDNGILLHIHRAMHAVIDRQKNHGIHFRVLAKALRLSGGDHIHTGTVVGKLEGERGITMGFVDLLRENYIEQDKSRGIYFTQDWASLPGVMAVASGGIHVWHMPALVEIFGDDS…	Bacteria	Cyanobacteria	Cyanobacteriia	Cyanobacteriales	Nostocaceae	Nostoc	Nostoc flagelliforme	Cyanobacteria	FALSE
663	518.8	1.6e-156	NZ_FOUY01000019.1_65	RS_GCF_900115005.1	MSDRWSAGVIPYAEMGYWQPDYQPKDTDLLCAFRVTPQDGVPPEEAGAAVAGESSTATWTVVWTDRLTTYEHYQAKCYAVEPVPNVPGQWIAYIAYDLDLFEEGSIANLTSSIIGNVFGFKPLAALRLEDMRIPPHYVKTFPGPPHGIVTEREYLDKFGRPLLGATTKPKLGLSARNYGRVVYEALRGGLDFTKDDENINSQPFMRWRDRYLSCMEAVNRAQAETGEIKGHYLNVTAATMEDMYERAEFARELGSVIVMVDLTVGYTAIQSLSRWARRNGVILHLHRAGHGTYTRQKNHGVSFRVIAKWMRLAGVDHIHAGTVVGKLEGDPNSVAGFYDVLRKGRYRADPAKGLYFDQDWVSMPATMPVASGGIHAGQMHQLLHHLGEDTVLQFGGGTI…	Bacteria	Actinobacteriota	Actinobacteria	Mycobacteriales	Pseudonocardiaceae	Pseudonocardia	Pseudonocardia ammonioxydans	Actinobacteriota	TRUE
664	527.6	1.8e-159	NZ_JQJH01000024.1_10	RS_GCF_000745425.1	MNAIDKNVKAAEGERSRYSAGVMEYRKMGYWQPDYEPKDTDVIACFRVTPQDGVDPIEASAAVAGESSTATWTVVWTDRLTACEKYRAKCYRVDPVPNSPNSYFAFIAYDLDLFEPGSIANLSASIIGNVFGFKPLKALRLEDMRLPVAYVKTFQGPATGIVVERERLDKFGRPLLGATVKPKLGLSGRNYGRVVYEALKGGLDFTKDDENINSQPFMHWRERFLYCMEAVKRAEAATGEIKGTYLNVTAATMEDMYERAEFAKQLGSTIVMIDLVIGYTAIQSMAKWARKNDMILHLHRAGHSTYTRQKTHGVSFRVIAKWMRLAGVDHIHAGTVVGKLEGDPNTTRGYYDICREDVNPQNLEHGIFFDQQWASLNKLMPVASGGIHAGQMHQLLDLL…	Bacteria	Proteobacteria	Alphaproteobacteria	Rhizobiales	Beijerinckiaceae	Beijerinckia	Beijerinckia mobilis	Proteobacteria	TRUE
665	531	2.7e-160	QMBQ01000003.1_242	GB_GCA_003289965.1	MTSDAKTEIKGKERYKAGVLKYAQMGYWNGDYVPKDTDLLALFRITPQDGVDEIEAAAAVAGESSTATWTVVWTDRLTASDQYRAKAYRVEPVPGQPGQFFCWVAYDLILFEPGSIANLTASIIGNVFSFKPLKAARLEDMRLPTAYVTTYKGPPTGIVVERERLDKFGKPLLGATTKPKLGLSGKNYGRVVYEGLKGGLDFMKDDENINSQLFMHWRDRFLYCMEAVNKATAETGEVKGHYLNITAGTMEEMYRRAEFAHELGSVIVMVDLIVGWTAIQSISEWCRQHDMILHMHRAGHGTYTRQKNHGISFRVISKWLRLAGVDHLHTGTSVGKLEGDPMTVQGFYNICREGKNEVDLQRGLFFEQPWADLAKVMPVASGGIHAGQMHQLLDMFGDD…	Bacteria	Proteobacteria	Alphaproteobacteria	Rhizobiales	Rhizobiaceae	Mesorhizobium	Mesorhizobium sp003289965	Proteobacteria	TRUE
666	52.2	8.2e-15	PMDX01000047.1_13	GB_GCA_003154635.1	MPAPKKKSAAKKAKAPVPEACDLGPYAAEPRSLPEGIDFEENVIATYYVSFPKELDVVALAPVLAIEQSTGTWTPVPGETPEIRAQHVAKVVNVFECPDYEWAIPSDVTDRQHIVQIAFPAANIEAQIPMLLTACLGNISMGGKIKLLDLRMPKALLDGFQGPKFGIDGIYKALGISKNKRRPLLNNMIKPCSGYPLEVGTELFYKAALGGCDVVKDDELIADMAYNKVIARVKAYMKKEKRVFEETGEHTLYTVNVTDRLPKMFDLAHAVVEAGGNALMVNYLAIGPEAMRSLAEDKNVGVPILAHMDCAGAFYMSPEHGVSSSIVLGKIPRLCGADFLVVPFALGGKAPYLPERFRQTTMTLTYPFGDLLPTMPMPSGGMTPINVPDAVRELGREIM…	Bacteria	Actinobacteriota	RBG-13-55-18	Fen-727	Fen-727	FEN-727	FEN-727 sp003154635	Actinobacteriota	FALSE
667	345.1	6.3e-104	PMLO01000188.1_4	GB_GCA_003158895.1	MDQSNRYADLSLTEAELIAGGKHILCAYQMKPKGSVAYLEAAAHFAAESSTGTNVEVSTTDDFTKGVDALVYHVDEASEDMRIAYPLDLFDRNVTDGRMMMVSFLTLTIGNNQGMGDIEHAKMIDFWVPPEVIRQFDGPSMNIEDLWRILGRPVKDGGFIAGTIIKPKLGLRPEPFAEAAYKFWLGGDFIKNDEPQGNQVFSPLKKTIPLVYDAMKRAMDETGEAKLFSMNITADDHHEMLARADFALSTFGPDANKLAFLVDGYVGGPGMITTARRNYPNQFLHYHRAGHGAVTSPSSKRGYTAFVLAKMARLQGASGIHVGTMGYGKMEGGTDDRVIAYMIERDEAQGPIYFQKWDGIKATTPIISGGMNALRLPGFFSNLGHGNLINTAGGGAYGH…	Bacteria	Actinobacteriota	Actinobacteria	Propionibacteriales	Propionibacteriaceae	Fen-668	Fen-668 sp003158895	Actinobacteriota	FALSE
668	257.6	1e-77	PFMD01000008.1_21	GB_GCA_002784945.1	MGKFYLKFVQPGYRPKNSELVASFYLEAKIDFKEAAGGVASESSIGTWTEVGTLKEENLRKLAAHAFNLNVKKKTFQVAYPLALMEKGSIPQFFSGIAGNVFSMKIIRNLRLFDITFPKEYVNSFQGPAFGIEGIRKIMNIRNRPLLGCIAKPKLGLSAKEHAQLAYQVFSGGVDVLKDDENLTDLTSDHFEKRARATIHLAKKAEKETGEKKMCVLNVTAPPPEMMKRARLVKRLGGKAVMVDIVSVGLDNVQMLRSAKLGLIIHGHRAGHSMFTKNPKHGMSMLVLAKLSRLAGVDQLHTGTVIGKMEGEQKEVLEIDQFLRNKWYQMKSTMPIASGGLHPGMMPKLYKIFGKDIILNFGGGIHGHPAGSLAGAKAARQALEAVLKRKSLKNYAKNH…	Bacteria	Patescibacteria	ABY1	UBA10025	UM-FILTER-42-10	UM-FILTER-42-10	UM-FILTER-42-10 sp002784945	Patescibacteria	FALSE
669	533.8	4.9e-161	NZ_CP022992.1_386	RS_GCF_002278075.1	MNDFSKAAVDAARNPRDPRSRYAAGVMKYREMGYWQPDYVPKDTDVIALFRITPQAGVEPEEAAAAVAGESSTATWTVVWTDRLTACDMYRAKAYRVEPVPSSRADEPQYFAYIAYELDLFEEGSVANLTASIIGNVFGFKPVKALRLEDMRIPVAYLKTFQGPPTGIVVERERLDKYGRPLLGATVKPKLGLSGKNYGRVVYEGLKGGLDFLKDDENINSQAFMHWRDRFLFAMEAVNRAQAETGEVKGHYLNVTAGTMEEMYKRAEFAKELGSCIVMIDLVIGWTAIQSMARWARDNDMILHLHRAGHSTYTRQRNHGISFRVIAKWLRMAGVDHAHAGTAVGKLEGDPLSVQGYYNVCRESHNAVDLSRGIFFEQPWAGLRKVMPVASGGIHAGQM…	Bacteria	Proteobacteria	Gammaproteobacteria	Burkholderiales	Burkholderiaceae	Paraburkholderia	Paraburkholderia aromaticivorans	Proteobacteria	TRUE
671	544.2	1.1e-164	NZ_LJCP01000011.1_172	RS_GCF_001399755.1	MGNEGQIQDPKERYKSGVIPYKKMGYWEPDYEPKDTDVICCFRITPQQGVDAEEAAAAVAGESSTATWTVVWTDRLTDCELYRAKAYRVDPVPNTGEGTGQDAQYFAYIAYDLDLFEEGSIANLTASIIGNVFGFKALKALRLEDMRMPVAYLKTFQGPPTGIVVERERLDKFGRPLLGATTKPKLGLSGRNYGRVVYEALKGGLDFVKDDENINSQPFMHWRDRFLYCMEAVNRASAATGEVKGHYLNVTAPTMEDMYERAEFAKELGSPIIMIDLIVGYTAIQSMAKWARKNNMILHLHRAGHGTYTRQKTHGVSFRVISKWMRMAGVDHIHAGTVVGKLEGDPNMIAGYYDTLTKEYVPQNLQQGLFFDQDWASLNKTMPVASGGIHAGQMHQLLH…	Bacteria	Proteobacteria	Gammaproteobacteria	Thiohalorhabdales	Thiohalorhabdaceae	Thiohalorhabdus	Thiohalorhabdus denitrificans	Proteobacteria	FALSE
675	115.4	5.5e-34	NZ_LGYO01000022.1_74	RS_GCF_001263355.1	MNRLYGNVLNKLYEGADIENLIVATYLVGAEQDEDPILKAASIGIEQTTGSWADVACETDEIREKYAAKTIGVYEVPDFELKKDLDKTLSEGDMRFFIMRIGFPVINVDDNLPLFFATVTGNIMSMPYLKLLDVDFPKNFVKKFKGPKFGIKGIRDLLGVYDRPLLNNMIKPCTGYSPEVGAELFYDAAVGGVDIVKDDELIGGDRAFNKLEDRVKMNMAAAAKADAVKGEKTLYTVNITDEVSRLKDNALRAIAAGANAIMVDVFGIGLSALRDLAEDPRVNVPILAHCCYGGAQSVGKYQGVSSVVLTKLTRMCGADIILIESPWGKFDNLENKYISRVIACTGDLYDMNTSMPFMGGGVVEGLVPVILDRTGNDCLLGVGAAIHGYPDGPIKGAKA…	Bacteria	Firmicutes_A	Clostridia	Eubacteriales	Eubacteriaceae	Acetobacterium	Acetobacterium bakii	Firmicutes	FALSE
676	337.8	1.2e-101	DFWY01000150.1_10	GB_GCA_002381615.1	MDQSNRYADLSLKEEDLIKGGHHILVAYKMKPKAGHGYLEAAAHFAAESSTGTNVEVSTTDEFTKGVDALVYLIDEATEETRIAFPIDLFDRNITDGRMMIVSFLTLVIGNNQGMGDIEHAKMYDFYMPPRAIQLFDGPSKDISDLWRVLGRPVKDGGYIAGTIIKPKLGLRPEPFAKAAYQFWLGGDFIKNDEPQGNQVFAPMAKTIPLVYDAMKRAMDETGEAKLFSANITADDHYEMLARGEFILRTFGPDADKVAFLVDGYVGGPGMITTARRHFSNQYLHYHRAGHGAVTSPSAKRGYDAYVLAKMSRLQGASGIHVGTMGYGKMEGSNDDRAIAYIIERDSYTGPAYHQEWFGMKPTTPIISGGMNALRLPGFFENLGHGNVINTAGGGAYGH…	Bacteria	Proteobacteria	Gammaproteobacteria	Burkholderiales	Burkholderiaceae	Polaromonas	Polaromonas sp002381615	Proteobacteria	TRUE
677	551.9	1.1e-166	MERI01000027.1_59	GB_GCA_001772005.1	MAGKGQTTDTIGERAPRYQAGVKQYRDAYWEPNYRVKDTDLLACFKIIPQAGVDREEAAAAVAAESSTGTWTTVWTDLLTDLEHYKGRAYRIEDVPGDPGSFYAFIAYPIDLFEEGSVVNVFTSLVGNVFGFKAVRALRLEDVRFPIAYVMTCGGPPHGIQVERDKLNKYGRPLLGCTIKPKLGLSAKNYGRAVYECLRGGLDFTKDDENVNSQPFMRWRDRFLFVAEAIRKAEAETGERKGHYLNVTAPTPEEMYKRAEYAKELGMPIVMHDYLTGGFCANTGLANWCRNNGVLLHIHRAMHAVLDRNPHHGIHFRVLLKALRLSGGDHLHTGTVVGKLEGDRASTLGWIDLLREKRVKEDRSRGIFFDQDWGAMPGAFAVASGGIHVWHMPALLAIF…	Bacteria	Proteobacteria	Gammaproteobacteria	Burkholderiales	SG8-41	2-12-FULL-62-58	2-12-FULL-62-58 sp001772005	Proteobacteria	TRUE
678	547.9	2e-165	NZ_LJSD01000051.1_491	RS_GCF_001303895.1	MNAEPKELRGKERYKAGVLKYAQMGYWNGDYVPKDTDLIALFRITPQEGVDPIEAAAAVAGESSTATWTVVWTDRLTAADQYRAKAYRVDPVPGRPGEYFCYVAYDLILFEEGSIANLTASIIGNVFSFKPLKAARLEDMRLPVAYVKTYKGPPTGIVVERERLDKFGRPLLGATTKPKLGLSGKNYGRVVYEGLKGGLDFMKDDENINSQPFMHWRDRFLYCMEAVNRASAETGEVKGHYLNITAGTMEEMYRRAEFAKELGSVIVMIDLIIGYTAIQSISEWCRQNDMVLHLHRAGHGTYTRQKNHGISFRVIAKWMRLAGVDHIHAGTAVGKLEGDPMTVQGYYNVCRELKNEVDLPRGIFFEQDWADLRKVMPVASGGIHAGQMHQLLDLFGDDV…	Bacteria	Proteobacteria	Alphaproteobacteria	Rhizobiales	Rhizobiaceae	Aquamicrobium	Aquamicrobium sp001303895	Proteobacteria	TRUE
679	542.1	9.6e-164	NZ_JONR01000027.1_40	RS_GCF_000711955.1	MLAPATAAAGPITDAKKRYAAGVLKYKQMGYWQPDYTPLDTDVIALFRITPQAGVDADEAAAAVAGESSTATWTVVWTDRLTACDLYRAKAYRVDPVPNTGPGTRTEQQYFAYIAYDLDLFEPGSIANLTASIIGNVFGFKAIKALRLEDMRIPVAYLKTFQGPATGIVVERERLDKFGRPLLGATTKPKLGLSGRNYGRVVYEALKGGLDFVKDDENINSQPFMHWRDRFLYCMEAVNKASAATGEVKGHYLNITAGTMEDMYERAELAKELGSTIVMIDLVIGYTAIQSMAKWARKNDMILHLHRAGNSTYSRQKNHGMNFRVICKWMRMAGVDHIHAGTVVGKLEGDPLMIKGFYDTLRETKSSASLEHGLFFEQDWASLNKVMPVASGGIHAGQM…	Bacteria	Proteobacteria	Gammaproteobacteria	Nevskiales	Nevskiaceae	Nevskia	Nevskia soli	Proteobacteria	TRUE
680	538.6	4.1e-163	QJUE01000002.1_294	GB_GCA_003208055.1	MAKKYDAGVKEYRDTYFTPDYVPLDTDLLACFKCTGQEGVPKEEVAAAVAAESSTGTWSTVWSELLVDLEFYKGRCYRIEDVPGDKDAFYAFIAYPLDLFEEGSITNVLTSLVGNVFGFKALRHLRLEDIRFPMAFIKTCGGPPSGIVVERDRLNKYGRPLLGCTIKPKLGLSGKNYGRVVYECLRGGLDLTKDDENINSQPFQRWRERFEFVAEAVKLAQQETGEVKGHYLNCTATTPEEMYERAEFAKELDMPIIMHDYITGGFTANTGLANWCRKNGMLLHIHRAMHAVIDRHPQHGIHFRVLAKCLRLSGGDQLHTGTVVGKLEGDRQTTLGYIDNLRESFVPEDRTRGNFFDQDWGSMPGVFAVASGGIHVWHMPALLAIFGDDSCLQFGGGTH…	Bacteria	Cyanobacteria	Cyanobacteriia	Synechococcales	Cyanobiaceae	Prochlorococcus_B	Prochlorococcus_B marinus_A	Cyanobacteria	FALSE
681	537.8	6.3e-163	QCCH01000001.1_22	GB_GCA_003281315.1	MSKKYDAGVKEYRDTYWTPEYVPLDTDLLACFKCTGQEGVPREEVAAAVAAESSTGTWSTVWSELLTDLEFYKGRCYRIEDVPGDPEAFYAFIAYPLDLFEEGSITNVLTSLVGNVFGFKALRHLRLEDIRFPIAFIKTCGGPPNGIVVERDRLNKYGRPLLGCTIKPKLGLSGKNYGRVVYECLRGGLDLTKDDENINSQPFQRWRERFEFVAEAVKLAQRETGEVKGHYLNCTANTPEELYERAEFAKELDMPIIMHDYITGGFTANTGLANWCRKNGMLLHIHRAMHAVIDRHPKHGIHFRVLAKCLRLSGGDQLHTGTVVGKLEGDRQTTLGYIDNLRESFVPEDRSRGNFFDQDWGSMPGVFAVASGGIHVWHMPALLAIFGDDSCLQFGGGTH…	Bacteria	Cyanobacteria	Cyanobacteriia	Synechococcales	Cyanobiaceae	Prochlorococcus_A	Prochlorococcus_A sp003281315	Cyanobacteria	FALSE
682	84	1.8e-24	NZ_LPVJ01000061.1_84	RS_GCF_001516615.1	MTEPMNDVIARYALTDRAENLSARAEGIAVGLTVGSWTDLPRATQERVEPFRGRIEEIRTVEAIDGHRVRAEIAIRYPMINLTDQIAALLTTVFGKLSMDGEIRLVDLTLPSAYLAQFQGAKFGVRGLRDRLSVYDRPLVMSIFKTCVGQTLDELGMHFREQALGGVDLIKDDEIFFHEAVPPYVRVKRYREEGLRIEQETGRRPRYAVNLTGPVFELKERAKRLQEAGADLFLFNVFTYGLDVMRELTSDRDIQIPFMAHPAFAGALYASERHGIAAHVLLGDLLRMAGADIAIFPSPFGSVKLHRKESAELIARLRAPGPFAKVMPAPSAGIHPGMVPLLMETYGKDVIVNAGGGIHGHPAGATAGGKAFYQAIEAVLRGVPLSEAAASHEELSDAL…	Bacteria	Firmicutes_K	Alicyclobacillia	Alicyclobacillales	Acidibacillaceae	Acidibacillus	Acidibacillus ferrooxidans_B	Firmicutes	TRUE
683	337.8	1.2e-101	MTEI01000011.1_68	GB_GCA_002083775.1	MDQSNRYADLSLKEEDLIAGGKHILVAYKMKPKPGFGTYLACAAHFAAESSTGTNVEVSTTDDFTRGLDALVYYIDEATEDMRIAYPMDLFDRNVTDGRMMMVSVLTLIIGNNQGMGDIEHGKIHDIYFPERAIQLFDGPSKDITDMWRMLGRPVKDGGYIAGTIIKPKLGLRPEPFAAAAYQFWLGGDFIKNDEPQGNQVFCPAKKVYPLVYDAMKRAQDETGQAKLFSANITADDHYEMCARADFILETFGPDADKVAFLVDGFVGGPGMITTARRQYPSQYLHYHRAGHGMITSPSAKRGYTAFVLAKISRLQGASGIHVGTMGYGKMEGENDDRNIAYMIERDEAQGPVYFQKWYGMKPTTPIISGGMNALRLPGFFQNLGHGNVINTSGGGSYG…	Bacteria	Proteobacteria	Gammaproteobacteria	Burkholderiales	Burkholderiaceae	Rhodoferax	Rhodoferax ferrireducens_A	Proteobacteria	TRUE
684	539.3	2.2e-163	QCGE01000015.1_20	GB_GCA_003278195.1	MSKKYDAGVKEYRDTYWTPDYVPLDTDLLACFKCTGQEGVPREEVAAAVAAESSTGTWSTVWSELLTDLEFYKGRCYRIEDVPGDKESFYAFIAYPLDLFEEGSITNVLTSLVGNVFGFKALRHLRLEDIRFPMAFIKTCGGPPNGIVVERDRLNKYGRPLLGCTIKPKLGLSGKNYGRVVYECLRGGLDLTKDDENINSQPFQRWRERFEFVAEAVKLAQQETGEVKGHYLNCTATTPEEMYERAEFAKELDMPIIMHDYITGGFTANTGLANWCRKNGMLLHIHRAMHAVIDRHPKHGIHFRVLAKCLRLSGGDQLHTGTVVGKLEGDRQTTLGYIDNLRESFVPEDRNRGNFFDQDWGSMPGVFAVASGGIHVWHMPALLAIFGDDSCLQFGGGTH…	Bacteria	Cyanobacteria	Cyanobacteriia	Synechococcales	Cyanobiaceae	AG-363-P08	AG-363-P08 sp003278195	Cyanobacteria	FALSE
685	539.3	1.8e-163	QCKK01000006.1_3	GB_GCA_003215415.1	MSKKYDAGVKEYRDTYWTPDYVPLDTDLLACFKCTGQEGVPREEVAAAVAAESSTGTWSTVWSELLTDLEFYKGRCYRIEDVPGDKESFYAFIAYPLDLFEEGSITNVLTSLVGNVFGFKALRHLRLEDIRFPMAFIKTCGGPPNGIVVERDRLNKYGRPLLGCTIKPKLGLSGKNYGRVVYECLRGGLDLTKDDENINSQPFQRWRERFEFVAEAVKLAQQETGEVKGHYLNCTATTPEEMYERAEFAKELDMPIIMHDYITGGFTANTGLANWCRKNGMLLHIHRAMHAVIDRHPKHGIHFRVLAKCLRLSGGDQLHTGTVVGKLEGDRQTTLGYIDNLRESFVPEDRTRGNFFDQDWGSMPGVFAVASGGIHVWHMPALLAIFGDDSCLQFGGGTH…	Bacteria	Cyanobacteria	Cyanobacteriia	Synechococcales	Cyanobiaceae	AG-409-N21	AG-409-N21 sp003215415	Cyanobacteria	FALSE
686	539.3	2e-163	QCFC01000010.1_36	GB_GCA_003278465.1	MSKKYDAGVKEYRDTYWTPDYVPLDTDLLACFKCTGQEGVPKEEVAAAVAAESSTGTWSTVWSELLTDLEFYKGRCYRIEDVPGDKESFYAFIAYPLDLFEEGSITNVLTSLVGNVFGFKALRHLRLEDIRFPMAFIKTCGGPPNGIVVERDRLNKYGRPLLGCTIKPKLGLSGKNYGRVVYECLRGGLDLTKDDENINSQPFQRWRERFEFVAEAVKLAQQETGEVKGHYLNCTATTPEEMYERAEFAKELDMPIIMHDYITGGFTANTGLANWCRKNGMLLHIHRAMHAVIDRHPKHGIHFRVLAKCLRLSGGDQLHTGTVVGKLEGDRQTTLGYIDNLRESFVPEDRTRGNFFDQDWGSMPGVFAVASGGIHVWHMPALLAIFGDDSCLQFGGGTH…	Bacteria	Cyanobacteria	Cyanobacteriia	Synechococcales	Cyanobiaceae	AG-363-B04	AG-363-B04 sp003278465	Cyanobacteria	FALSE
687	69.5	2.1e-20	DJPC01000048.1_31	GB_GCA_002439665.1	MSNFFESELFAELKEDLKQSFRFTATYRIAASDYEEAKKLAFNVCVEQTVECPYELVEGTPIADSIVGQIDDLKKAPEEGAYYATISYDPNAVGDEMAELLNMLFGNTSLQPGIRLMSFELPESMYTNYPGPRFGRSGLRDLCGVEKGPIFMSAIKPLGKSPKELAKMVYDLALGGCPIIKDDHSLMNQSYAPFEERVLQCVMALADAKEKTGKKSMYIANCTADGLEFLQRAYKAKEIGADGIMAAPAITGFTMIHDLAEDPDFGLPIFLHPCFSGPQVLSKDSGISPFCYYGQLSRLAGADAVIFTSFGGRFSFSQETCQKICEGTETKMAYLKPNFPVPSGGMRWQLFKRMYQIYGPDSIFLVGGALQTEGPNLTDNVKFFLEKLEEAVNA	Bacteria	Firmicutes_C	Negativicutes	Veillonellales	Dialisteraceae	Dialister	Dialister sp002439665	Firmicutes	FALSE
688	527	4.1e-159	NZ_PIZU01000008.1_69	RS_GCF_002838065.1	MTDRWNAGVIPYAEMGYWQPDYVPKDSDVLCAFRITPQPGVPPEEAGAAVAGESSTATWTVVWTDRLTTYEHYQAKCYRVDAVPNAPGQWIAWIAYDLDLFEEGSIANLTSSIIGNVFGFKPLKALRLEDMRIPTHYVKTFQGPAHGVVMEREHLNKFGRPLLGATTKPKLGLSARNYGRVVYEALRGGLDFTKDDENINSQPFMRWRDRFLFCMEAVNRAQAATGEIKGHYLNVTAGTMEEMYERADFAKEIGSVIVMIDLTVGYTAIQSMAKWARANGVLLHLHRAGHGTYTRQKTHGVSFRVISKWMRLAGVDHIHAGTVVGKLEGDPNSIAGFYDTLRLNSIPADPVKGLYFDQEWASMPGVMPVASGGIHAGQMHQLLHYLGEDVILQFGGGTI…	Bacteria	Actinobacteriota	Actinobacteria	Mycobacteriales	Mycobacteriaceae	Mycolicibacterium	Mycolicibacterium sp002838065	Actinobacteriota	TRUE
689	527.9	3.4e-159	NZ_LLXX01000101.1_230	RS_GCF_001440405.1	MPPNELMTTTIPTSRRTPPEESNMNMHSMTVRGKDRYKSGVLEYKKMGYWEPDYQPKDTDIIALFRVTPQDGVDPVEASAAVAGESSTATWTVVWTDRLTAAEKYRAKCFRVDPVPNSPGQYFAYIAYDLDLFEPGSIANLSASIIGNVFGFKPLKALRLEDMRLPVAYVKTFQGPATGIVVERERMDKFGRPLLGATVKPKLGLSGRNYGRVVYEALKGGLDFTKDDENINSQPFMHWRERFLYCMEAVNKAQAASGEIKGTYLNVTAGTMEDMYERAEFAKELGSVIIMIDLVIGYTAIQSMAKWARRNDMILHLHRAGHSTYTRQRSHGVSFRVIAKWMRLAGVDHIHAGTVVGKLEGDPATTRGYYDICREDYNPARLEHGVFFDQHWASLNKLM…	Bacteria	Proteobacteria	Alphaproteobacteria	Rhizobiales	Xanthobacteraceae	Bradyrhizobium	Bradyrhizobium valentinum	Proteobacteria	TRUE
690	530.5	4.6e-160	LS398110.1_5739	GB_GCA_900324035.1	MNAHAGTVRGKERYRSGVMEYKRMGYWEPDYTPKDTDVIALFRVTPQEGVDPIEASAAVAGESSTATWTVVWTDRLTAAEKYRAKCYRVDPLPGSPGSYFAYIAYDLDLFEPGSIANLSASIIGNVFGFKPLKALRLEDMRFPVAYVKTFQGPATGIVVERERLDKFGRPLLGATVKPKLGLSGRNYGRVVYEALKGGLDFTKDDENINSQPFMHWRDRFLYCMEAVNRAQAASGEVKGTYLNITAGTMEDMYERAEFAKELGSVIVMIDLVIGYTAIQSMAKWARRNDMILHLHRAGHSTYTRQKSHGVSFRVIAKWMRLAGVDHIHAGTVVGKLEGDPNTTRGYYDVCREDFNPTKLEHGLFFDQHWASLNKMMPVASGGIHAGQMHQLLDLLGEDV…	Bacteria	Proteobacteria	Alphaproteobacteria	Rhizobiales	Xanthobacteraceae	Bradyrhizobium	Bradyrhizobium sp900324035	Proteobacteria	TRUE
691	44.8	1.7e-12	NZ_PJON01000001.1_22	RS_GCF_002900975.1	MSRFAVTYRLRATSHGEAQARAEGIALEQTVEIPRDVVPAGYVQDEILGRVEEVGQLAEGVWQAVVSYSPDSAGDEFTQFLNVVFGNSSIQQGIRVTGIDPGPAMAARMPGPRFGIAGIRALSGRETGGMIAPVLKPMGLAPQDFARLAAGCVHGGADIVKEDHGLAGQPTAPFRARVEAVCKAMAKARAETGRKTLYFPNLSGRPEEIEANLRFLKDAGADGVLVMPGLFGFGLVHRIARDASLNLPVMTHPSFLGPYVLAPDNGIDHGALFGTIQRLAGSDISVFPNVGGRFGFTAAECQQIATACRAPDGPGRPMLPSPGGGMSVARAAEMQAMYGGDVVYLLGGSLLKDPARINEAVAAMRHALAAAG	Bacteria	Proteobacteria	Alphaproteobacteria	Rhodobacterales	Rhodobacteraceae	Tabrizicola	Tabrizicola aquatica	Proteobacteria	TRUE
692	99	4.5e-29	PHBJ01000026.1_6	GB_GCA_002840555.1	MKKKKEPICLKKDFDDFADKPITIPESVDMENHLIATYWAQMDKAWDASVMGQVIAIEQTTGTWTPVPGETPEIRAKHVAKVMGVYESPYYEYGVPADVTNRQYIIQVAFPAANVEDQLPMMLTALVGNISLVPNLKLLDIRLPKATLDQFNGPRFGTDGWWKALGLPKGRPLLNNMIKPCSGYPLEVGAALFRQAALGGCDVIKDDELIANMRYNDAVKRVKAYMKIEKEVYEETGEHTIYTVNVTDRLPRMFDLAKRCIDAGVNGMMVNYLAVGPEAMRALADDPAINVPILAHMDVAGAYFMSPYQGISSPIILGKIARLCGADSIVLPFSMGGKAIYMHDRFMNTTRNLIYPMGHLKPTMPMPSGGITPNNVQDIVNALGKDVMIGSGGGIHAHP…	Bacteria	Desulfobacterota	Syntrophia	Syntrophales	Smithellaceae	Smithella	Smithella sp002840555	Desulfobacterota	FALSE
693	122.1	4.7e-36	NZ_CCFG01000008.1_398	RS_GCF_000752215.1	MYIDPIIIQYPEGLEKDRFVIATYYCGTKRNTNMMKFAAALACEQTCGTWIQVPQETAEVREKCIGRVVGVYEAPSYQIELPKEVEERNFIVRIAYPWANFGEAQFAMMLSAVIGNISSSGKVKLIDLEFPDSFLNQFQGPKFGVKGIRDLLGVYDRPLLNNMIKPCTGLSPEATAALAFESAVGGVDVIKDDELISNPVHCPLVKRVKAVMAALKRADEEKGEKTLYAFNITDRTENLKDNAYKALEAGANCLMVNYNTIGLDATRMLAEDKNINVPILGHSDYTGALYESPWSGVSAALIGAKLPRLAGVDMIIALTPYGKFPMMMDTFVDGGYRMLSPLGNIKPVFPMPGGGTTQGHVEDVVRKFGNDVMIASGAGIHGHPMGPRAGAVAFRQAID…	Bacteria	Firmicutes_A	Clostridia	Oscillospirales	Acutalibacteraceae	MS4	MS4 sp000752215	Firmicutes	FALSE
696	551.2	7.1e-167	NZ_JQKP01000008.1_114	RS_GCF_000746095.1	MAVKTYSAGVKEYRSTYWEPNYTPKDTDILACFKITPQPGVDREEVAAAVAAESSTGTWTTVWTDLLTDLDYYKGRAYKIEDVPGDDSCFYAFVAYPIDLFEEGSMVNVLTSLVGNVFGFKALRALRLEDVRFPIAYVKTCGGPPHGIQVERDIMNKYGRPLLGCTIKPKLGLSGKNYGRAVYECLRGGLDFTKDDENVNSQPFMRWKQRFDFVMEAIEKAERETGERKGHYLNVTAPTPEEMYKRAEYAKEIGAPIIMHDYLTGGLTANTGLANWCRDNGVLLHIHRAMHAVLDRNPHHGIHFRVLTKVLRLSGGDHLHSGTVVGKLEGDREATLGWIDLMRDSFIKEDRSRGIFFDQDFGSMPGVLPVASGGIHVWHMPALVNIFGDDSVLQFGGGT…	Bacteria	Proteobacteria	Gammaproteobacteria	Burkholderiales	Gallionellaceae	Ferriphaselus	Ferriphaselus sp000746095	Proteobacteria	FALSE
698	565.8	5.1e-171	NC_019683.1_185	RS_GCF_000316605.1	MVQTKSAGFKAGVQDYRLTYYTPDYTPKDTDLLACFRMTPQAGVPAEECAAAVAAESSTGTWTTVWTDGLTDLDRYKGRCYHVEPVAGEDNQYFCFVAYPLDLFEEGSITNVLTSLVGNVFGFKALRALRLEDIRFPVAFIKTCPGNPHGITVERDLLNKYGRPLLGCTIKPKLGLSAKNYGRAVYECLRGGLDFTKDDENINSQPFMRWRDRFLFVQEAIEKAQAETNEVKGHYLNVTAATCEEMIERAEFAKEIGTPIVMHDFITGGFTANTSLSKWCRKNGLLLHIHRAMHAVIDRQKNHGIHFRVLAKCLRLSGGDHLHSGTVVGKLEGDRQGTLGFVDLMREDYVEEDRSRGVFFTQDWASAPGTMPVASGGIHVWHMPALVDIFGDDSCLQFG…	Bacteria	Cyanobacteria	Cyanobacteriia	Cyanobacteriales	Limnotrichaceae	Limnothrix	Limnothrix sp000316605	Cyanobacteria	FALSE
699	56.9	1.7e-16	MFRN01000003.1_20	GB_GCA_001784585.1	MTKDTIIAVYTVKKDGRDIKKFAQAIAIGQTTGTWNELSGNLRLQISGHIAEVISIEESEFTSAIRIAFPIENFGSDLGALLTAIYGKISLAPKIKLEDIEFSQKYLNLFKGPRLGIGGLRELIDKKNKPLLMSIFKPCLGLTPGELGSMFYSQAEAGFDLVKDDEILYDSDFNVTLKRLEECLKAKEKARSKTIYAINLTGEANEILKRAIELEKNGANCILFNYVSYGLPLLSALRKTVSISIMAHPAFSGAMCMSSNSGLSEKLLLGSLPRIAGADFVLFPSPYGSLAWDKDITKDIQNKLTQSLLNIKPSWPVPSAGVKSSMVKEIVLDFGEDIVINAGTAVWEHKDGGLHGAKEFIKEVENLRIKETIKS	Bacteria	Cyanobacteria	Vampirovibrionia	Caenarcaniphilales	2-02-FULL-35-15	2-02-FULL-35-15	2-02-FULL-35-15 sp001784585	Cyanobacteria	FALSE
700	61.8	6.2e-18	DBLB01000055.1_11	GB_GCA_002298695.1	MDLTKKPFTKLEDVTYPCVLATYEANVPKETNICRRAAAFAVGQTIGTWVPVPGITEEMINAYQGSVLGVEKVSEERVNACYRIVIAFPTANFGGSLTQMMTALVGNDVSTAMHAKLVGLTVRNGGEADFSAPRQGIAQLRALTGVQNRPLVLNMIKPCAGYTPEEGARLFRQVAMGGMDLVKDDELLGSPAYNQVEARTRLYLRAAQEVYEQTGHRTVYLPNISGSPSQVLENARQVLDAGARACLYNYVFGGLDTLLELNEEFGDKLFIMAHYAGLSVMTSGISNGVFLGTLARLAGAHAVMTMCPDPADDAAMADFRNTVGMQQDCCGTLNPVVTTVGGGITPANQAWIQKMLGTDTVIGIGGAVQGHPMGATAGAAAAMAAVSATAAGIPLEEAA…	Bacteria	Firmicutes_A	Clostridia	Oscillospirales	Oscillospiraceae	CAG-170	CAG-170 sp002298695	Firmicutes	FALSE
701	110.4	2.5e-32	NC_017964.1_1038	RS_GCF_000219915.2	MSDTVVQARYVVETPFEPAKVAEIMAGEQSCGTFTRVAGETDELRERARATVTAVTELPAGEAPSLPNAWLEGRQVNGPWRRARIDISFPIANFGANLATLAATVSGNLYDLGEVTGLRLESLTLPASFRMRFALPGLGIAGTRASIGVAAGAMVGTIIKPNVGMSSAQTAALVKTLCEAGVDFIKDDEVCANPDHAPLAQRVPAVMAVIREHAQRTGKKVMMAFNISDDLDSMRRHADLVAQEEGTCVMASLNYCGFSAIESLRKSTPLAIHGHRNGFGAVSRHPLLGMAYQPYQTMWRLAGVDHMHVHGLQGKFSQPDSEVVSAAADSLARMSDTVDDRVLPVFSSGQWAGTVPVTWQSIQSQDLLFMSGGGILAHPMGPAAGVVSLRQAWAAQQEG…	Bacteria	Proteobacteria	Gammaproteobacteria	Burkholderiales	Burkholderiaceae	Advenella	Advenella kashmirensis	Proteobacteria	TRUE
703	170.8	3.4e-51	LCFP01000004.1_63	GB_GCA_000999095.1	MAVQLNYIAPPGWQPPNPDQDYLLIQFKIELADFVDKKMFPDATASVAAESSTGTWTKVDEGPESGIKMADEMKAIVYEIDEANMMFRVAYKTDLFETDNMSGFLAGPAGNIGGMKMVKGLRMFDIRFPEKMVKAFPGPRYGIEGVRDLLDQDEAQRKLPIIGTVPKPKVGRTAQEQAVLARRLWTAGDGSYDFIKDDENLTSLFFNKFEDRARLVHQVQKELEEKGGKKKLYLCNLSHSNIDTMLKRADLIKETGGRCMMIDVIATGFAAVHSMRLKNPELIIHAHRAMHAFITRESGSGITGKGPLNGFSVSMLTLAKIFRLLGVDSLHTGSPKAKMEDYGESEEIMRNLTQDEVSPSEKFHTLGQKWFGTKKVWPVASGGLHPGVMDTVVSKMGHD…	Bacteria	Patescibacteria	Microgenomatia	2-02-FULL-39-11	2-02-FULL-39-11	GWA2-43-14	GWA2-43-14 sp000999095	Patescibacteria	FALSE
704	553.4	4.2e-167	NZ_BEGX01000052.1_280	RS_GCF_002583555.1	MSDKTYKAGVKDYAATYWTPDYEPLDTDLLAVFKVVAQEGVPREEAAAAVAAESSTGTWTTVWTDLLTDLDYYKGRCYRIENVPGDDTAFFAFIAYPIDLFEEGSVVNVLTSLVGNVFGFKAIRSLRLEDIRFPLAYVKTCGGPPQGIQVERDRLNKYGRPLLGCTIKPKLGLSAKNYGRAVYECLRGGLDFTKDDENIGSQPFMRWNHRFDFVMEAVQKAEAETGEKKGHYLNVTAATPEEMYKRAEYAKSLGAPIIMHDFFTAGFTANTGLANWCRENGMLLHIHRAMHAVVDRNPMHGIHFRVLTKCLRLSGGDHFHSGTVVGKLEGDRQATLGWIDLMRESFVPENRSRGIFFDQDWGSMPGVMPVASGGIHVWHMPALVAIFGDDSCLQFGGGT…	Bacteria	Actinobacteriota	Actinobacteria	Mycobacteriales	Pseudonocardiaceae	Pseudonocardia	Pseudonocardia sp002583555	Actinobacteriota	TRUE
707	105.3	6.2e-31	PLMV01000043.1_7	GB_GCA_003141615.1	MKEKKNSIGFKKEIDAFADKPIALPEGIDMENHVIATYWIQADKAWDMSVLGQVMAIEQTTGTWVPVPGETPEIRCKHVAKVIGVYEAPYYEYGLPPEVTNRQYIIQIAFPSVNIEDQLPMMLTATIGNISMVPNFKLLDLRMPKATLDQYNGPKFGLDGWWKELGLKKGRPLLNNMIKPCSGYPLEVGAQLFREAALGGCDVIKDDELIANMRYNDAVKRVKAYMKIEKEVYNETGEHTLYTVNVTDRLPRMFDLAKRCVDAGVNAMMVNYLAVGPEAMRALADDPAINVPILAHMDLAGAYFMSPYQGISSPIIFGKISRLCGADAIVLPFSLGGKAMYMHDRFMSTTRNLTYPFGNLKPTMPMPSGGITPANVPDIVNTLGKDIMIGSGGGIHAHP…	Bacteria	Desulfobacterota	Syntrophia	Syntrophales	Smithellaceae	Smithella	Smithella sp003141615	Desulfobacterota	FALSE
708	546.6	2.5e-165	NZ_FOIA01000038.1_12	RS_GCF_900111605.1	MASQTIKEGKERYKSGVIPYKKMGYWEPDYVPKDTDIIAMFRITPQPGVDHEEAAAAVAGESSTATWTVVWTDRLTACELYRAKAYRSELVPNTGPGTDNEAQYFAYIAYDLDLFEEGSIANLTASIIGNVFGFKAVKALRLEDMRIPVAYLKTFQGPATGIVVERERLDKFGRPLLGATTKPKLGLSGRNYGRVVYEGLKGGLDFMKDDENINSQPFMHWRDRFLYCMEAVNKASAATGEVKGHYLNVTAGTMEDMYERAEFAKSLGSIIVMIDLVVGYTAIQSMAKWARKNDMILHLHRAGNSTYSRQKNHGMNFRVICKWMRMAGVDHIHAGTVVGKLEGDPLMIKGFYDTLRESRTEKSLEHGLFFDQDWASLNKCMPVASGGIHAGQMHQLIDY…	Bacteria	Proteobacteria	Gammaproteobacteria	Burkholderiales	Nitrosomonadaceae	Nitrosomonas	Nitrosomonas marina_A	Proteobacteria	FALSE
710	535.8	1.2e-161	NZ_KE387204.1_198	RS_GCF_000430725.1	MGEMNELKQIVDASKRYAAGVLKYAQMGYWNPDYEPKDTDILALFRITPQEGVDPVEAAAAVAGESSTATWTVVWTDRLTACDMYRAKAYRVEPVPGQPGQWFCYVAYDLSLFEEGSITNVAASIIGNVFSFKPLKAARLEDMRFPVAYVKTFSGPPTGIIVERERLDKFGRPLLGATTKPKLGLSGRNYGRVVYEGLKGGLDFMKDDENINSQPFMHWRDRFLFVMDAVNKASAATGEVKGSYLNVTAGSMEEMYRRAEFAKELGSVIVMVDLVVGYTAIQSLSHWCRQHDMILHLHRAGHGTYTRQKSHGVSFRVIAKWMRMTGVDHIHAGTAVGKLEGDPLTVQGYYNVCRDAHTVPDLPRGIFFEQDWGALRKVMPVASGGIHAGQMHQLIDLFG…	Bacteria	Proteobacteria	Gammaproteobacteria	Burkholderiales	Burkholderiaceae	Azohydromonas	Azohydromonas australica	Proteobacteria	TRUE
711	370.1	2e-111	NZ_AONQ01000005.1_87	RS_GCF_000342045.1	MDQSKRYVNLGLREADLIAGGRHVLCAYRMKPRPGFGYVETAAHFAAESSTGTNVEVCTTDDFTRGVDALVYQVDEAAELMKIAYPVELFDRNIIDGKAMIASFLTLTVGNNQGMSDVEYAKMEDFLVPPDFLKLFDGPACNIAQMWRALGRPEVDGGMVVGTIIKPKLGLRPKPFADACHQFWLGGDFIKNDEPQGNQVFAPFKDTMILVADAMRRAQDETGQAKLFSANITADDPAEMVARGRFILDTFGENASHVAFLVDGFVAGPTAVTTCRRNFPGQFLHYHRAGHGAVTSRQSRRGYTVLVHMKMARLIGASGIHTGTMGYGKMEGVPEEKMVAYMLERPEADGPHYRQDWGGMMACTPIISGGMNALRLPGFFDNLGHSNVIQTSGGGAFGH…	Bacteria	Proteobacteria	Alphaproteobacteria	Rhodospirillales_B	Magnetospirillaceae	Magnetospirillum_A	Magnetospirillum_A caucaseum	Proteobacteria	FALSE
712	128.5	1.1e-37	NZ_FNRO01000010.1_157	RS_GCF_900107745.1	MNMQRVRATYIVETPLDPTDVAEVMAGEQSCGTFTRVEGETDALRQRARATVESIQPLESVAEPALPNAWLQRKGVTGHYRRFRVRIGFPADNIGANLPTLAATVAGNLYDLGEVTGLRLESVDMPAAYRARFELPVQGIAGTRRLTGVAQGAMVGTILKPNVGMTAQDTGNLVARLCAAGVDFIKDDEVCANPAHAPLAERVPGVMAAVRAHQERTGKHVMVAFNISDETEAMLRHAELVEREGGSCVMVSLNWCGFSAVQTLRRRTRLALHGHRNGYGAMSRHPLLGIGFDAYQALWRLAGVDHMHVHGLQGKFAQDDEEVISSAHACYTPLAAGLDDAVLPAFSSGQWAGTVPATWDAIGRDDLLFMAGGGILAHPDGAAAGVTSLRQAWAAVRAG…	Bacteria	Proteobacteria	Gammaproteobacteria	Burkholderiales	Burkholderiaceae	Variovorax	Variovorax sp900107745	Proteobacteria	TRUE
713	378.4	5e-114	LADQ01000157.1_8	GB_GCA_000961635.1	MDQSNRYANLNLKEADLIAGDRHVLCAYVMKPKKGFGGYLETAAHFAAESSTGTNVEVSTTDDFTRGVDAIVYEIDEAKEIMKIAYPVELFDRNIIDGRAMIASFLTLTIGNNQGMGDVEYGKMHDFYMPPSLMRLFDGPSTTIRDLWRVLGRPVVNGGFIVGTIIKPKLGLRPKPFADACYDFWLGGDFIKNDEPQGNQVFAPFKETVNLVNDAMIRAQDKTGQPKLFSFNITADDHHEMIARGEYILETFGQNADHVAFLVDGYVAGPAAITTARRNFPKQYLHYHRAGHGAVTSPQSKRGYTAFVLSKMARLQGASGIHTGTMSFGKMEGEAEDKLMAYMITDDSADGPFYHQEWQGMNPTTPIISGGMNALRMPGFFENLGHSNLILTAGGGAFG…	Bacteria	Proteobacteria	Alphaproteobacteria	Rhizobiales	Rhizobiaceae	Hoeflea	Hoeflea sp000961635	Proteobacteria	TRUE
714	538.2	5.1e-163	QCIO01000042.1_3	GB_GCA_003216635.1	MSKKYDAGVKEYRDTYWTPEYVPLDTDLLACFKCTGQEGVPREEVAAAVAAESSTGTWSTVWSELLTDLEFYKGRCYRIEDVPGDPEAFYAFIAYPLDLFEEGSITNVLTSLVGNVFGFKALRHLRLEDIRFPIAFIKTCGGPPNGIVVERDRLNKYGRPLLGCTIKPKLGLSGKNYGRVVYECLRGGLDLTKDDENINSQPFQRWRERFEFVAEAVKLAQQETGEVKGHYLNCTANTPEELYERAEFAKELDMPIIMHDYITGGFTANTGLANWCRKNGMLLHIHRAMHAVIDRHPKHGIHFRVLAKCLRLSGGDQLHTGTVVGKLEGDRQTTLGYIDNLRESFVPEDRSRGNFFDQDWGSMPGVFAVASGGIHVWHMPALLAIFGDDSCLQFGGGTH…	Bacteria	Cyanobacteria	Cyanobacteriia	Synechococcales	Cyanobiaceae	Prochlorococcus_A	Prochlorococcus_A sp003216635	Cyanobacteria	FALSE
715	540.5	1.6e-163	QCUL01000006.1_49	GB_GCA_003210755.1	MSKKYDAGVKEYRDTYWTPDYVPLDTDLLACFKCTGQEGVPKEEVAAAVAAESSTGTWSTVWSELLTDLDFYKGRCYRIEDVPGDKEAFYAFIAYPLDLFEEGSITNVLTSLVGNVFGFKALRHLRLEDIRFPIAFIKCCAGPPNGIAVERDRMNKYGRPLLGCTIKPKLGLSGKNYGRVVYECLRGGLDFTKDDENINSQPFQRWQNRFEFVAEAIKIAEQETGERKGHYLNVTANTPEEMYERAEFAKELNQPIIMHDFITGGFTANTGLSKWCRKNGMLLHIHRAMHAVIDRHPKHGIHFRVLAKCLRLSGGDQLHTGTVVGKLEGDRQTTLGYIDQLRESFVPEDRSRGNFFDQDWGSMPGVFAVASGGIHVWHMPALVAIFGDDSVLQFGGGTH…	Bacteria	Cyanobacteria	Cyanobacteriia	Synechococcales	Cyanobiaceae	Synechococcus_C	Synechococcus_C sp003210755	Cyanobacteria	FALSE
716	538.6	4.3e-163	QCJC01000001.1_4	GB_GCA_003216275.1	MAKKYDAGVKEYRDTYFTPDYVPLDTDLLACFKCTGQEGVPKEEVAAAVAAESSTGTWSTVWSELLVDLEFYKGRCYRIEDVPGDKDAFYAFIAYPLDLFEEGSITNVLTSLVGNVFGFKALRHLRLEDIRFPMAFIKTCGGPPSGIVVERDRLNKYGRPLLGCTIKPKLGLSGKNYGRVVYECLRGGLDLTKDDENINSQPFQRWRERFEFVAEAVKLAQQETGEVKGHYLNCTATTPEEMYERAEFAKELDMPIIMHDYITGGFTANTGLANWCRKNGMLLHIHRAMHAVIDRHPQHGIHFRVLAKCLRLSGGDQLHTGTVVGKLEGDRQTTLGYIDNLRESFVPEDRTRGNFFDQDWGSMPGVFAVASGGIHVWHMPALLAIFGDDSCLQFGGGTH…	Bacteria	Cyanobacteria	Cyanobacteriia	Synechococcales	Cyanobiaceae	Prochlorococcus_B	Prochlorococcus_B sp003216275	Cyanobacteria	FALSE
717	113.2	2.5e-33	NZ_CP012750.1_2967	RS_GCF_001302565.1	MRDHRIVRCTYYIESSIEPEKAAALLAGEQSSGTFLPVPGESERIRIRHAAHVTRIQELGRRKPSLPSRTTPEQVRAALATVDFPMENIGTDLATLQTTVAGNLFELGELYACRLQDIELPEDFIAAHQGPAFGIAGTRKLMGGVEGAMVGTIIKPNVGLSEDEFRLVVRELALASIDLIKDDELMTDPAYLPLERRVAVAMEEIIAAREVTGHHTMYAFNITGDLAGLRRRHDLVVKAGGTCVMLNIPVMGLPALAMLREFSEVAIHGHRAGLAASMRHPGLGVDYKVWQQLARLAGADQLHASGLGSKFYETDEEVSANIRSLLAPLGSTEAVVPVLSSGQNVATPAPTFQAIGSTDLMMLAGGGVAAHPDGPGAGVRSLRQAWEAAVNGTELRQAA…	Bacteria	Actinobacteriota	Actinobacteria	Actinomycetales	Micrococcaceae	Glutamicibacter	Glutamicibacter halophytocola	Actinobacteriota	TRUE
718	544.3	1.3e-164	NZ_PVWP01000006.1_152	RS_GCF_003003925.1	MSKKYDAGVKEYRDTYWTPDYVPLDTDLLACFKCTGQEGVPKEEVAAAVAAESSTGTWSTVWSELLTDLDFYKGRCYRIEDVPGDKESFYAFIAYPLDLFEEGSVTNVLTSLVGNVFGFKALRHLRLEDIRFPMAFIKTCPGPPNGIHVERDRMNKYGRPLLGCTIKPKLGLSGKNYGRVVYECLRGGLDFTKDDENINSQPFQRWQNRFEFVAEAVQLAQEETGEKKGHYLNCTAATPEEMYERAEFAKELGQPIIMHDYITGGFTANTGLSKWCRKNGMLLHIHRAMHAVIDRHPKHGIHFRVLAKCLRLSGGDQLHTGTVVGKLEGDRQTTLGFIDQLRESFIPEDRTRGNFFDQDWGSMPGVFAVASGGIHVWHMPALVAIFGDDSVLQFGGGTH…	Bacteria	Cyanobacteria	Cyanobacteriia	Synechococcales	Cyanobiaceae	Cyanobium	Cyanobium minutissima	Cyanobacteria	FALSE
719	576	4e-174	NZ_LUHJ01000014.1_124	RS_GCF_001597745.1	MSYAQTKTQSKAGYQAGVKDYRLTYYTPDYTPKDTDILAAFRVTPQPGVPPEEAGAAVAAESSTGTWTTVWTDLLTDLDRYKGRCYDIEPVPGEDNQFICYVAYPLDLFEEGSVTNMFTSIVGNVFGFKALKALRLEDLRIPVAYLKTFQGPPHGIQVERDKLNKYGRPLLGCTIKPKLGLSAKNYGRAVYECLRGGLDFTKDDENINSAPFQRWRDRFLFVADAIHKSQAETGEIKGHYLNVTAPTCEEMLKRAEYAKELGMPIIMHDYLTAGFTANTTLARWCRDNGLLLHIHRAMHAVIDRQKNHGIHFRVLAKALRMSGGDHIHTGTVVGKLEGDRAITMGFVDLLRENYVEQDKSRGIYFTQDWASMPGVMAVASGGIHVWHMPALVEIFGDDS…	Bacteria	Cyanobacteria	Cyanobacteriia	Cyanobacteriales	Nostocaceae	Trichormus	Trichormus sp001597745	Cyanobacteria	FALSE
720	563	2.5e-170	NZ_QAOO01000009.1_33	RS_GCF_003051105.1	MAVKTYNAGVKEYRQTYWMPEYVPLDTDILACFKITPQPGVDREEAAAAVAAESSTGTWTTVWTDLLTDLDYYKGRAYHIEDVPGDDTCFYTFIAYPIDLFEEGSVVNVFTSLVGNVFGFKAVRALRLEDIRFPIAYVKTCGGPPNGIQVERDVMNKYGRPLLGCTIKPKLGLSAKNYGRAVYECLRGGLDFTKDDENINSQPFMRWRQRFDFVMEAILKSEAETGERKGHYLNVTAPTPEEMYKRAEYAKEIGAPIIMHDYITGGFCANTGLANWCRDNGMLLHIHRAMHAVLDRNPHHGIHFRVLAKVLRLSGGDHIHTGTVVGKLEGDRQATLGWIDLLRESFVPEDRSRGIFFDQDWGSMPGVFAVASGGIHVWHMPALVTIFGDDSVLQFGGGT…	Bacteria	Proteobacteria	Gammaproteobacteria	Burkholderiales	Nitrosomonadaceae	Nitrosomonas	Nitrosomonas nitrosa	Proteobacteria	FALSE
721	516.1	1.2e-155	NZ_BAGC01000035.1_72	RS_GCF_000308655.1	MAGSADDQRSRWDPGVQSYASMGYYAPDYQPKDTDVLAVFRVTPQQGVDPVEASAAVAGESSTATWTVVWTDRLTAHERYQGKCYRVDEVPGRPGEYFAYVAYDLDLFEEGSITNLTSSVIGNVFGFKPLQALRLEDMRIPVAYVKTFQGPPHGIVMEREYLNKYGRPLLGATVKPKLGLSARNYGRVVYEACKGGLDFTKDDENINSQPFMRWRDRYLFAMEGVNRAIAETGEMKGHYLNVTAATMEDMYERAEFAKSLGSCIIMMDLTVGYTAMQSMSKWARRNGMLLHLHRAGHSTFTRQKTHGVSFRVLAKWCRLIGVDHLHAGTVIGKLEGDPHTVKGFYDTLRDNHIPMNPVNGIFFDQDWASLPGVMPVASGGIHAGQMHQLLDLFGDDAIL…	Bacteria	Actinobacteriota	Actinobacteria	Mycobacteriales	Mycobacteriaceae	Nocardia	Nocardia niigatensis	Actinobacteriota	TRUE
722	538.2	4.8e-163	QCIU01000002.1_102	GB_GCA_003216465.1	MSKKYDAGVKEYRDTYWTPEYVPLDTDLLACFKCTGQEGVPREEVAAAVAAESSTGTWSTVWSELLTDLEFYKGRCYRIEDVPGDPEAFYAFIAYPLDLFEEGSITNVLTSLVGNVFGFKALRHLRLEDIRFPIAFIKTCGGPPNGIVVERDRLNKYGRPLLGCTIKPKLGLSGKNYGRVVYECLRGGLDLTKDDENINSQPFQRWRERFEFVAEAVKLAQQETGEVKGHYLNCTANTPEELYERAEFAKELDMPIIMHDYITGGFTANTGLANWCRKNGMLLHIHRAMHAVIDRHPKHGIHFRVLAKCLRLSGGDQLHTGTVVGKLEGDRQTTLGYIDNLRESFVPEDRSRGNFFDQDWGSMPGVFAVASGGIHVWHMPALLAIFGDDSCLQFGGGTH…	Bacteria	Cyanobacteria	Cyanobacteriia	Synechococcales	Cyanobiaceae	Prochlorococcus_A	Prochlorococcus_A sp003216465	Cyanobacteria	FALSE
723	539.4	1.9e-163	QCFJ01000008.1_2	GB_GCA_003280265.1	MAKKYDAGVKEYRDTYFTPDYVPLDTDLLACFKCTGQEGVPKEEVAAAVAAESSTGTWSTVWSELLVDLEFYKGRCYRIEDVPGDKDAFYAFIAYPLDLFEEGSITNVLTSLVGNVFGFKALRHLRLEDIRFPMAFIKTCGGPPSGIVVERDRLNKYGRPLLGCTIKPKLGLSGKNYGRVVYECLRGGLDLTKDDENINSQPFQRWRERFEFVAEAVKLAQQETGEVKGHYLNCTATTPEEMYERAEFAKELDMPIIMHDYITGGFTANTGLANWCRKNGMLLHIHRAMHAVIDRHPQHGIHFRVLAKCLRLSGGDQLHTGTVVGKLEGDRQTTLGYIDNLRESFVPEDRSRGNFFDQDWGSMPGVFAVASGGIHVWHMPALLAIFGDDSCLQFGGGTH…	Bacteria	Cyanobacteria	Cyanobacteriia	Synechococcales	Cyanobiaceae	Prochlorococcus_B	Prochlorococcus_B sp003280265	Cyanobacteria	FALSE
724	339	4.6e-102	MKWL01000015.1_14	GB_GCA_001899305.1	MDQSARYADLSLKEEDLIKGGKHILVAYKMKPKSGHGYLEAAAHFAAESSTGTNVEVSTTDEFTKGVDALVYLIDEATEDMRIAYPLDLFDRNVTDGRMMIVSFLTLAIGNNQGMGDIEHAKMIDIYFPERAIQLFDGPSKDISDLWRILGRPIQNGGYIAGTIIKPKLGLRPEPFANAAYQFWLGGDFIKNDEPQGNQVFSPLKKTIPLVYDAMKRAQDETGQAKLFSMNITADDHYEMCARADFALETFGPDADKLAFLVDGFVGGPGMITTARRQYPNQYLHYHRAGHGMITSPSAKRGYTAFVLAKISRLQGASGIHVGTMGYGKMEGDATDKGIAYMIERDECQGPVYFQKWYGMKPTTPIISGGMNALRLPGFFENLGHGNVINTSGGGSYGH…	Bacteria	Proteobacteria	Gammaproteobacteria	Burkholderiales	Hydrogenophilaceae	Thiobacillus	Thiobacillus sp001899305	Proteobacteria	FALSE
726	549.2	4.1e-166	NC_007406.1_2068	RS_GCF_000012725.1	MAVKSYQAGVTQYRQSYWQPDYMPLDTDILACFKITPQPGVDREEAAAAVAAESSCGTWTTVWTDLLTDLDYYKGRAYRLEDVPGDDTCYYAFIAYPIDLFEEGSVVNVFTSLVGNVFGFKAVRALRLEDLRFPIAYVKTCGGPPHGIQVERDKLNKYGRPLLGCTIKPKLGLSAKNYGRACYEALRGGLDFTKDDENINSQPFMRWRDRFDFVMEAVQKAEQETGERKGHYLNVTAPTPEEMYKRAEYAKEIRAPIIMHDYLAGGLCANAGLANWCRNNGMLLHIHRAMHAVIDRNPHHGIHFRVLTKILRLSGGDHLHTGTVVGKLEGDRASTLGWIDLLRESFVPEDRSRGIFFDQDWGSMPGGFAVASGGIHVWHMPALVTIFGDDSVLQFGGGT…	Bacteria	Proteobacteria	Alphaproteobacteria	Rhizobiales	Xanthobacteraceae	Nitrobacter	Nitrobacter winogradskyi	Proteobacteria	TRUE
728	528.7	1.5e-159	NZ_CP029427.1_1307	RS_GCF_002266465.2	MNAHAGTVRGKERYRSGVMEYARMGYWEPDYVPKDTDVIALFRVTPQEGVDPIEASAAVAGESSTATWTVVWTDRLTAAEKYRAKCYRVDPVPGTPGSYFAYIAYDLDLFEPGSIANLSASIIGNVFGFKPLKALRLEDMRFPVAYVKTFQGPATGIVVERERLDKFGRPLLGATVKPKLGLSGRNYGRVVYEALKGGLDFTKDDENINSQPFMHWRDRFLYCMEAVNRAQAASGEAKGTYLNITAGTMEDMYERAEFAKELGSCIVMIDLVIGYTAIQSMAKWARRNDMILHLHRAGHSTYTRQKSHGVSFRVIAKWMRLAGVDHIHAGTVVGKLEGDPNTTRGYYDVCREDFNPTKLEHGLFFDQSWASLNKMMPVASGGIHAGQMHQLLDLLGEDV…	Bacteria	Proteobacteria	Alphaproteobacteria	Rhizobiales	Xanthobacteraceae	Bradyrhizobium	Bradyrhizobium sp002266465	Proteobacteria	TRUE
729	52.7	3.8e-15	MGUR01000063.1_15	GB_GCA_001800075.1	MLIEVTYKITSEKPIDPEKKAQAIALGQTTDTWTPNERSGLKKLEKHRGIVLNAQGISGKSREEHGTAGNLPSSSVIFPDLPSHPMYEYRLTIGYPPVNTENDIPSLLTMIFGKISMDGQIRVQDIDFPPSYLRGKGPRHGIEGIRRMVGETSRPLTMAIFKPCVGLTPKELGQMFFELAMGGMHLVKDDEILPDLSICPVEKRLETCLKAGEEARKQTGRRTLYAVNLTGPASQLQAKARRLAKLGAECFLFNVLSYGYGALEELKQVGVPVMAHPTLAGGWCGSPNTGISYRVVLGSLMRLGGADIVLFPSSYGTVALPESETRTITEALTETSPLKRSFPGPSAGIHPGLVPRILQDYGNDVIXXXXARAFQQALRGETRAPELAQALTLWGRG	Bacteria	Elusimicrobiota	Elusimicrobia	2-01-FULL-59-12	2-01-FULL-59-12	2-01-FULL-59-12	2-01-FULL-59-12 sp001800075	Elusimicrobiota	FALSE
730	84	2.8e-24	UBA8490_contig_5813_8	GB_GCA_003519485.1	MRDQRRVRCTYYIESAIAPAKAAAALAGEQSSGTFVALPGESDRLRHRHAAEIVSVRELGARQPSLPSRARPDRVTAAEVVVDFPMENVGTDIATLLSTVAGNLFELVELYACRLEAIELPEDFVAAHPGPAYGIEGTRKLLGGAQGVLVGTIVKPNIGLQEDEYRIAVRELANASVDLIKDDELMTDPAYLPLETRVRVATEELRAAEQHTGHSTMYAFNITGDLAGIRRRHDLVVEAGGTCVMLNIPAMGLPALAWLRSFADVPIHGHRAGLAASMRHPGLGIAYPVWQQLARLAGADHLHASGLGSKFYEMDEHVATNVRSLLTPLGASLPPLPVLSSGQNVHTPGPTYQAVASTDLLMLAGGGIVAHPDGATAGVRSLRQSWDAAVASQPVEEAA…	Bacteria	Actinobacteriota	Actinobacteria	Streptomycetales	Streptomycetaceae	Streptomyces	Streptomyces sp003519485	Actinobacteriota	FALSE
731	531.9	1.7e-160	NZ_JFHD01000053.1_5	RS_GCF_000698575.1	MNDFSKAAVEAVRNPSDPRSRYAAGVMKYREMGYWQPDYTPKDTDVIALFRITPQAGVEPEEAAAAVAGESSTATWTVVWTDRLTACDMYRAKAYRVEPVPNARADEPQYFAYIAYELDLFEEGSVANLTASIIGNVFGFKPLKALRLEDMRIPVAYLKTFQGPPTGIVVERERLDKYGRPLLGATVKPKLGLSGKNYGRVVYEGLKGGLDFLKDDENINSQAFMHWRDRYLFAMEAVSRAQAETGEVKGHYLNVTAGTMEDMYERAEFAKELGSCIVMIDLVIGWTAIQSMSKWARRNDMILHLHRAGHGTYTRQRNHGISFRVIAKWLRMAGVDHAHAGTAVGKLEGDPLSVQGYYNVCREARNEPDRSRGIFFDQPWAGLRKVMPVASGGIHAGQM…	Bacteria	Proteobacteria	Gammaproteobacteria	Burkholderiales	Burkholderiaceae	Caballeronia	Caballeronia zhejiangensis	Proteobacteria	TRUE
732	189	6e-57	MFKE01000024.1_13	GB_GCA_001779455.1	MANTYKNYLSIGETVDKTKHIIATFSLSVQGEPFDKTAGGVAAESSVGTWTDIGLEEKIIWDKLHAKVITLDEPGGKITIAYPLELFEPGNIPQLLSSIAGNVFGLKEIVGLRLEDLEFPETYVRSFPGPALGIPGIRALTGVKDGPLLGSIIKPKLGLSAKNQAEAAVAVWNEGIHLVKDDENLTSVAGDNFYDRVNEVVKRMEKTKIYAFNITASYEEMTKRATHVRDANANCLMIDVLTAGFSAVQGIRNRNFGLMIHGHRAMHAAFTRSKQFGISMLVIARLTRLAGVDSFHTGTVIGKMEGEKEEVLAINNFLRSEWYGLKTVLPTASGGLHPGHISDLVKILGSDMLLNLGGGIHGHPDGSAXXXXPGPELARALEKWKV	Bacteria	Patescibacteria	Microgenomatia	UBA10105	UBA927	XYB1-FULL-47-11	XYB1-FULL-47-11 sp001779455	Patescibacteria	FALSE
733	518.4	2.3e-156	NZ_BDBU01000002.1_69	RS_GCF_001613145.1	MAEAVDDQDAGPGRWDPGVHTYASMGYYAPDYQPKDTDVLAVFRVTPQKGVDPIEASAAVAGESSTATWTVVWTDRLTAHNRYQGKCYRVEEVPGRPGEYFAYVSYDIDLFEEGSITNLTSSVIGNVFGFKPLSALRLEDMRIPVAYVKTFQGPPHGIVMEREYLNKYGRPLLGATVKPKLGLSARNYGRVVYEACKGGLDFTKDDENINSQPFMRWRDRYLFAMEGVNRATAETGEVKGHYLNVTAADMEDMYERAEFAKSIGSVIIMMDLTVGYTAMQSMSKWARRNGMLLHLHRAGHSTYTRQKTHGVSFRVLAKWCRLIGVDHLHAGTVIGKLEGDPYTVKGFYDTLRDNHIPANPRNGIFFDQDWASLPGVLPVASGGIHAGQMHQLLDLFGDD…	Bacteria	Actinobacteriota	Actinobacteria	Mycobacteriales	Mycobacteriaceae	Nocardia	Nocardia jejuensis	Actinobacteriota	TRUE
734	533.8	3.6e-161	NZ_PXYL01000011.1_81	RS_GCF_003012705.1	MAEKSETVTGAERYRSGVMQYKKMGYWEPDYEPKDTDVIALFRITPQDGVDPVEAAAAVAGESSTATWTVVWTDRLTASEKYRAKAYRVDPVPNTPGQYFAYIAYDLDLFEPGSIANLTASIIGNVFGFKPLKALRLEDMRLPVAYVKTFQGPATGIVVERERLDKFGRPLLGATVKPKLGLSGRNYGRVVYEALKGGLDFTKDDENINSQPFMHWRDRFLWCMEAVNKAQSETGEIKGTYLNVTAATMEDMYERADFAKELGSNIVMIDLVIGYTAIQSMSKWARRNDMILHLHRAGHSTYTRQKNHGVSFRVIAKWMRLAGVDHIHAGTVVGKLEGDPATTKGYYDVCREDFNPMRLENGIFFDQDWASLNKLMPVASGGIHAGQMHQLINLLGEDV…	Bacteria	Proteobacteria	Alphaproteobacteria	Rhizobiales	Rhizobiaceae	Pseudaminobacter	Pseudaminobacter soli	Proteobacteria	TRUE
735	43.8	4.3e-12	NZ_NHSJ01000134.1_32	RS_GCF_002937075.1	MSHIVFHYHVAGDSSDIAARSESLLLEQTVELSRAAASDAWVRENIVGEVLSIKPRESGGFAVTIAQPLRTTALDPAQFLNVAFGNSSLQPDVKLVGVEPPDEFFKTFRGPRFGANALREKLGAFGRALTATALKPMGLPPEKLAALAYSFAVAGIDVIKDDHGLADHDFCPFAQRVELCQRAVEKANAETGGRTIYAPNLIGSPASIQRQFAFAREAGVGAVLLAPMLVGPALLHELASAAALPIIAHPAFGGSEWIAPEVLFGDIFKWFGADASIYPHLGGRFSYSRDTCLSLAARLNSSAHGLKPAFPVPAGGVKTSRVREVLSFYGGDTMLLVGGSLLESGEVIQRTKDFVAEVASVSKALAS	Bacteria	Proteobacteria	Alphaproteobacteria	Rhizobiales	Beijerinckiaceae	Rhodoblastus	Rhodoblastus sphagnicola	Proteobacteria	TRUE
738	529.1	1.3e-159	NZ_LFIQ01000117.1_110	RS_GCF_001189245.1	MNMQQSITVRGKDRYKSGVMEYKRMGYWEPNYEPKDTDVIALFRVTPQDGVDPTEACAAVAGESSTATWTVVWTDRLTAAEKYRAKCYRVDPVPNSPGSYFAYIAYDLDLFEPGSISNLTASIIGNVFGFKPLKALRLEDMRLPTAYVKTFQGPATGIVVERERLDKFGRPLLGATVKPKLGLSGRNYGRVVYEALKGGLDFTKDDENINSQPFMHWRERFLYCMEAVNRAQAATGEIKGTYLNVTAATMEDMYERAEFAHELGSNIVMIDLVIGYTAIQSMAKWARRNNMILHLHRAGHSTYTRQRSHGVSFRVIAKWMRLAGVDHIHAGTVVGKLEGDPNTTRGYYDICREDFNPLHLEHGVFFDQNWASLNKLMPVASGGIHAGQMHQLLDLLGED…	Bacteria	Proteobacteria	Alphaproteobacteria	Rhizobiales	Xanthobacteraceae	Bradyrhizobium	Bradyrhizobium pachyrhizi	Proteobacteria	TRUE
739	538.2	4.9e-163	QCVS01000003.1_55	GB_GCA_003210285.1	MSKKYDAGVKEYRDTYWTPEYVPLDTDLLACFKCTGQEGVPREEVAAAVAAESSTGTWSTVWSELLTDLEFYKGRCYRIEDVPGDPEAFYAFIAYPLDLFEEGSITNVLTSLVGNVFGFKALRHLRLEDIRFPIAFIKTCGGPPNGIVVERDRLNKYGRPLLGCTIKPKLGLSGKNYGRVVYECLRGGLDLTKDDENINSQPFQRWRERFEFVAEAVKLAQQETGEVKGHYLNCTANTPEELYERAEFAKELDMPIIMHDYITGGFTANTGLANWCRKNGMLLHIHRAMHAVIDRHPKHGIHFRVLAKCLRLSGGDQLHTGTVVGKLEGDRQTTLGYIDNLRESFVPEDRSRGNFFDQDWGSMPGVFAVASGGIHVWHMPALLAIFGDDSCLQFGGGTH…	Bacteria	Cyanobacteria	Cyanobacteriia	Synechococcales	Cyanobiaceae	Prochlorococcus_A	Prochlorococcus_A sp003210285	Cyanobacteria	FALSE
740	564.7	8e-171	NZ_MVBK01000042.1_29	RS_GCF_002000365.1	MAAKKYSAGVKEYRHTYWMPEYVPLDTDILACFKITPQPGVDREEAAAAVAAESSTGTWTTVWTDLLTDLDYYKGRAYRIEDVPGDDESFYAFIAYPIDLFEEGSMVNVFTSLVGNVFGFKAVRMLRLEDVRFPIAYVKTCGGPPLGIQVERDVMNKYGRPLLGCTIKPKLGLSAKNYGRAVYECLRGGLDFTKDDENVNSQPFMRWRQRFDFVMEAIHKAEAETGERKGHYLNVTAPTPEEMYKRAEYAKEIGAPIIMHDYITGGFCANTGLANWCRDNGMLLHIHRAMHAVIDRHPKHGIHFRVLAKILRLSGGDHLHTGTVVGKLEGDRAATLGWIDLLREQFIPEDRSRGIFFDQDWGSMPGVFAVASGGIHVWHMPALVTIFGDDSVLQFGGGT…	Bacteria	Proteobacteria	Gammaproteobacteria	Ectothiorhodospirales	Ectothiorhodospiraceae	Thioalkalivibrio_A	Thioalkalivibrio_A denitrificans	Proteobacteria	TRUE
741	577.8	1.2e-174	NZ_AJLL01000033.1_70	RS_GCF_000317225.1	MSYAQTKTQTKAGYQAGVKDYRLTYYTPDYTPKDTDILAAFRVTPQPGVPPEEAGAAVAAESSTGTWTTVWTDLLTDLDRYKGRCYDIEPVPGEDNQYICYVAYPLDLFEEGSVTNMLTSIVGNVFGFKALRALRLEDLRIPVAYLKTFQGPPHGIQVERDKLNKYGRPLLGCTIKPKLGLSAKNYGRAVYECLRGGLDFTKDDENINSQPFQRWRDRFLFVADAIHKAQAETGEIKGHYLNVTAPTCEEMLKRAEFAKELKMPIIMHDYLTAGFTANTTLAKWCRDNGLLLHIHRAMHAVIDRQKNHGIHFRVLAKCLRMSGGDHIHTGTVVGKLEGERGITMGFVDLLRENYVEQDKSRGIYFTQDWASMPGVMAVASGGIHVWHMPALVEIFGDDS…	Bacteria	Cyanobacteria	Cyanobacteriia	Cyanobacteriales	Nostocaceae	Fischerella	Fischerella thermalis	Cyanobacteria	FALSE
742	537.8	1.3e-162	QFPO01000014.1_66	GB_GCA_003241385.1	MNAVATEQRVVGNTSARYRSGVLAYREMGYWQPDYAPQETDVVALFRITPQDGVDPEEAAAAVAGESSTATWTVVWTDRLTACEKYRAKAYRVEPVPNTGPGTKTEAQYFAYIAYALDLFEEGSIANLTASIIGNVFGFKPLKALRLEDMRIPVAYLKTFQGPATGIVVERERLDKFGRPLLGATTKPKLGLSGRNYGRVVYEALKGGLDFVKDDENINSQPFMHWRDRFLFVMEAVNRAAAETGEVKGHYLNVTAATMEDMYERAEFAKSLGSNIIMIDLVIGYTAIQSMAKWARRNDMILHLHRAGHGTYTRQKSHGISFRVISKWMRMAGVDHIHAGTVVGKLEGDPSVIAGIYDTLREMHTPRNLQHGLYFDQDWASLRRVMPVASGGIHAGQMH…	Bacteria	Proteobacteria	Gammaproteobacteria	Xanthomonadales	Rhodanobacteraceae	Dokdonella	Dokdonella denitrificans	Proteobacteria	TRUE
743	71.1	1.7e-20	NZ_FNHB01000009.1_33	RS_GCF_900104455.1	MKELYHPSLFPLAEGINSEDYVIATYLVAGGAQADLVAKSAALAIEQSSGSWFAVPGETEEVRARSSAKIIGIYSVPNYELIAQLPKDQPRYFILRCAFPWINFYDNIPLMLSSVIGNISSMPNLKLVDLEFPASFLKQFKGPKFGIEGLRKLMNIPKRPIVNNMIKPCTGITPAEGAELFYNAAVGGTDWIKDDELIAGSPAFSPLEERVKAYMAAARRADQEKGEMTLYTVNITDEIVRLKDNAYRAIEAGANAIMVNVFGVGYSGLRLLAEDPQINVPICVHTCYGGAQTVAPNQGMSTEVAQKLIRLCGGDMSLNVAPSAKFNALKEKFVRTWQVGYSKMHHIKQTFTHIGGGVTPGMVPYLMENLGSDIIIGVGAGIHGHPQGPKAGAIAFRQS…	Bacteria	Firmicutes_C	Negativicutes	Selenomonadales	Dendrosporobacteraceae	Dendrosporobacter	Dendrosporobacter quercicolus	Firmicutes	FALSE
744	537.8	7.2e-163	QCEF01000004.1_109	GB_GCA_003278545.1	MSKKYDAGVKEYRDTYWTPEYVPLDTDLLACFKCTGQEGVPREEVAAAVAAESSTGTWSTVWSELLTDLEFYKGRCYRIEDVPGDPEAFYAFIAYPLDLFEEGSITNVLTSLVGNVFGFKALRHLRLEDIRFPIAFIKTCGGPPNGIVVERDRLNKYGRPLLGCTIKPKLGLSGKNYGRVVYECLRGGLDLTKDDENINSQPFQRWRERFEFVAEAVKLAQRETGEVKGHYLNCTANTPEELYERAEFAKELDMPIIMHDYITGGFTANTGLANWCRKNGMLLHIHRAMHAVIDRHPKHGIHFRVLAKCLRLSGGDQLHTGTVVGKLEGDRQTTLGYIDNLRESFVPEDRSRGNFFDQDWGSMPGVFAVASGGIHVWHMPALLAIFGDDSCLQFGGGTH…	Bacteria	Cyanobacteria	Cyanobacteriia	Synechococcales	Cyanobiaceae	Prochlorococcus_A	Prochlorococcus_A sp003278545	Cyanobacteria	FALSE
745	528.2	1.6e-159	PMSQ01000071.1_17	GB_GCA_003168355.1	MAGNNSSGKKKSRWAAGITPYAEMGYYDADYDPKPTDILCAFRLVPQAGVDPIEAAAAVAGESSTATWTVVWTDRLTPYEHYQAKCYRVDPVPGTDQYIAYIAYDIDLFEEGSIANLTSSIIGNVFGFKALKSLRLEDMRIPPHYAKTFQGPAHGIVMEREYLNKFGRPLLGATVKPKLGLSARNYGRVVYEALHGGLDFTKDDENINSQPFMRWRDRFLFCMEAVNRATAASGEIKGHYLNVTAGTMEEMYERAEFAKDLGTVIVMIDLTIGYTAIQSMAKWARRNSVILHLHRAGHGTYTRQKTHGVNFRVIAKWMRLAGVDHIHAGTVVGKLEGDPNAIRGYYTTLRSNKIDADLSQGLYFEQDWASLPAVMPVASGGIHAGQMHQLLHLLGEDVV…	Bacteria	Acidobacteriota	Acidobacteriae	Acidobacteriales	Koribacteraceae	Sulfotelmatobacter	Sulfotelmatobacter sp003168355	Acidobacteriota	TRUE
746	528	1.8e-159	PACL01000080.1_147	GB_GCA_002700095.1	MDTGSQTVTGKDRYKSGVMEYKKMGYWEPDYQPKETDIIACFRITPQDGVDPIEAAAAVAGESSTATWTVVWTDRLTAAEKYRAKAYRVDKVPNTTDQYFAYIAYDLDLFENGSIANLTASIIGNVFGFKPLKGLRLEDMRLPTAYIKTFQGPATGIVVERERLDKFGRPLLGATVKPKLGLSGRNYGRVVYEALKGGLDFTKDDENINSQPFMDWRERFLYCMEAVNKAQAATGEIKGTYLNVTAATMEDMYERAEFAAELGSNIVMIDLVIGWTAMQSMAKWARRKNMILHLHRAGHSTYTRQKTHGVSFRVIAKWARLAGVDHIHAGTVVGKLEGDPATTRGYYDICRNEFTEQRLENGIFFDQPWASLNKMMPVASGGIHAGQMHQLLDLLGEDV…	Bacteria	Proteobacteria	Alphaproteobacteria	Rhizobiales	Rhizobiaceae	Fulvimarina	Fulvimarina sp002700095	Proteobacteria	TRUE
747	342.8	2.9e-103	DJUX01000018.1_9	GB_GCA_002440665.1	MDQSNRYADLSLREEDLIAGGRHILVAYKMKPKAGHGYLEAAAHFAAESSTGTNVEVCTTDEFTKGVDALVYLIDEATEEMRIAYPIDLFDRNVCDGRMMLVSFLTLTIGNNQGMGDIEHAKMYDFYMPRRAIELFDGPSKDISDLWRILGRPIQNGGYVAGTIIKPKLGLRPEPFAAAAYQFWLGGDFIKNDEPQGNQVFAPMKKVMPLVYDAMKRAMDETGEAKIFSANITADDHYEMVARGEYILETFGPDADKVAFLVDGYVGGPGMVTTARRQFPGQYLHYHRAGHGAVTSPSAKRGYTAYVLAKMSRLQGASGIHVGTMGYGKMEGDKDDRAIAYIIERDSYTGPAYHQEWYGMKPTTPIISGGMNALRLPGFFENLGHGNVINTAGGGAYGH…	Bacteria	Proteobacteria	Gammaproteobacteria	Burkholderiales	Rhodocyclaceae	Dechloromonas	Dechloromonas sp002440665	Proteobacteria	TRUE
748	538	1.2e-162	NZ_AZUP01000001.1_2804	RS_GCF_000527135.1	MGDMNTPQQITDAKKRYSAGVLKYAQMGYWDGDYQPKDTDILALFRITPQDGVDPIEAAAAVAGESSTATWTVVWTDRLTACDMYRAKAYRVDPVPNTPGQYFCYVAYDLSLFEEGSIANVTASIIGNVFSFKPLKAARLEDMKFPVSYVKTFSGPPTGIVVERERLDKFGRPLLGATTKPKLGLSGRNYGRVVYEGLKGGLDFMKDDENINSQPFMHWRDRFLFVMDAVNKASAATGEVKGSYLNVTAGTMEEMYRRAEFAKELGSVIVMVDLVVGWTAIQSMSHWCRQNDMVLHMHRAGHGTYTRQKNHGVSFRVIAKWLRLAGVDHLHTGTAVGKLEGDPLTVQGYYNVCRDTHTKVDLPRGIFFDQDWGALRKVMPVASGGIHAGQMHQLLDLFG…	Bacteria	Proteobacteria	Gammaproteobacteria	Burkholderiales	Rhodocyclaceae	Methyloversatilis	Methyloversatilis discipulorum	Proteobacteria	TRUE
749	67.8	1.9e-19	NZ_KI421421.1_231	RS_GCF_000472285.1	MHQRTTSPAPERFTVDYRITVRDGRPIEEHARDITIEQTLEVPPDVIPPEHLEQQLTGRIEGIEPIPGSPGRYDVAISYRCDITAFSVPQLFNVLYGNISLKDNIRITDIRFPDSLMKIFGGPRYGIDGLRRLSGVYGRPLACTAIKPMGLPTAELARIAGAFALGGADLIKDDHGITDQSFHPFEERVIRCQEAVEEANARTGRKTLYLPMVSGNFDNLEKQVRFAVRRGVRGILMGPMLVGFDTMRYMAKEYNLIVMAHPALTGTCFHDREHGMTPAVLLGTLFRLIGADISIFPNAGGRFHFTARECGGIASALRAPMGDLAPAFPCPAGGMSLERIPELAAAFGPDSVFLIGGDVLRQADIEEGTRRFLDGIRRSFAEELAEPDDPFVSACEWRA…	Bacteria	Desulfuromonadota	Desulfuromonadia	Desulfuromonadales	ATBO01	ATBO01	ATBO01 sp000472285	Desulfuromonadota	FALSE
750	538.2	5.1e-163	QCGD01000008.1_21	GB_GCA_003280025.1	MSKKYDAGVKEYRDTYWTPEYVPLDTDLLACFKCTGQEGVPREEVAAAVAAESSTGTWSTVWSELLTDLEFYKGRCYRIEDVPGDPEAFYAFIAYPLDLFEEGSITNVLTSLVGNVFGFKALRHLRLEDIRFPIAFIKTCGGPPNGIVVERDRLNKYGRPLLGCTIKPKLGLSGKNYGRVVYECLRGGLDLTKDDENINSQPFQRWRERFEFVAEAVKLAQQETGEVKGHYLNCTANTPEELYERAEFAKELDMPIIMHDYITGGFTANTGLANWCRKNGMLLHIHRAMHAVIDRHPKHGIHFRVLAKCLRLSGGDQLHTGTVVGKLEGDRQTTLGYIDNLRESFVPEDRSRGNFFDQDWGSMPGVFAVASGGIHVWHMPALLAIFGDDSCLQFGGGTH…	Bacteria	Cyanobacteria	Cyanobacteriia	Synechococcales	Cyanobiaceae	Prochlorococcus_A	Prochlorococcus_A sp003280025	Cyanobacteria	FALSE
751	95.1	8.8e-28	BBBN01000030.1_11	GB_GCA_001311585.1	MTSSIIGNVFGFKALRALRLEDLRIPVAYLKTFKGAPHGIPVERDMLNKYGRPLLGATVKPKLGLSGRNYGRVVYEALAGGLDFTKDDENINSQPSCAGGTVSSTPRRR	Bacteria	Deinococcota	Deinococci	Deinococcales	Thermaceae	Thermus	Thermus sp001311585	Deinococcota	TRUE
754	514.6	3.5e-155	NZ_BDCE01000073.1_135	RS_GCF_001613345.1	MAATSESDRGTPERDRWDPGVQSYASMGYYAPDYEPKDTDVLAVFRVTPQPGVDPIEASAAVAGESSTATWTVVWTDRLTAHDRYQAKCYRVDEVPGRPGEYFAYVAYDLDLFEEGSITNLTSSVIGNVFGFKPLQALRLEDMRIPVAYVKTFQGPPHGIVMEREYLNKYGRPLLGATVKPKLGLSARNYGRVVYEACKGGLDFTKDDENINSQPFMRWRDRYLFAMEGVNRATADTGELKGHYLNVTAGDMEDMYERAEFAKSLGSLIIMMDLTVGYTAMQSMSKWARRNGMLLHLHRAGHSTYTRQKTHGVSFRVLAKWCRLIGVDHLHAGTVIGKLEGDPHTVKGFYDTLRDNHIPANPRNGIFFDQDWASLGGVMPVASGGIHAGQMHQLLDLFG…	Bacteria	Actinobacteriota	Actinobacteria	Mycobacteriales	Mycobacteriaceae	Nocardia	Nocardia uniformis	Actinobacteriota	TRUE
755	140.5	1.3e-41	NZ_JYII01000019.1_144	RS_GCF_000948415.1	MDLIEARYLIETPMAPEKIAGIMAGEQSSGTFVRVAGETDELRERCAARILGIRELTPVNQPSLTSAYLEARGVKGPYRRAEIRIGFPTGNIGRNLATLASTVSGNLYDLGEITGLKLIDVTVPKSYRDLYDYPVAGTKGTRDRMSVHGRPFFGTIIKPNVGLRSHEIADLVDQLCEAGVDFIKDDEICANPESAPLAERIPAVMDRVRRYRDKTGRDVMIAFNITDETDAMRRHADLIAKEGGSCAMVSMNWAGLSALQTLRKSTNLVLHGHRNGFGALSRHPLIGMSFPAYQTLYRLTGMDHMHVHGMGGKFCDDDSEVAASAELCAKPLAEGNGDEDRVLPVFSSGQWAGTVPATYEAVGSADFMFLAGGGILAHPSGPAAGITSLRQAWEACEAG…	Bacteria	Proteobacteria	Alphaproteobacteria	Rhodospirillales_A	Thalassospiraceae	Thalassospira	Thalassospira sp000948415	Proteobacteria	TRUE
756	560.7	1.2e-169	NZSL01000015.1_156	GB_GCA_002696735.1	MAKTYQAGVKEYRETYWMPDYTPKDTDFLACFKVIPQEGVPREEAAAAVAAESSTGTWTTVWTDLLTDLDYYKGRAYAIEDVPGNDEAFYAFIAYPIDLFEEGSVVNVLTSLVGNVFGFKAVRSLRLEDVRIPVAYVMTCGGPPHGIQVERDIMNKYGRPLLGCTIKPKLGLSAKNYGRAVYECLRGGLDFTKDDENVNSQPFMRWRQRFDFVMEAIDKAEIETGERKGHYLNVTAPTPEEMYKRAEYAKELGAPIIMHDYLTGGFTANTGLANWCRDNGMLLHIHRAMHAVLDRNPNHGIHFRVLTKMLRLSGGDHLHSGTVVGKLEGDRAATLGWIDIMRDSYIKEDRSRGIMFDQDWASMPGVMPVASGGIHVWHMPALVSIFGDDSVLQFGGGTL…	Bacteria	Proteobacteria	Gammaproteobacteria	Nitrosococcales	Methylophagaceae	Methylophaga	Methylophaga sp002696735	Proteobacteria	FALSE
757	119.3	5e-35	NZ_QGGO01000006.1_118	RS_GCF_003148625.1	MERITATYYIETPFEVAKAAAVLAGEQSSGTFVAVPNETEELKQRFAARVESIEHLETVTEPAIPGANSKDGKYHRAIVKVSWSIENFGFNLPVMISTLQGNLYEITQFTGLKLMDIDLPESYGNHYSGAKFGIEGCRKLTNVYDRPLIGTIIKPSIGMSPEQTAEIVKTLAEAGIDFVKDDELMGSAANSSFENRLNAVMKVVNDCADKTGKKIMYAFNITGEVDEMQDRYEKIVNAGGTCAMISINSVGLSATKKICDNGALAIHAHRNGWGMMTRHPLLGIDFKAYQKIWRLAGVDQLHVNGIQNKFWETDDSVVNSIESLKTPFYQHKNILPVVSSGQWGGQAFETYRRTQTTDLLYMAGGGIMAHPMGAASGVTALQQAWKATVDGLTLEEARS…	Bacteria	Bacteroidota	Bacteroidia	Cytophagales	Spirosomaceae	Arcicella	Arcicella aurantiaca	Bacteroidota	TRUE
758	539.4	1.3e-163	QCJZ01000006.1_5	GB_GCA_003215695.1	MAKKYDAGVKEYRDTYFTPDYVPLDTDLLACFKCTGQEGVPKEEVAAAVAAESSTGTWSTVWSELLVDLEFYKGRCYRIEDVPGDKDAFYAFIAYPLDLFEEGSITNVLTSLVGNVFGFKALRHLRLEDIRFPMAFIKTCGGPPSGIVVERDRLNKYGRPLLGCTIKPKLGLSGKNYGRVVYECLRGGLDLTKDDENINSQPFQRWRERFEFVAEAVKLAQQETGEVKGHYLNCTATTPEEMYERAEFAKELDMPIIMHDYITGGFTANTGLANWCRKNGMLLHIHRAMHAVIDRHPQHGIHFRVLAKCLRLSGGDQLHTGTVVGKLEGDRQTTLGYIDNLRESFVPEDRSRGNFFDQDWGSMPGVFAVASGGIHVWHMPALLAIFGDDSCLQFGGGTH…	Bacteria	Cyanobacteria	Cyanobacteriia	Synechococcales	Cyanobiaceae	Prochlorococcus_B	Prochlorococcus_B sp003215695	Cyanobacteria	FALSE
759	542.2	6.8e-164	NZ_JGYG01000020.1_3	RS_GCF_000740795.1	MTEMKEIKGKERYRAGVLKYAQMGYWDGDYEPKDTDLLALFRITPQEGVDPIEAAAAVAGESSTATWTVVWTDRLTACDQYRAKAYKVEPVPGRPGEFFCYVAYDLILFEEGSIANLTASIIGNVFSFKPLKAARLEDMRLPVAYIKTYKGPPTGIVVERERLDKFGRPLLGATTKPKLGLSGKNYGRVVYEGLKGGLDFMKDDENINSQPFMHWRDRFLYCMEAVNKAQAETGEVKGHYLNITAGTMEEMYRRAEFAKSLGSVIVMIDLIIGYTAIQSISEWCRQNDMILHLHRAGHGTYTRQKGHGISFRVIAKWMRLAGVDHIHAGTAVGKLEGDPPTVQGYYNVCREMHNPVDLERGIYFEQDWADLKKVMPVASGGIHAGQMHQLIDLFGEDVV…	Bacteria	Proteobacteria	Alphaproteobacteria	Rhodobacterales	Rhodobacteraceae	Haematobacter	Haematobacter massiliensis	Proteobacteria	TRUE
760	53.6	5.8e-15	UBTY01000021.1_95	GB_GCA_900468535.1	MADRFTVTYFVAADDAIEAKTRALDIALEQTVEIPRNAVPTGYVEDEILGRLEALEKDNAGRRGYLATISYSEDDVGDDFPQFLNIVFGNSSIKPGLRVEAISPSPGIIEMFPGPRHGIAGLRTRAGIDAGPLVMSAIKPVGLSTAALASLAHDFALGGMHYVKDDHGLVNQRTAPFDERLKACIEAVGEANATSGRNTSFVPNVTGPATAVIERAKQAEEAGAGAVMIAPALTGYDVIRTLAADPSFTLPIVSHPAFSGANVVSAGAGFAHGVFFGTLHRLMGADAVVYPNFGGRFGFTRDECLSIANACSVELSGLKAIAVAPGGGMTLNRVPEMREAYGNDVMYLVGGALLQEPNLVDACQRLVASIHE	Bacteria	Proteobacteria	Alphaproteobacteria	Rhizobiales	Rhizobiaceae	Rhizobium	Rhizobium sp900468535	Proteobacteria	TRUE
761	543.6	1.7e-164	NZ_CH724158.1_1960	RS_GCF_000153065.1	MSKKYDAGVKEYRDTYWTPDYVPLDTDLLACFKCTGQEGVPKEEVAAAVAAESSTGTWSTVWSELLTDLDFYKGRCYRIEDVPGDKESFYAFIAYPLDLFEEGSITNVLTSLVGNVFGFKALRHLRLEDIRFPIAFIKSCYGPPNGIQVERDRMNKYGRPLLGCTIKPKLGLSGKNYGRVVYECLRGGLDFTKDDENINSQPFQRWQNRFEFVAEAIKLSEQETGERKGHYLNVTANTPEEMYERAEFAKELGMPIIMHDFITGGFTANTGLSKWCRKNGMLLHIHRAMHAVIDRHPKHGIHFRVLAKCLRLSGGDQLHTGTVVGKLEGDRQTTLGYIDQLRESFVPEDRSRGNFFDQDWGSMPGVFAVASGGIHVWHMPALVTIFGDDSVLQFGGGTH…	Bacteria	Cyanobacteria	Cyanobacteriia	Synechococcales	Cyanobiaceae	Synechococcus_C	Synechococcus_C sp000153065	Cyanobacteria	FALSE
762	519.5	9e-157	NZ_LFJJ01000001.1_75	RS_GCF_001189365.1	MNDFNKAAVEAARNPSDPRSRYAAGVMKYREMGYWQPDYVPKDTDVIALFRITPQAGVEPEEAAAAVAGESSTATWTVVWTDRLTACDMYRAKAYRCEPVPNARADELQYFAYIAYDLNLFEEGSVANLTASIIGNVFGFKPLKALRLEDMRIPVAYLKTFQGPPTGIIVERERLDKYGRPLLGATVKPKLGLSGKNYGRVVYEGLKGGLDFLKDDENINSQAFMHWRDRYLFAMEAVSRAQAETGEMKGHYLNVTAGMMEDMYERAEFAKELGSCIVMIDLVIGWTAIQSMSKWARRNDMILHLHRAGHGTYTRQRNHGISFRVIAKWLRMAGVDHAHAGTAVGKLEGDPMAVQGYYNVCREARNEPDLARDIFFDQPWAGLRKVMPVASGGIHAGQM…	Bacteria	Proteobacteria	Gammaproteobacteria	Burkholderiales	Burkholderiaceae	Caballeronia	Caballeronia verschuerenii	Proteobacteria	TRUE
763	240.4	2.1e-72	QCFH01000001.1_1	GB_GCA_003278345.1	MSKKYDAGVKEYRDTYWTPDYVPLDTDLLACFKCTGQEGVPREEVAAAVAAESSTGTWSTVWSELLTDLEFYKGRCYRIEDVPGDKESFYAFIAYPLDLFEEGSITNVLTSLVGNVFGFKALRHLRLEDIRFPMAFIKTCGGPPNGIVVERDRLNKYGRPLLGCTIKPKLGLSGKNYGRVVYECLRGGLDLTKDDENINSQPFQRWRERFEFVAEAVKLAQQETGEVKGHYLNCTATTPEEMYERAEFAKELDMPIIMHDYITGGFTANTGLANWCRKNGM	Bacteria	Cyanobacteria	Cyanobacteriia	Synechococcales	Cyanobiaceae	Prochlorococcus	Prochlorococcus sp003278345	Cyanobacteria	FALSE
764	373.3	2.6e-112	NZ_BADD01000364.1_2	RS_GCF_000333455.1	MDQSNRYANLNLKESDLIAGGRHVLCAYIMKPKPGHGSYLQGAAHFAAESSTGTNVEVSTTDDFTRGVDALVYEIDEAKELMKIAYPIELFDRNIIDGRAMIASFLTLTIGNNQGMGDMEYAKMYDFYVPPAYLKLFDGPSTTIKDLWRVLGRPVVDGGFIVGTIIKPKLGLRPQPFANACYDFWLGGDFIKNDEPQGNQVFAPFKDTVRAVNDAMRRAQDKTGEAKLFSFNITADDHYEMVARGEYILETFGENADHVAFLVDGYVAGPAAITTARRRFPKQYLHYHRAGHGAVTSPQSKRGYTAFVLSKMARLQGASGIHVGTMGYGKMEGEASDRASAFMITQDSADGPYYHQEWLGLNPTTPIISGGMNALRMPGFFDNLGHSNLIMTAGGGAFG…	Bacteria	Proteobacteria	Alphaproteobacteria	Rhizobiales	Xanthobacteraceae	Rhodopseudomonas	Rhodopseudomonas sp000333455	Proteobacteria	TRUE
766	132.5	3.4e-39	NC_014532.2_494	RS_GCF_000196875.2	MIHARYLLETPLDPESVAAMMAGEQSAGTFVRVPGETDELRERHGARVQRLTVLGESDCPTLASAYLERKGVTGPWRRAEVEIAYPEDNVGVNLPTLAAVVAGNLFDLGEVTALKLLDVTLRPEYRARYPLPAMGIEGTRRCLDVHERPLFGTIIKPNIGMSPADIARLVQSLCEAGVDFIKDDEIVGNPACAPVKERVDSVMKVVRDHRERTGKEVMVAFNITDELDAMRRHADHVLAQGGNCVMASLNWCGLSAIQALRQHTPLCLHGHRNGSGAFGRHPAHGIAFPAWQTLYRLAGADHLHVHGMGGKFADATDEVALAARRCLTPLGSEDDRVLPVFSSGQWAGTLPSTHARIGGSQDFLFLAGGGILAHPEGPRAGVESLRAAWEAVTAGEDLR…	Bacteria	Proteobacteria	Gammaproteobacteria	Pseudomonadales	Halomonadaceae	Halomonas	Halomonas elongata	Proteobacteria	TRUE
767	554	1.5e-167	MEQZ01000219.1_9	GB_GCA_001770425.1	MKRSAAKAYSAGVKEYRQTYWEPDYQVKDTDILGCFKITPQAGVDREEAAAAVAAESSTGTWTTVWTDLLTDLDYYKGRAYRIEDVPGDDTCFYAFIAYPIDLFEEGSVVNVFTSLVGNVFGFKAIRALRLEDVRFPIAYVKTCGGPPHGIQVERDIMNKYGRPLLGCTIKPKLGLSAKNYGRAVYECLRGGLDFTKDDENVNSQPFMRWRDRFAFVAEAVKKAQAETGERKGHYLNVTAPTPEEMYKRAEFAKSLDMPIIMHDFLTGGFCANTGLANWCRENRMLLHIHRAMHAVIDRDRHHGIHFRVLTKALRLSGGDHLHTGTVVGKLEGDRESTLGWIDLLRERFIKEDRSRGIFFDQDWGSMPGAFAVASGGIHVWHVPALLSIFGDDAVFQFG…	Bacteria	Proteobacteria	Gammaproteobacteria	Burkholderiales	SG8-39	2-02-FULL-63-19	2-02-FULL-63-19 sp001770425	Proteobacteria	TRUE
768	334.1	1.6e-100	NZ_JRLB01000074.1_41	RS_GCF_000764495.1	MDQSKRYARLDLTEEELIKGGKHVLAAYKMKPKAGYGYLEAAAHFAAESSTGTNVEISTTDDFTRGVDALVYHIDEATEDMRIAYPIDLFDRNMLDGKTMLVSFLTLAIGNNQGMGDIEHAKMIDFYMPPEMLSLYDGPQVNIEDLWRILGRPEKDGGYIAGTIIKPKLGLRPEPFAKAAYQFWLGGDFIKNDEPQGNQVFAPMQKVIPLVVDAMRRAMDETGQAKIFSANITADWHDEMIARGEFILDAFGADADKVAFLVDGYVGGPGMVTTARRYFPNQFLHYHRAGHGAVTSPSAKRGYSAYVLAKMSRLQGASGIHVGTMGYGKMEGEKDDRDIAYIIERDSFQGPVYFQDWHGMKATTPIISGGMNALRLPGFFENLGHGNVINTAGGGSYGH…	Bacteria	Proteobacteria	Gammaproteobacteria	Pseudomonadales	Nitrincolaceae	Nitrincola	Nitrincola sp000764495	Proteobacteria	TRUE
769	33.7	2.3e-09	MNZL01000035.1_6	GB_GCA_001873585.1	MPRFAVTYRIFAADLAEARARAEGIALEQTVEVPRDVVPGGYIADEIVGQIEEIGREGEGRYLATLSYSPDSAGHELTQFFNVIFGNSSIQKGLKAIAIDPGTEMLSRHPGPRFGIEGIRALSGRAHGGLIAPVLKPQGLGVDALAHIAYLSARAGADIVKEDHGITDQHMAPFRERVEKTAAAVARANAETGGRSLYFPSLAGRPQDIDDNIHFAKNAGADGLLIMPGLLGFGVIDRIAQDDSLNLPVMTHPAFLGPFVLSEETGFTHGMMFGTLQRLAGSDISVFPNVGGRFGFSAGECGEIATACCTMDGPGEPMLPSPGGGMSADRAADMVGMYGEDVVYLLGGSLLRLGEQIGEGIATMRAAIDAAEIARG	Bacteria	Proteobacteria	Alphaproteobacteria	Rhodobacterales	Rhodobacteraceae	HL-12	HL-12 sp001873585	Proteobacteria	FALSE
771	531.4	3.1e-160	LFLZ01000019.1_29	GB_GCA_001189845.1	MNVQQSITVRGKDRYKSGVMEYKRMGYWEPDYEPKDTDVIALFRVTPQDGVDPTEACAAVAGESSTATWTVVWTDRLTAAEKYRAKCYRVDPVPNSPGSYFAYIAYDLDLFEAGSISNLTASIIGNVFGFKPLKALRLEDMRLPTAYVKTFQGPATGIVVERERLDKFGRPLLGATVKPKLGLSGRNYGRVVYEALKGGLDFTKDDENINSQPFMHWRERFLYCMEAVNRAQAATGEIKGTYLNVTAATMEDMYERAEFAHELGSNIVMIDLVIGYTAIQSMAKWARRNNMILHLHRAGHSTYTRQRNHGVSFRVIAKWMRLAGVDHIHAGTVVGKLEGDPNTTRGYYDICREDFNPMQLEHGVFFNQNWASLNKLMPVASGGIHAGQMHQLLDLLGED…	Bacteria	Proteobacteria	Alphaproteobacteria	Rhizobiales	Xanthobacteraceae	Bradyrhizobium	Bradyrhizobium tropiciagri	Proteobacteria	TRUE
772	546.9	3.5e-165	NZ_PIZL01000026.1_84	RS_GCF_002835515.1	MAKNYQAGVKEYRETYWDPTYLPANTDLLACFKIDPQPGVPREEAAAAVAAESSTGTWTTVWTDLLTDLDYYKGRAYAIEDVPGDDTAFYAYVAYPIDLFEEGSVVNVLTSLVGNVFGFKAIRGLRLEDVRFPIAYVKTCGGPPNGIFVERDRLNKYGRALLGCTIKPKLGLSAKNYGRACYEGLRGGLDFTKDDENVNSQPFMRWRDRFGYVAEAIHRAESETGERKGHYLNVTAATPEEMYRRAEYAKELDMPIIMHDFFTAGFTANTGLANWCRENGMLLHIHRAMHAVVDRNPRHGIHFRVLTKCLRLSGGDHLHSGTVVGKLEGDRNATLGWIDIMRERTIKKDRSRGIFFDQDFGSMPGVFPVASGGIHVWHMPALVSIFGDNAIFQFGGGTL…	Bacteria	Proteobacteria	Gammaproteobacteria	Enterobacterales	Vibrionaceae	Vibrio	Vibrio sp002835515	Proteobacteria	TRUE
773	539.6	4e-163	NZ_NQLA01000001.1_63	RS_GCF_002252705.1	MAKKYDAGVKEYRDTYWTPDYVPLDSDLLACFKCTGQEGVPREEVAAAVAAESSTGTWSTVWSELLTDLDFYKGRCYRIEDVPGDKEAFYAFIAYPLDLFEEGSITNVLTSLVGNVFGFKALRHLRLEDIRFPLAFIKTCMGPPNGIQVERDRMNKYGRPLLGCTIKPKLGLSGKNYGRVVYECLRGGLDFTKDDENINSQPFQRWQNRFEFVAEAVKLSEQETGEKKGHYLNCTAATPEEMYERAEFAKELGQPIIMHDYITGGFTANTGLAKWCRKNGMLLHIHRAMHAVIDRHPKHGIHFRVLAKCLRLSGGDQLHTGTVVGKLEGDRQSTLGYIDQLRESFVPEDRSRGNFFDQDWGSLGGVFAVASGGIHVWHMPALVAIFGDDSVLQFGGGTH…	Bacteria	Cyanobacteria	Cyanobacteriia	Synechococcales	Cyanobiaceae	Vulcanococcus	Vulcanococcus limneticus	Cyanobacteria	FALSE
774	42.5	8.9e-12	NZ_MJAP01000003.1_528	RS_GCF_001884735.1	MSRFCVTYRIFAASRAEARARADAIALEQTVEIPRDVVPAGYIEDTILGRIEEIGREGDNQFRATLSYSPDSAGPEFAQFLNVVFGNSSIQRGLRVIGVDPGEAIVARHKGARFGIDGLRRLCGRAQGGLIAPVIKPQGLDADALAEISYRCARAGADIVKEDHGITDQHMAPFRERVEKIAASVARAAEETGHRALYFPSVAGHPWEIRDNLRFARDAGADGFLIMPGLLGFGLMQAIASDPDLNLPVMAHPSFLGPYVLSPDTGIDHGVIFGTLQRLAGADISVFPNVGGRFGFTVAQCQAIAEACRDPMGPGLPIMPSPGGGMSVERAGEMARMYGPDVVYLLGGTLLRLGAQIGDGITAMRRAVDAAGAQG	Bacteria	Proteobacteria	Alphaproteobacteria	Rhodobacterales	Rhodobacteraceae	Natronohydrobacter	Natronohydrobacter thiooxidans	Proteobacteria	TRUE
775	528.3	2.5e-159	NZ_LRRG01000126.1_25	RS_GCF_001646735.1	MVYQLVAQSGCYFDEQIGKETTMTITENGAETKERWDPGVQSYAGMGYWNPDYIPKDTDVLAVFRVAPQDGVDPIEAAAAVAGESSTATWTVVWTDRLTANTHYQAKAYRVDEVPGRPGEYFAYIAYDIDLFEEGSIANLTSSIIGNVFGFKPLKALRLEDMRIPVAYTKTFQGPAHGIVMEREMLNKYGRPLLGATIKPKLGLSARNYGRVVYEACRGGLDFTKDDENINSQPFMRWRDRFLFGMEGVNKAMAETGEIKGHYFNITAGTMEEMYRRAEFAKEIGSVVVMIDLTIGYTAIQSMAHWCRENGVLLHLHRAGHSTYTRQKTHGVSFRVIAKWCRLMGVDHVHAGTVVGKLEGDPATTRGFYDTLRENNVPTNLENGIFFDQDWASMPGVMP…	Bacteria	Actinobacteriota	Actinobacteria	Mycobacteriales	Mycobacteriaceae	Rhodococcus	Rhodococcus opacus	Actinobacteriota	TRUE
776	561.1	9.6e-170	LJTQ01000107.1_30	GB_GCA_001303445.1	MAAKTYDAGVKEYRSIYWEPDYQVKDTDLLACFKITPQAGVPREEAAAAVAAESSTGTWTTVWTDLLTDLAHYKGRAYRIEDVPGDDSCFYAFVAYPIDLFEEGSVVNVFTSLVGNVFGFKAIRALRLEDVRFPIAYVMTCGGPPNGIQVERDKLNKYGRPLLGCTIKPKLGLSAKNYGRAVYECLRGGLDFTKDDENVNSQPFMRWRDRFAFVMEAVKKAEAETGEKKGHYLNVTAPTPEDMYKRAAFAKELGAPIIMHDYLTGGFCANTGLANWCRENGMLLHIHRAMHAVIDRNPHHGIHFRVLAKALRLSGGDHLHTGTVVGKLEGDRQATLGWIDLLRERRIPEDRSRGIFFEQDWGTMPGVLAVASGGIHVWHMPALVAIFGDDAVFQFGGGT…	Bacteria	Proteobacteria	Gammaproteobacteria	Burkholderiales	SG8-39	SG8-39	SG8-39 sp001303445	Proteobacteria	TRUE
777	117.1	3.3e-34	NZ_MZNT01000002.1_289	RS_GCF_002042965.1	MTDQVIATYWIETAFSLEKACDIIVSEQSTGTFMALPNETESLKEQHRARIVSIEPLESSPFPALPGAKVPAGTKGLYHRGIVRIAFPYDNIGPSIPNVMATVAGNLYELEELSGIRLLDLELPSLFRERYEGPKFGIEGTRKLTGVYGRPIIGTIIKPNIGLPTEQLRGIVRELASSGIDFIKDDEVHGNPPYAPLEERVKAAMEEIERAADRTGKKTMYAFNITDDIDPMLRHLETVVRHGGNCVMVSINSVGFAGVAHLRKHAPVCIHGHRNQWGMMSRYPYLGMSFSAYQKLCRLSGVDHLHVNGLNNKFYEDNASVILGVQQCLTPMFEPNDTALPVLSSKQWAGSAHETYQEMKTVDLMNIAGGGIHGHPGGFGAGFRSFVQGWEAALAGIPL…	Bacteria	Firmicutes_I	Bacilli_A	Paenibacillales	Paenibacillaceae	Paenibacillus_S	Paenibacillus_S sp002042965	Firmicutes	FALSE
778	528.3	1.1e-159	NZ_JRFJ01000001.1_777	RS_GCF_000800175.1	MTDQSQTVTGKERYKSGVMEYKRMGYWEPHYEPKDTDLVACFRITPQDGVDPIEAAAAVAGESSTATWTVVWTDRLTAAEKYRAKAYRVDPVPNAEGSYFAYIAYDLDLFESGSIANLTASIIGNVFGFKPLKALRLEDMRLPTAYVKTFQGPATGIVVERERLDKFGRPLLGATVKPKLGLSGRNYGRVVYEALKGGLDFTKDDENINSQPFMHWRERFLYCMEAVNKAQAATGEIKGTYLNVTAATMEDMYERAEFARDLGSAIIMIDLVIGWTAIQSMAKWARRNNMILHLHRAGHSTYTRQKAHGVSFRVIAKWARLAGVDHIHAGTVVGKLEGDPATTRGYYDICRDEFTPQNLANGVFFDQPWASLNKMMPVASGGIHAGQMHQLLDLLGEDV…	Bacteria	Proteobacteria	Alphaproteobacteria	Rhizobiales	Rhizobiaceae	Aureimonas	Aureimonas altamirensis_A	Proteobacteria	TRUE
779	537.8	6.5e-163	QCCS01000012.1_41	GB_GCA_003281185.1	MSKKYDAGVKEYRDTYWTPEYVPLDTDLLACFKCTGQEGVPREEVAAAVAAESSTGTWSTVWSELLTDLEFYKGRCYRIEDVPGDPEAFYAFIAYPLDLFEEGSITNVLTSLVGNVFGFKALRHLRLEDIRFPIAFIKTCGGPPNGIVVERDRLNKYGRPLLGCTIKPKLGLSGKNYGRVVYECLRGGLDLTKDDENINSQPFQRWRERFEFVAEAVKLAQRETGEVKGHYLNCTANTPEELYERAEFAKELDMPIIMHDYITGGFTANTGLANWCRKNGMLLHIHRAMHAVIDRHPKHGIHFRVLAKCLRLSGGDQLHTGTVVGKLEGDRQTTLGYIDNLRESFVPEDRSRGNFFDQDWGSMPGVFAVASGGIHVWHMPALLAIFGDDSCLQFGGGTH…	Bacteria	Cyanobacteria	Cyanobacteriia	Synechococcales	Cyanobiaceae	Prochlorococcus_A	Prochlorococcus_A sp003281185	Cyanobacteria	FALSE
780	345.9	3.3e-104	QKGW01000132.1_2	GB_GCA_003250275.1	MDQSNRYADLDLDEASLIAQGRHVLAAYAMRPKRGSYLVAAAHFAAESSTGTNVEVFTTDDFTRGVDALVYHADADAGLMKIAFPLDLFDRNVTDGKAMVASILTLLVGNNQGMDDIAHAKLLDFYAPPEFLRLFDGPTANIHTLLAVLGRDAGPILGTIIKPKLGLRPQPFAEACYGFWLSGDFIKNDEPQGNQPFAPMRETVRAVADAMARAQDVTGEAKLFSANVTADDPAEILARCDLILEAFGDNASHVAFLVDGFVAGPTAVATVRRNHPGHFLHYHRAGHGAITSRQSQRGYTALVLAKLARMMGASGLHTGGMGFGKMEGSPADRATADMLDHDLAEGPYYRQPWHGMTPATPIVSGGMNALRLPGFFDNLGHAEVILTAGGGAFGHLDGP…	Bacteria	Proteobacteria	Alphaproteobacteria	Rhodospirillales	Rhodospirillaceae	Alpha-05	Alpha-05 sp003250275	Proteobacteria	FALSE
[truncated: 1,757 more rows]
